# Supplementary material for: Metallic W/WO2 solid-acid catalyst boosts hydrogen evolution reaction in alkaline electrolyte
Source: Nat Commun. 2023 Sep 2;14:5363. doi: 10.1038/s41467-023-41097-w (PMC10475068; doi:10.1038/s41467-023-41097-w)
Supplement: Supplementary file 3 — Source Data [file 41467_2023_41097_MOESM3_ESM.xlsx]

## Sheet: Figure 2a
44.83	199.329	46.7	158.438	44.64	179.538
44.73	203.702	46.575	160.833	44.54	164.8
44.63	199.455	46.45	155.417	44.44	175.656
44.53	205.815	46.325	157.917	44.34	177.001
44.43	197.507	46.2	150.625	44.24	175.333
44.33	193.036	46.075	154.792	44.14	178.236
44.23	200.909	45.95	161.875	44.04	177.742
44.13	193.954	45.825	151.146	43.94	160.647
44.03	203.448	45.7	155.313	43.84	160.538
43.93	206.912	45.575	149.167	43.74	161.758
43.83	218.501	45.45	154.375	43.64	171.21
43.73	218.136	45.325	149.063	43.54	158.758
43.63	186.089	45.2	158.125	43.44	177.664
43.53	185.099	45.075	157.917	43.34	163.247
43.43	188.156	44.95	168.542	43.24	177.516
43.33	208.932	44.825	152.188	43.14	179.656
43.23	183.545	44.7	156.771	43.04	190.819
43.13	189.426	44.575	163.021	42.94	204.677
43.03	204.859	44.45	160.104	42.84	177.394
42.93	178.035	44.325	154.792	42.74	186.351
42.83	195.027	44.2	155.625	42.64	190.465
42.73	223.643	44.075	158.75	42.54	193.258
42.63	225.725	43.95	162.604	42.44	188.178
42.53	216.653	43.825	162.292	42.34	190.236
42.43	198.733	43.7	161.458	42.24	188.523
42.33	211.379	43.575	158.854	42.14	195.801
42.23	193.753	43.45	164.167	42.04	189.151
42.13	219.436	43.325	163.958	41.94	197.946
42.03	212.259	43.2	169.479	41.84	175.893
41.93	203.779	43.075	174.271	41.74	159.377
41.83	213.946	42.95	169.479	41.64	181.166
41.73	204.613	42.825	177.5	41.54	182.573
41.63	225.522	42.7	177.188	41.44	194.111
41.53	216.937	42.575	180.208	41.34	194.646
41.43	199.349	42.45	182.083	41.24	188.95
41.33	206.253	42.325	190.625	41.14	191.629
41.23	209.134	42.2	195.833	41.04	196.69
41.13	222.915	42.075	197.708	40.94	201.421
41.03	206.06	41.95	199.896	40.84	195.661
40.93	200.415	41.825	201.146	40.74	193.376
40.83	223.043	41.7	206.979	40.64	198.169
40.73	229.365	41.575	205.833	40.54	193.71
40.63	219.803	41.45	211.458	40.44	186.385
40.53	229.287	41.325	210.833	40.34	211.827
40.43	229.354	41.2	208.958	40.24	209.174
40.33	225.367	41.075	218.125	40.14	190.018
40.23	219.429	40.95	205.313	40.04	194.419
40.13	234.143	40.825	215.729	39.94	213.2
40.03	241.16	40.7	216.042	39.84	205.107
39.93	255.193	40.575	202.708	39.74	222.67
39.83	233.379	40.45	200.729	39.64	217.532
39.73	221.828	40.325	203.646	39.54	225.069
39.63	243.998	40.2	194.688	39.44	221.429
39.53	245.184	40.075	198.021	39.34	206.079
39.43	224.038	39.95	192.083	39.24	202.424
39.33	232.227	39.825	187.917	39.14	222.651
39.23	267.905	39.7	194.479	39.04	239.008
39.13	264.672	39.575	190.208	38.94	229.171
39.03	264.711	39.45	194.063	38.84	269.265
38.93	264.906	39.325	203.542	38.74	284.063
38.83	283.651	39.2	210.625	38.64	301.93
38.73	288.445	39.075	230.833	38.54	323.339
38.63	307.21	38.95	239.896	38.44	351
38.53	361.022	38.825	278.646	38.34	373.567
38.43	362.132	38.7	310	38.24	390.748
38.33	385.964	38.575	365.833	38.14	448.468
38.23	360.682	38.45	436.354	38.04	460.312
38.13	403.646	38.325	525.104	37.94	489.212
38.03	421.391	38.2	626.771	37.84	523.486
37.93	462.558	38.075	723.854	37.74	530.133
37.83	447.519	37.95	824.063	37.64	529.557
37.73	485.167	37.825	912.708	37.54	527.919
37.63	473.394	37.7	936.354	37.44	497.05
37.53	487.39	37.575	925.313	37.34	489.731
37.43	474.466	37.45	883.958	37.24	492.519
37.33	464.709	37.325	770.729	37.14	480.913
37.23	456.542	37.2	660.313	37.04	466.987
37.13	407.742	37.075	571.563	36.94	418.521
37.03	420.19	36.95	486.667	36.84	410.015
36.93	416.413	36.825	455	36.74	364.866
36.83	402.788	36.7	418.125	36.64	384.296
36.73	430.741	36.575	442.083	36.54	414.022
36.63	458.329	36.45	469.063	36.44	433.904
36.53	463.227	36.325	569.583	36.34	437.559
36.43	464.016	36.2	653.229	36.24	454.133
36.33	467.233	36.075	787.396	36.14	454.01
36.23	474.909	35.95	915.208	36.04	539.006
36.13	452.796	35.825	1049.69	35.94	595.412
36.03	521.547	35.7	1143.02	35.84	605.702
35.93	512.202	35.575	1193.85	35.74	625.957
35.83	546.91	35.45	1178.33	35.64	667.951
35.73	571.709	35.325	1132.08	35.54	666.721
35.63	542.696	35.2	1019.69	35.44	653.713
35.53	536.254	35.075	881.979	35.34	657.429
35.43	584.702	34.95	772.917	35.24	675.238
35.33	540.503	34.825	653.75	35.14	640.808
35.23	544.008	34.7	563.958	35.04	569.657
35.13	516.458	34.575	457.604	34.94	560.062
35.03	550.135	34.45	382.188	34.84	492.67
34.93	522.484	34.325	302.292	34.74	443.755
34.83	479.036	34.2	251.354	34.64	428.312
34.73	481.283	34.075	221.667	34.54	421.067
34.63	486.153	33.95	196.563	34.44	394.921
34.53	488.148	33.825	186.771	34.34	390.166
34.43	534.239	33.7	193.438	34.24	393.905
34.33	569.536	33.575	195.625	34.14	436.763
34.23	579.161	33.45	186.667	34.04	405.896
34.13	584.578	33.325	196.458	33.94	432.591
34.03	628.141	33.2	195.521	33.84	466.558
33.93	679.78	33.075	215	33.74	500.111
33.83	749.071	32.95	233.542	33.64	492.4
33.73	794.756	32.825	259.063	33.54	479.564
33.63	818.416	32.7	286.25	33.44	463.454
33.53	846.165	32.575	296.771	33.34	473.231
33.43	816.347	32.45	279.167	33.24	477.216
33.33	768.48	32.325	244.479	33.14	415.808
33.23	744.514	32.2	180.208	33.04	391.892
33.13	667.179	32.075	114.375	32.94	360.457
33.03	599.005	31.95	64.2708	32.84	329.459
32.93	590.17	31.825	50.5208	32.74	328.988
32.83	549.15	31.7	42.3958	32.64	279.948
32.73	457.787	31.575	35.4167	32.54	272.733
32.63	436.254	31.45	36.1458	32.44	278.77
32.53	439.395	31.325	32.5	32.34	257.709
32.43	444.635	31.2	32.8125	32.24	253.267
32.33	431.436	31.075	29.7917	32.14	271.776
32.23	462.765	30.95	30.1042	32.04	273.776
32.13	464	30.825	30.625	31.94	300.004
32.03	494.386	30.7	26.4583	31.84	336.85
31.93	537.175	30.575	26.875	31.74	374.405
31.83	608.651	30.45	27.5	31.64	374.527
31.73	667.258	30.325	23.3333	31.54	415.493
31.63	739.635	30.2	24.4792	31.44	423.11
31.53	808.053	30.075	24.8958	31.34	392.821
31.43	825.613	29.95	25.5208	31.24	388.495
31.33	858.696	29.825	24.2708	31.14	404.904
31.23	765.263	29.7	23.75	31.04	360.729
31.13	752.642	29.575	25.8333	30.94	303.516
31.03	649.191	29.45	24.5833	30.84	255.311
30.93	561.897	29.325	26.0417	30.74	201.249
30.83	500.645	29.2	24.375	30.64	170.087
30.73	398.875	29.075	22.1875	30.54	140.835
30.63	310.699	28.95	23.0208	30.44	103.344
30.53	239.617	28.825	20.1042	30.34	100.53
30.43	190.327	28.7	21.5625	30.24	95.0511
30.33	159.852	28.575	22.0833	30.14	87.5293
30.23	106.134	28.45	24.0625	30.04	84.9732
30.13	93.5134	28.325	25.4167	29.94	69.7609
30.03	94.5083	28.2	25	29.84	75.265
29.93	79.7334	28.075	22.5	29.74	74.8884
29.83	81.335	27.95	23.2292	29.64	66.1605
29.73	80.5477	27.825	24.2708	29.54	63.5146
29.63	80.1009	27.7	23.8542	29.44	68.9109
29.53	80.0365	27.575	23.4375	29.34	61.1957
29.43	77.4126	27.45	23.75	29.24	57.3212
29.33	81.6967	27.325	22.5	29.14	60.4132
29.23	58.7209	27.2	25.1042	29.04	56.4601
29.13	60.4034	27.075	23.3333	28.94	55.0268
29.03	60.6552	26.95	24.2708	28.84	46.2227
28.93	56.9028	26.825	23.8542	28.74	61.7441
28.83	59.5511	26.7	23.6458	28.64	54.6635
28.73	72.9748			28.54	63.6882
28.63	72.7436			28.44	51.3697
28.53	56.319			28.34	55.4164
28.43	55.7753			28.24	50.5909
28.33	72.8268			28.14	56.0917
28.23	58.8991			28.04	42.7879
28.13	47.2687			27.94	48.7958
28.03	54.28			27.84	51.7903
27.93	62.4841			27.74	46.6861
27.83	58.1118			27.64	59.4234

## Sheet: Figure 2b
10017.2	0.01469	10017.2	0.0153	10017.2	0.01204
10022.2	0.01377	10022.2	0.01448	10022.3	0.01206
10027.2	0.01285	10027.2	0.01326	10027.2	0.01099
10032.2	0.01188	10032.2	0.01185	10032.2	0.0108
10037.2	0.01105	10037.2	0.01006	10037.2	0.01122
10042.2	0.00958	10042.2	0.00947	10042.2	0.00923
10047.2	0.00858	10047.2	0.00831	10047.2	0.00717
10052.2	0.00745	10052.2	0.00758	10052.2	0.00653
10057.2	0.00623	10057.2	0.00636	10057.2	0.00532
10062.2	0.00513	10062.2	0.00553	10062.2	0.00411
10067.2	0.00419	10067.2	0.00463	10067.2	0.00311
10072.2	0.00309	10072.2	0.00322	10072.2	0.00276
10077.2	0.002	10077.2	0.00195	10077.2	0.00284
10082.2	0.00139	10082.2	0.00085164	10082.2	0.00239
10087.2	0.000781487	10087.2	-0.000210062	10087.2	0.0022
10092.2	-0.000407626	10092.2	-0.000837635	10092.2	0.000207093
10097.2	-0.00139	10097.2	-0.00151	10097.2	-0.00145
10102.2	-0.00218	10102.2	-0.00236	10102.2	-0.00233
10107.2	-0.00306	10107.2	-0.00282	10107.2	-0.00324
10112.2	-0.00372	10112.2	-0.00334	10112.3	-0.0037
10117.2	-0.00444	10117.2	-0.00416	10117.2	-0.00403
10122.2	-0.00501	10122.2	-0.00499	10122.2	-0.00424
10127.2	-0.00563	10127.2	-0.00554	10127.2	-0.0046
10132.2	-0.00556	10132.2	-0.00614	10132.2	-0.00493
10137.2	-0.00572	10137.2	-0.00606	10137.3	-0.00572
10142.2	-0.00577	10142.2	-0.00559	10142.3	-0.00644
10147.2	-0.00558	10147.2	-0.00499	10147.2	-0.00632
10152.2	-0.00452	10152.2	-0.0039	10152.2	-0.00513
10157.2	-0.0028	10157.2	-0.00226	10157.2	-0.00409
10162.2	-0.000388994	10162.2	0.000281239	10162.3	-0.00119
10167.2	0.00381	10167.2	0.00362	10167.3	0.00348
10172.2	0.00993	10172.2	0.0096	10172.2	0.01048
10177.2	0.01963	10177.2	0.01867	10177.3	0.02051
10182.2	0.0352	10182.2	0.03433	10182.2	0.03671
10187.2	0.06166	10187.2	0.0606	10187.3	0.06518
10192.2	0.1115	10192.2	0.10804	10192.3	0.11811
10192.2	0.11205	10192.2	0.10884	10192.3	0.1196
10192.3	0.11297	10192.3	0.10944	10192.5	0.12315
10192.6	0.11762	10192.6	0.11391	10193.3	0.13801
10192.9	0.12321	10192.9	0.11843	10193.6	0.14336
10193.2	0.12813	10193.3	0.12371	10193.9	0.14938
10193.6	0.1341	10193.5	0.12778	10194.2	0.15426
10193.9	0.13943	10193.9	0.13354	10194.5	0.15979
10194.1	0.14466	10194.1	0.13804	10194.7	0.16621
10194.5	0.15102	10194.5	0.14372	10195.1	0.17455
10194.8	0.15662	10194.8	0.14945	10195.3	0.18058
10195.1	0.16339	10195.1	0.15638	10195.7	0.18819
10195.4	0.17038	10195.3	0.161	10195.9	0.19559
10195.6	0.17758	10195.6	0.16769	10196.3	0.20507
10196	0.18665	10196	0.17513	10196.6	0.21398
10196.3	0.19442	10196.2	0.18241	10196.9	0.22138
10196.6	0.20343	10196.5	0.18939	10197.1	0.22967
10196.8	0.21158	10196.9	0.19903	10197.5	0.2406
10197.2	0.22244	10197.1	0.20736	10197.7	0.25018
10197.4	0.23161	10197.4	0.21629	10198.1	0.26316
10197.7	0.24197	10197.8	0.22751	10198.4	0.27609
10198.1	0.25603	10198	0.23549	10198.7	0.28695
10198.4	0.26767	10198.4	0.24637	10199	0.30035
10198.7	0.28237	10198.6	0.25743	10199.2	0.31393
10198.9	0.29565	10199	0.2697	10199.6	0.32976
10199.2	0.30953	10199.2	0.28164	10199.9	0.34585
10199.6	0.32824	10199.5	0.29567	10200.2	0.36565
10199.9	0.34637	10199.9	0.31217	10200.4	0.37982
10200.1	0.36289	10200.1	0.32619	10200.8	0.40306
10200.4	0.38207	10200.5	0.34409	10201	0.42251
10200.8	0.40581	10200.8	0.3622	10201.4	0.44713
10201.1	0.43091	10201.1	0.38004	10201.7	0.47176
10201.3	0.4528	10201.4	0.40171	10202	0.49553
10201.7	0.48405	10201.6	0.41999	10202.2	0.521
10202	0.51339	10201.9	0.44367	10202.6	0.5568
10202.2	0.53985	10202.3	0.46988	10202.8	0.58173
10202.6	0.577	10202.5	0.49625	10203.2	0.62095
10202.8	0.60773	10202.9	0.52773	10203.4	0.6521
10203.2	0.65463	10203.2	0.55515	10203.8	0.69487
10203.4	0.69063	10203.5	0.5863	10204	0.73188
10203.8	0.74249	10203.8	0.62572	10204.4	0.78021
10204	0.78205	10204	0.65792	10204.6	0.82141
10204.3	0.83046	10204.4	0.70097	10204.9	0.87027
10204.7	0.89191	10204.6	0.74322	10205.2	0.92463
10204.9	0.94029	10205	0.79262	10205.6	0.98502
10205.2	0.99667	10205.3	0.84524	10205.9	1.04773
10205.5	1.04971	10205.5	0.89499	10206.1	1.09637
10205.9	1.10896	10205.9	0.9522	10206.5	1.17595
10206.1	1.15434	10206.1	1.00769	10206.7	1.2192
10206.4	1.19875	10206.5	1.08129	10207	1.27828
10206.8	1.2415	10206.7	1.12912	10207.3	1.32552
10207	1.26881	10207	1.19759	10207.6	1.38536
10207.3	1.29319	10207	1.19769	10207.9	1.43637
10207.7	1.31541	10207.4	1.27003	10208.2	1.4849
10207.9	1.32767	10207.7	1.33578	10208.5	1.52252
10208.3	1.33923	10207.9	1.39393	10208.9	1.56934
10208.5	1.34549	10208.2	1.44984	10209.1	1.59003
10208.9	1.35152	10208.6	1.51589	10209.4	1.61775
10209.1	1.35381	10208.8	1.55533	10209.7	1.64016
10209.5	1.35646	10209.1	1.59842	10210.1	1.66099
10209.8	1.35781	10209.5	1.64179	10210.4	1.67342
10210	1.35806	10209.7	1.67605	10210.6	1.68261
10210.4	1.3582	10210	1.70808	10210.9	1.6896
10210.6	1.35748	10210.4	1.73934	10211.2	1.69299
10211	1.35497	10210.6	1.75765	10211.5	1.69231
10211.2	1.35301	10211	1.77669	10211.9	1.68531
10211.5	1.34961	10211.2	1.78602	10212.2	1.67593
10211.9	1.34588	10211.6	1.79324	10212.4	1.66582
10212.1	1.34191	10211.8	1.79415	10212.7	1.65054
10212.4	1.33735	10212.2	1.78877	10213.1	1.62863
10212.8	1.33162	10212.5	1.77965	10213.4	1.60754
10213.1	1.32627	10212.7	1.76834	10213.6	1.58624
10213.3	1.32134	10213.1	1.74697	10213.9	1.55997
10213.7	1.31402	10213.4	1.72513	10214.2	1.53162
10213.9	1.30783	10213.6	1.70492	10214.6	1.49838
10214.2	1.3001	10213.9	1.67734	10214.8	1.47455
10214.5	1.29221	10214.3	1.64296	10215.2	1.44118
10214.9	1.28243	10214.5	1.61324	10215.5	1.40951
10215.1	1.2743	10214.9	1.57256	10215.7	1.38523
10215.4	1.26476	10215.2	1.53519	10216.1	1.35171
10215.8	1.25345	10215.5	1.49696	10216.4	1.32304
10216.1	1.24351	10215.7	1.46666	10216.7	1.2954
10216.4	1.23318	10216	1.43001	10216.9	1.27185
10216.6	1.22349	10216.4	1.38653	10217.3	1.24565
10217	1.21271	10216.6	1.35571	10217.5	1.22486
10217.2	1.20385	10217	1.31547	10217.9	1.20166
10217.6	1.19444	10217.2	1.28734	10218.2	1.18253
10217.9	1.1854	10217.5	1.25831	10218.5	1.16513
10218.2	1.17754	10217.8	1.22778	10218.8	1.14782
10218.4	1.17079	10218.1	1.20174	10219	1.13535
10218.8	1.16302	10218.5	1.17216	10219.3	1.12221
10219.1	1.15504	10218.7	1.15212	10219.7	1.10939
10219.3	1.14975	10219	1.13212	10220	1.10074
10219.7	1.14216	10219.4	1.11194	10220.3	1.09042
10219.9	1.13738	10219.7	1.09491	10220.6	1.0825
10220.3	1.13037	10220	1.08133	10220.8	1.07607
10220.5	1.12506	10220.3	1.06775	10221.2	1.06802
10220.9	1.11887	10220.6	1.05611	10221.5	1.06297
10221.1	1.1147	10220.9	1.0464	10221.7	1.05769
10221.4	1.10991	10221.2	1.03778	10222.1	1.05216
10221.7	1.10491	10221.4	1.03153	10222.4	1.04768
10222.1	1.09942	10221.8	1.0247	10222.6	1.04393
10222.3	1.09487	10222	1.01885	10223	1.03935
10222.6	1.09072	10222.4	1.01333	10223.3	1.03535
10222.9	1.08647	10222.7	1.00845	10223.5	1.03192
10223.3	1.08136	10223	1.00405	10223.9	1.02732
10223.5	1.0781	10223.2	1.00064	10224.1	1.02407
10223.8	1.07415	10223.6	0.99632	10224.4	1.02082
10224.1	1.07021	10223.8	0.99318	10224.8	1.0171
10224.5	1.06612	10224.1	0.98983	10225	1.01439
10224.8	1.06255	10224.4	0.98627	10225.4	1.01043
10225	1.05966	10224.8	0.98225	10225.6	1.0077
10225.3	1.05685	10225.1	0.97906	10226	1.00313
10225.6	1.05385	10225.3	0.97623	10226.2	1.00006
10226	1.05094	10225.6	0.97311	10226.5	0.9982
10226.3	1.04793	10225.9	0.97003	10226.9	0.99437
10226.5	1.04532	10226.2	0.96729	10227.2	0.99202
10226.9	1.04282	10226.5	0.96385	10227.4	0.98975
10227.2	1.0402	10226.8	0.96116	10227.7	0.98694
10227.5	1.03752	10227.2	0.95755	10228.1	0.98359
10227.8	1.03457	10227.4	0.95474	10228.3	0.98191
10228	1.03235	10227.7	0.95225	10228.6	0.97857
10228.4	1.0288	10228.1	0.94877	10229	0.97579
10228.7	1.02619	10228.3	0.94736	10229.2	0.9745
10228.9	1.02353	10228.7	0.94478	10229.5	0.97235
10229.3	1.02017	10228.9	0.94316	10229.9	0.97084
10229.6	1.01758	10229.2	0.94098	10230.1	0.96944
10229.9	1.01472	10229.6	0.93896	10230.4	0.96776
10230.2	1.01239	10229.9	0.93754	10230.8	0.96664
10230.4	1.01015	10230.1	0.93628	10231.1	0.96499
10230.7	1.00809	10230.4	0.93529	10231.3	0.96401
10231.1	1.00575	10230.8	0.93403	10231.7	0.96341
10231.3	1.00444	10231.1	0.93356	10232	0.96255
10231.7	1.0025	10231.3	0.93342	10232.2	0.96327
10231.9	1.00181	10231.7	0.93302	10232.5	0.9631
10232.3	1.00066	10232	0.93276	10232.8	0.96242
10232.6	0.99982	10232.2	0.93246	10233.2	0.9624
10232.9	0.99931	10232.5	0.93246	10233.5	0.96281
10233.2	0.99871	10232.9	0.93225	10233.8	0.96277
10233.4	0.99837	10233.2	0.93248	10234	0.96331
10233.7	0.99808	10233.4	0.93244	10234.4	0.96319
10234.1	0.99788	10233.8	0.93277	10234.6	0.96334
10234.4	0.99756	10234.1	0.93313	10235	0.96383
10234.7	0.99727	10234.4	0.93345	10235.2	0.96415
10235	0.99706	10234.7	0.93336	10235.6	0.96413
10235.2	0.99697	10234.9	0.9331	10235.9	0.96348
10235.6	0.99648	10235.2	0.93284	10236.2	0.96295
10235.9	0.9958	10235.6	0.93247	10236.4	0.96283
10236.2	0.99524	10235.8	0.93258	10236.8	0.96281
10236.5	0.99451	10236.2	0.93224	10237.4	0.96165
10236.7	0.994	10236.5	0.93194	10238.5	0.95971
10237.4	0.99199	10236.8	0.9319	10239.6	0.95997
10238.5	0.98887	10237.4	0.93155	10240.8	0.96141
10239.6	0.98667	10238.6	0.9313	10242	0.96337
10240.7	0.98524	10239.6	0.93208	10243.1	0.96656
10242	0.98523	10240.7	0.93415	10244.3	0.96933
10243.1	0.98556	10241.9	0.93827	10245.5	0.97382
10244.3	0.98541	10243.2	0.94379	10246.9	0.97675
10245.5	0.98427	10244.4	0.95032	10248.2	0.98105
10246.9	0.98142	10245.5	0.95752	10249.3	0.98425
10248.1	0.97733	10246.8	0.96553	10250.8	0.99104
10249.3	0.973	10248.2	0.97373	10252	0.99867
10250.7	0.96868	10249.4	0.98181	10253.3	1.00676
10252.1	0.96689	10250.7	0.99252	10254.8	1.01705
10253.3	0.96772	10252	1.00382	10256.1	1.0252
10254.7	0.97154	10253.4	1.0157	10257.5	1.03387
10256.1	0.97755	10254.8	1.02833	10259	1.03925
10257.5	0.98467	10256.1	1.03937	10260.5	1.04306
10258.9	0.99197	10257.6	1.04893	10262	1.04324
10260.4	0.99879	10259	1.05515	10263.5	1.04128
10261.9	1.00399	10260.5	1.05827	10264.9	1.03589
10263.5	1.00729	10262	1.05808	10266.5	1.03016
10265	1.00814	10263.4	1.05374	10267.9	1.02256
10266.4	1.00726	10265	1.04681	10269.6	1.01567
10268	1.00501	10266.5	1.03878	10271.2	1.00834
10269.6	1.00226	10268	1.03045	10272.8	1.00284
10271.2	0.9998	10269.6	1.0215	10274.4	0.99659
10272.7	0.99778	10271.1	1.01315	10276.1	0.99244
10274.4	0.99595	10272.8	1.00491	10277.8	0.98834
10276.1	0.99469	10274.4	0.9974	10279.5	0.98587
10277.8	0.99426	10276.1	0.9903	10281.2	0.98457
10279.5	0.99492	10277.8	0.98426	10282.9	0.98256
10281.2	0.99625	10279.5	0.97922	10284.6	0.98261
10282.9	0.99837	10281.1	0.97519	10286.4	0.9823
10284.6	1.00065	10282.9	0.97222	10288.2	0.98359
10286.4	1.00257	10284.6	0.97098	10290	0.98382
10288.2	1.00333	10286.4	0.97046	10291.8	0.9851
10290	1.00279	10288.2	0.97097	10293.7	0.98488
10291.8	1.00053	10290	0.97248	10295.6	0.98658
10293.7	0.99657	10291.8	0.97436	10297.5	0.98669
10295.6	0.99206	10293.7	0.97719	10299.4	0.98828
10297.5	0.98895	10295.6	0.97999	10301.3	0.98786
10299.4	0.98724	10297.5	0.98237	10303.2	0.98915
10301.3	0.98688	10299.4	0.98382	10305.2	0.9891
10303.2	0.9874	10301.3	0.98458	10307.2	0.99022
10305.2	0.98904	10303.2	0.98486	10309.2	0.98949
10307.2	0.99021	10305.2	0.985	10311.2	0.99002
10309.2	0.99073	10307.2	0.98605	10313.3	0.99035
10311.2	0.99106	10309.2	0.98455	10315.4	0.99243
10313.3	0.99085	10311.2	0.98468	10317.4	0.99526
10315.4	0.99097	10313.3	0.98548	10319.6	0.99863
10317.4	0.99228	10315.4	0.98735	10321.7	1.00265
10319.6	0.99351	10317.4	0.99083	10323.8	1.00608
10321.7	0.9952	10319.6	0.99619	10326	1.01137
10323.8	0.9973	10321.7	1.00158	10328.2	1.0134
10326	0.9993	10323.8	1.00695	10330.4	1.01658
10328.2	1.00176	10326	1.01211	10332.6	1.01729
10330.4	1.00411	10328.2	1.01581	10334.9	1.01908
10332.6	1.0063	10330.4	1.01857	10337.2	1.01835
10334.9	1.00891	10332.6	1.0198	10339.4	1.01798
10337.2	1.01095	10334.9	1.02026	10341.8	1.0153
10339.4	1.01161	10337.2	1.02	10344.2	1.01377
10341.8	1.01199	10339.4	1.01888	10346.4	1.01072
10344.1	1.01122	10341.8	1.01692	10348.8	1.00812
10346.4	1.00966	10344.1	1.01464	10351.2	1.0041
10348.8	1.0067	10346.4	1.01146	10353.6	1.00097
10351.2	1.00219	10348.8	1.00792	10356	0.9978
10353.6	0.99799	10351.2	1.00443	10358.5	0.99665
10356	0.99433	10353.6	1.0018	10361	0.99602
10358.5	0.99252	10356	0.99949	10363.5	0.99558
10361	0.99139	10358.5	0.99801	10366	0.99519
10363.5	0.99094	10361	0.9977	10368.5	0.99538
10366	0.99148	10363.5	0.99772	10371	0.99524
10368.5	0.99214	10366	0.99746	10373.6	0.99495
10371	0.99287	10368.5	0.99691	10376.2	0.99394
10373.6	0.9932	10371	0.99606	10378.8	0.99487
10376.2	0.9933	10373.6	0.99469	10381.4	0.99406
10378.9	0.9938	10376.2	0.99378	10384.1	0.99453
10381.5	0.99466	10378.8	0.99309	10386.9	0.99583
10384.1	0.99553	10381.4	0.99258	10389.5	0.99591
10386.8	0.99648	10384.1	0.99336	10392.2	0.99893
10389.5	0.99823	10386.8	0.99453	10394.9	1.00016
10392.2	1.00151	10389.5	0.99568	10397.6	1.00289
10395	1.00673	10392.3	0.99608	10400.4	1.00378
10397.6	1.0128	10395	0.996	10403.2	1.00602
10400.4	1.01886	10397.6	0.99572	10406	1.0061
10403.3	1.02263	10400.4	0.99527	10408.8	1.0066
10406	1.02394	10403.2	0.99538	10411.8	1.00442
10408.8	1.02104	10406	0.99628	10414.6	1.00251
10411.8	1.01359	10408.8	0.99769	10417.4	0.99966
10414.7	1.00372	10411.7	0.99951	10420.5	0.99945
10417.4	0.99483	10414.7	1.00143	10423.4	1.00019
10420.4	0.98879	10417.5	1.00286	10426.3	1.00117
10423.3	0.9866	10420.4	1.00443	10429.2	1.00325
10426.3	0.987	10423.4	1.00581	10432.2	1.00358
10429.3	0.98877	10426.2	1.00731	10435.3	1.00516
10432.3	0.99059	10429.2	1.00862	10438.2	1.00504
10435.2	0.99165	10432.2	1.01012	10441.3	1.00345
10438.2	0.99217	10435.2	1.01108	10444.4	1.00291
10441.3	0.99315	10438.2	1.01077	10447.5	1.0031
10444.4	0.99504	10441.4	1.00938	10450.6	1.00276
10447.6	0.99776	10444.4	1.00715	10453.8	1.00203
10450.6	1.00044	10447.6	1.00473	10456.8	1.0009
10453.8	1.00197	10450.6	1.00272	10460	1.00019
10456.8	1.00252	10453.8	1.00117	10463.3	1.0006
10460	1.003	10456.9	1.00039	10466.5	1.0016
10463.3	1.00421	10460	1.00018	10469.7	1.00182
10466.5	1.00625	10463.3	1.00003	10473	1.00131
10469.6	1.00802	10466.5	1.0001	10476.3	1.00184
10473	1.0094	10469.6	0.99984	10479.6	1.00204
10476.3	1.0107	10473	0.99913	10482.9	1.00181
10479.5	1.01087	10476.3	0.99836	10486.2	1.00118
10482.9	1.01012	10479.6	0.99757	10489.5	1.00064
10486.1	1.00762	10482.9	0.99758	10492.9	1.00064
10489.5	1.00443	10486.2	0.9988	10496.2	0.9995
10492.9	1.0009	10489.5	1.00019	10499.7	0.9988
10496.3	0.9984	10492.9	1.0009	10503.1	0.9978
10499.7	0.99643	10496.3	1.00109	10506.6	0.99617
10503.1	0.99463	10499.7	1.00085	10510.1	0.99656
10506.6	0.99332	10503.1	1.00019	10513.5	0.99633
10510	0.99321	10506.6	0.99926	10517.1	0.99779
10513.5	0.99424	10510	0.99871	10520.6	0.99799
10517.1	0.99595	10513.5	0.99828	10524.1	0.99975
10520.5	0.99746	10517.1	0.99866	10527.7	1.00171
10524.1	0.99941	10520.6	0.99946	10531.2	1.00264
10527.7	1.00156	10524.1	1.00036	10534.9	1.0044
10531.3	1.00392	10527.7	1.00206	10538.5	1.00546
10534.9	1.00556	10531.3	1.00389	10542.2	1.00623
10538.5	1.00726	10534.9	1.00485	10545.8	1.00621
10542.1	1.00808	10538.5	1.00577	10549.5	1.00568
10545.9	1.00839	10542.1	1.006	10553.2	1.00426
10549.5	1.0077	10545.9	1.00536	10556.9	1.00338
10553.3	1.00651	10549.6	1.00495	10560.6	1.00225
10556.9	1.0045	10553.3	1.0045	10564.5	1.00169
10560.6	1.00305	10557	1.00386	10568.2	1.00092
10564.5	1.00157	10560.7	1.00327	10572.1	1.00022
10568.2	1.00083	10564.4	1.00268	10575.8	0.99949
10572	0.9996	10568.3	1.00223	10579.8	0.99885
10575.8	0.99866	10572	1.00136	10583.6	0.99735
10579.8	0.99694	10575.9	1.00036	10587.6	0.9969
10583.6	0.99575	10579.8	0.99959	10591.4	0.99677
10587.6	0.99506	10583.7	0.99935	10595.3	0.9966
10591.5	0.99596	10587.6	0.99895	10599.2	0.99753
10595.3	0.99702	10591.4	0.99866	10603.2	0.99872
10599.3	0.99818	10595.4	0.99871	10607.3	0.99951
10603.3	0.99911	10599.3	0.99886	10611.2	0.99979
10607.2	0.99961	10603.3	0.99963	10615.3	1.00131
10611.3	1.00033	10607.3	1.00043	10619.4	1.00184
10615.2	1.00144	10611.3	1.00127	10623.5	1.00143
10619.4	1.0019	10615.3	1.00207	10627.6	1.0008
10623.5	1.00196	10619.4	1.00224	10631.7	1.00038
10627.6	1.00183	10623.5	1.00248	10635.8	1.00033
10631.7	1.00217	10627.6	1.00206	10639.9	1.00003
10635.8	1.00263	10631.7	1.00152	10644.1	0.99886
10639.9	1.00348	10635.8	1.00011	10648.3	0.9984
10644.1	1.0037	10639.9	0.99878	10652.5	0.99844
10648.3	1.00339	10644.1	0.9973	10656.7	0.99821
10652.5	1.0024	10648.3	0.99671	10661	0.99813
10656.7	1.00123	10652.5	0.99622	10665.3	0.99823
10661	1.00021	10656.7	0.99687	10669.6	0.99828
10665.3	0.99925	10661	0.99727	10673.9	0.99889
10669.6	0.99849	10665.3	0.9983	10678.2	1.00007
10673.9	0.9975	10669.6	0.99876	10682.5	0.99967
10678.2	0.99748	10673.9	0.99961	10686.9	1.00013
10682.5	0.99702	10678.2	1.0001	10691.3	1.00026
10686.9	0.99656	10682.5	1.0007	10695.7	1.00024
10691.3	0.9966	10686.9	1.00078	10700.1	0.99932
10695.7	0.99616	10691.3	1.00088	10704.6	0.999
10700.1	0.99593	10695.7	1.00049	10709.1	0.99901
10704.6	0.99713	10700.1	1.00059	10713.6	1.00006
10709.1	0.99812	10704.6	1.00056	10718.1	1.00058
10713.6	0.99934	10709.1	1.00064	10722.6	1.00058
10718.1	0.99988	10713.6	1.0008	10727.1	1.0006
10722.6	1.00013	10718.2	1.00101	10731.7	1.00064
10727.1	1.00016	10722.6	1.00054	10736.3	0.99948
10731.7	1.00034	10727.1	1.00034	10740.9	0.99928
10736.3	1.00093	10731.7	0.99931	10745.5	0.99888
10740.9	1.00128	10736.3	0.99872	10750.2	0.99941
10745.5	1.00181	10740.9	0.99852	10754.9	1.00026
10750.2	1.00137	10745.5	0.99829	10759.6	1.00084
10754.9	1.00091	10750.2	0.9989	10764.3	1.00132
10759.6	1.00024	10754.9	0.99885	10769	1.00121
10764.3	1.00058	10759.6	0.99914	10773.7	1.00186
10769	1.00163	10764.4	0.99941	10778.5	1.00185
10773.7	1.00238	10769	0.99896	10783.3	1.00046
10778.5	1.00302	10773.7	0.99872	10788.1	0.9982
10783.3	1.00178	10778.5	0.99857	10792.9	0.99658
10788.1	0.99939	10783.3	0.99798	10797.8	0.99638
10792.9	0.99648	10788.1	0.99737	10802.7	0.99649
10797.8	0.99425	10792.9	0.99706	10807.6	0.99592
10802.7	0.993	10797.9	0.99671	10812.5	0.99547
10807.6	0.99229	10802.7	0.99661	10817.4	0.99465
10812.5	0.99227	10807.6	0.99649	10822.3	0.99512
10817.4	0.99283	10812.5	0.99646	10827.3	0.99654
10822.3	0.99386	10817.4	0.99635	10832.4	0.99764
10827.3	0.99597	10822.4	0.99671	10837.4	0.99935
10832.3	0.99788	10827.3	0.99786	10842.3	1.00108
10837.3	1.00043	10832.3	0.99926	10847.4	1.00235
10842.4	1.00287	10837.3	1.00015	10852.5	1.00295
10847.5	1.00427	10842.3	1.00063	10857.7	1.00228
10852.5	1.00466	10847.5	1.00085	10862.7	1.0017
10857.6	1.00407	10852.5	1.00095	10867.8	1.00121
10862.7	1.00274	10857.6	1.00085	10873	1.00062
10867.8	1.00131	10862.7	1.00041	10878.1	1.00079
10873	1.0007	10867.8	0.99987	10883.4	1.00079
10878.2	1.00082	10872.9	0.99951	10888.5	1.0014
10883.4	1.00154	10878.2	0.9996	10893.8	1.00105
10888.5	1.00179	10883.4	0.99976	10899	1.00092
10893.7	1.00169	10888.6	0.99971	10904.4	0.99965
10899.1	1.00117	10893.7	0.99925	10909.7	0.99816
10904.4	1.00024	10899	0.99863	10915	0.99783
10909.7	0.99797	10904.3	0.99804	10920.2	0.99791
10915	0.99566	10909.6	0.99805	10925.5	0.99719
10920.2	0.99434	10915	0.99826	10930.9	0.9978
10925.5	0.99364	10920.2	0.99874	10936.4	0.99782
10930.9	0.99367	10925.5	0.99931	10941.8	0.99771
10936.3	0.99376	10931	0.99975	10947.2	0.9978
10941.8	0.99454	10936.4	0.99964	10952.7	0.99835
10947.2	0.99547	10941.8	0.9992	10958.2	0.99859
10952.7	0.99633	10947.1	0.99884	10963.6	0.99839
10958.2	0.99778	10952.7	0.99854	10969.2	0.9999
10963.6	0.99905	10958.1	0.99859	10974.7	1.0009
10969.1	1.00114	10963.6	0.99871	10980.1	1.00167
10974.6	1.00339	10969.1	0.99887	10985.8	1.00259
10980.1	1.0053	10974.7	0.99919	10991.4	1.00255
10985.7	1.00679	10980.1	0.99942	10996.9	1.00268
10991.3	1.00674	10985.7	0.99953	11002.6	1.00206
10997	1.00564	10991.4	0.99943	11008.2	1.00193
11002.6	1.00378	10997	0.99929	11014	1.00174
11008.3	1.00218	11002.5	0.99966	11019.6	1.00226
11013.9	1.00197	11008.2	1.00036	11025.4	1.00358
11019.6	1.0016	11013.9	1.00134	11031.1	1.0032
11025.4	1.00145	11019.7	1.00246	11036.8	1.00228
11031	1.00017	11025.3	1.0027	11042.6	1.00101
11036.8	0.99848	11031	1.00317	11048.4	1.00099
11042.6	0.99724	11036.7	1.00329	11054.1	0.99955
11048.4	0.99587	11042.6	1.00297	11060	0.99839
11054.1	0.99554	11048.4	1.00231	11065.9	0.99737
11059.9	0.99509	11054.2	1.00189	11071.8	0.99771
11065.8	0.99538	11060	1.00148	11077.7	0.99787
11071.8	0.99611	11065.8	1.00126	11083.6	0.99833
11077.6	0.99781	11071.8	1.00101	11089.5	0.99848
11083.6	1	11077.6	1.00088	11095.5	0.9998
11089.5	1.00252	11083.6	1.00037	11101.4	1.00129
11095.4	1.00446	11089.5	0.99981	11107.4	1.00292
11101.4	1.00609	11095.4	0.99949	11113.4	1.0028
11107.4	1.00691	11101.4	1.00014	11119.4	1.00349
11113.4	1.00658	11107.4	1.00079	11125.5	1.00359
11119.4	1.00591	11113.4	1.00199	11131.6	1.00303
11125.5	1.00506	11119.4	1.0028	11137.8	1.00395
11131.6	1.00407	11125.5	1.00361	11143.8	1.00483
11137.7	1.00388	11131.6	1.00404	11149.9	1.00525
11143.8	1.00424	11137.7	1.00414	11156	1.00601
11149.9	1.00399	11143.8	1.00455	11162.2	1.00632
11156	1.00443	11150	1.00498	11168.5	1.00618
11162.2	1.00491	11156	1.005	11174.6	1.00453
11168.4	1.00469	11162.2	1.00552	11180.8	1.00331
11174.6	1.00361	11168.4	1.0056	11187.2	1.00224
11180.8	1.00213	11174.6	1.00596	11193.5	1.00196
11187.2	1.00123	11180.9	1.00569	11199.7	1.00069
11193.4	1.0004	11187.1	1.00519	11206	0.99998
11199.7	1.00027	11193.4	1.00473	11212.4	1.00067
11206.1	1.00062	11199.7	1.00433
11212.4	1.00085	11206.1	1.00431
		11212.3	1.00435

## Sheet: Figure 2c
523.8	2.4543	2.42017	2.44649
524	2.38264	2.42196	2.45254
524.2	2.55117	2.42764	2.4591
524.4	2.54497	2.4182	2.43802
524.6	2.55196	2.42355	2.45056
524.8	2.54947	2.41943	2.45976
525	2.55083	2.42514	2.45014
525.2	2.54591	2.42235	2.45675
525.4	2.54919	2.42325	2.45397
525.6	2.5466	2.42133	2.45343
525.8	2.54868	2.42511	2.45485
526	2.54771	2.41707	2.45143
526.2	2.55164	2.42672	2.46106
526.4	2.5472	2.42355	2.44866
526.6	2.5523	2.42566	2.43861
526.8	2.54598	2.42943	2.452
527	2.54513	2.42559	2.45415
527.2	2.54765	2.41688	2.44617
527.4	2.54987	2.43641	2.46174
527.6	2.53907	2.42289	2.44954
527.8	2.55699	2.42876	2.45747
528	2.55219	2.43108	2.44555
528.2	2.5522	2.43308	2.45214
528.4	2.5568	2.43455	2.46356
528.6	2.57056	2.44163	2.47165
528.8	2.57128	2.44934	2.45906
528.9	2.58343	2.45526	2.46316
529	2.58059	2.46506	2.46931
529.1	2.60067	2.47243	2.48504
529.2	2.63367	2.49701	2.49982
529.3	2.66232	2.52746	2.50275
529.4	2.72079	2.58982	2.54115
529.5	2.7727	2.65095	2.58615
529.6	2.86371	2.71517	2.62079
529.7	2.98753	2.82405	2.68002
529.8	3.084	2.94383	2.75903
529.9	3.20494	3.07874	2.85631
530	3.31015	3.21993	2.98563
530.1	3.41771	3.36097	3.0732
530.2	3.51049	3.49726	3.17702
530.3	3.57669	3.61628	3.28522
530.4	3.63669	3.70252	3.33484
530.5	3.66815	3.75058	3.40822
530.6	3.68672	3.78327	3.44182
530.7	3.67126	3.79945	3.44935
530.8	3.66281	3.78392	3.46319
530.9	3.63731	3.75872	3.45391
531	3.61543	3.74289	3.45057
531.1	3.58789	3.69917	3.42687
531.2	3.57947	3.64305	3.4077
531.3	3.58749	3.60643	3.41883
531.4	3.60375	3.5636	3.40349
531.5	3.62795	3.52975	3.46766
531.6	3.66468	3.48621	3.50548
531.7	3.69387	3.45692	3.56968
531.8	3.7039	3.43045	3.61735
531.9	3.70433	3.41164	3.66986
532	3.68875	3.38338	3.70847
532.1	3.65165	3.35935	3.70348
532.2	3.61699	3.34187	3.69525
532.3	3.56291	3.31479	3.65633
532.4	3.50211	3.28919	3.59393
532.5	3.43178	3.27347	3.51254
532.6	3.37754	3.24153	3.42611
532.7	3.29735	3.20264	3.33024
532.8	3.26927	3.19291	3.26786
532.9	3.21418	3.15058	3.18793
533	3.17289	3.11793	3.13038
533.1	3.13275	3.08531	3.08362
533.2	3.11998	3.05971	3.03558
533.3	3.1032	3.02826	3.00533
533.4	3.08179	3.02615	2.97837
533.5	3.06046	2.99859	2.95553
533.6	3.06424	2.97754	2.924
533.7	3.06791	2.96224	2.94238
533.8	3.08232	2.95034	2.94406
533.9	3.08262	2.94199	2.94451
534	3.07814	2.93718	2.97678
534.1	3.12711	2.93341	2.97459
534.2	3.13523	2.93689	3.00736
534.3	3.15096	2.94382	3.05155
534.4	3.17066	2.9371	3.05974
534.5	3.20011	2.94605	3.1022
534.6	3.18501	2.96723	3.10236
534.7	3.19979	2.97684	3.14916
534.8	3.17438	2.98771	3.17773
534.9	3.1859	2.98797	3.14548
535	3.17013	2.99816	3.15269
535.1	3.21297	3.00026	3.12237
535.2	3.19437	3.03264	3.12995
535.3	3.18071	3.02767	3.11626
535.4	3.18462	3.05086	3.1169
535.5	3.21967	3.04717	3.13157
535.6	3.22899	3.0683	3.11648
535.7	3.24639	3.07212	3.10873
535.8	3.23039	3.09127	3.1308
535.9	3.24889	3.09191	3.17231
536	3.27504	3.07244	3.15239
536.1	3.25453	3.07627	3.16643
536.2	3.26703	3.07671	3.16213
536.3	3.25578	3.07469	3.16665
536.4	3.24596	3.06774	3.18873
536.5	3.22424	3.09163	3.20566
536.6	3.26427	3.07079	3.19101
536.7	3.26	3.06818	3.20965
536.8	3.26195	3.06878	3.19592
536.9	3.26329	3.07346	3.21979
537	3.29113	3.05249	3.19203
537.1	3.25797	3.06327	3.20517
537.2	3.25593	3.05399	3.24023
537.3	3.2513	3.06154	3.23453
537.4	3.24914	3.04965	3.21205
537.5	3.25073	3.04907	3.22841
537.6	3.25695	3.04038	3.18532
537.7	3.25776	3.03755	3.20226
537.8	3.25052	3.03549	3.21163
537.9	3.21717	3.01805	3.22985
538	3.25373	3.02845	3.19827
538.1	3.24026	3.01139	3.21425
538.2	3.24082	3.01015	3.23046
538.3	3.24294	3.00291	3.19237
538.4	3.24471	3.00634	3.24171
538.5	3.23349	2.99555	3.19498
538.6	3.2271	2.97594	3.22463
538.7	3.25089	2.97048	3.20881
538.8	3.26194	2.97802	3.25346
538.9	3.24415	2.95846	3.24981
539	3.2526	2.96695	3.25032
539.1	3.24826	2.96394	3.21312
539.2	3.24963	2.96719	3.24502
539.3	3.22297	2.9452	3.25315
539.4	3.27995	2.95548	3.24026
539.5	3.2554	2.94263	3.24334
539.6	3.26131	2.96272	3.2958
539.7	3.2564	2.94379	3.2612
539.8	3.25968	2.9485	3.24477
539.9	3.25911	2.95806	3.28043
540	3.28083	2.9673	3.32373
540.1	3.28103	2.95791	3.28328
540.2	3.26419	2.9612	3.27267
540.3	3.26173	2.9657	3.26669
540.4	3.26351	2.96154	3.27382
540.5	3.28596	2.97872	3.2741
540.6	3.25587	2.9755	3.28285
540.7	3.28347	2.98474	3.29286
540.8	3.28422	2.97726	3.26248
540.9	3.28373	2.99261	3.30988
541	3.29395	2.99596	3.2583
541.1	3.29806	3.00483	3.27911
541.2	3.30065	3.0121	3.29567
541.3	3.29947	3.00384	3.28445
541.4	3.31476	3.00914	3.28245
541.5	3.31264	3.01867	3.30644
541.6	3.31175	3.03603	3.28938
541.7	3.30931	3.03063	3.32056
541.8	3.32921	3.04004	3.30146
541.9	3.34125	3.04804	3.30645
542	3.33465	3.05996	3.30518
542.1	3.33039	3.05737	3.29327
542.2	3.34636	3.07734	3.29309
542.3	3.33809	3.07782	3.31931
542.4	3.33611	3.08648	3.31707
542.5	3.33238	3.08446	3.31727
542.6	3.35018	3.1065	3.32015
542.7	3.35048	3.10638	3.32556
542.8	3.35491	3.10714	3.33451
542.9	3.34502	3.10612	3.33143
543	3.36641	3.11856	3.34291
543.1	3.35661	3.12701	3.32069
543.2	3.37069	3.12558	3.33216
543.3	3.36865	3.11867	3.31856
543.4	3.36999	3.12293	3.35241
543.5	3.3606	3.13031	3.32587
543.6	3.35086	3.13595	3.32167
543.7	3.3524	3.13396	3.32613
543.8	3.34507	3.1378	3.31121
544	3.35931	3.12706	3.30522
544.2	3.33275	3.12563	3.31926
544.4	3.31961	3.12155	3.30655
544.6	3.31912	3.11628	3.28465
544.8	3.30381	3.11021	3.28537
545	3.28682	3.10209	3.26656
545.2	3.29115	3.08785	3.27383
545.4	3.28527	3.07193	3.27561
545.6	3.27431	3.07104	3.24385
545.8	3.25558	3.04472	3.22544
546	3.25769	3.04065	3.20953
546.2	3.2353	3.02876	3.20288
546.4	3.22112	3.01161	3.19774
546.6	3.20072	2.99244	3.19766
546.8	3.21565	2.9937	3.1936
547	3.18488	2.97514	3.15975
547.2	3.17996	2.95684	3.15332
547.4	3.16584	2.9489	3.15926
547.6	3.16087	2.95009	3.14681
547.8	3.14555	2.93455	3.13235
548	3.15754	2.91807	3.12163
548.2	3.12612	2.91561	3.10869
548.4	3.12069	2.90747	3.08651
548.6	3.10473	2.88867	3.06809
548.8	3.10256	2.89596	3.07642
549	3.10243	2.88165	3.05014
549.2	3.08729	2.87903	3.06324
549.4	3.08375	2.87361	3.04624
549.6	3.09053	2.87185	3.02815
549.8	3.06904	2.8609	3.03601
550	3.05246	2.85988	3.01014
550.2	3.047	2.8532	2.99825
550.4	3.06144	2.85482	3.00416
550.6	3.03376	2.84665	2.9936
550.8	3.03467	2.8578	2.95912
551	3.01997	2.84695	2.98467
551.2	3.02937	2.84544	2.96852
551.4	3.0181	2.85366	2.97033
551.6	3.02152	2.84568	2.96232
551.8	3.00204	2.83948	2.95417
552	3.01837	2.83917	2.96743
552.2	3.03083	2.84615	2.95845
552.4	3.01252	2.84478	2.93666
552.6	3.00596	2.84169	2.95603
552.8	3.01478	2.85529	2.95584
553	3.01376	2.84004	2.93003
553.2	3.00477	2.8416	2.958
553.4	3.00719	2.83901	2.93339
553.6	3.00978	2.84421	2.9321
553.8	3.01666	2.84108	2.9448
554	3.00658	2.84532	2.95635
554.2	3.00177	2.83868	2.93392
554.4	2.99543	2.84386	2.93981
554.6	2.99002	2.84686	2.92645
554.8	2.99804	2.83901	2.94589
555	3.00639	2.83578	2.92397
555.2	3.01164	2.84545	2.93631
555.4	2.99704	2.83854	2.93745
555.6	3.00356	2.84603	2.95029
555.8	3.00041	2.83815	2.90393
556	3.007	2.84318	2.92538
556.2	3.00882	2.83614	2.95519
556.4	3.00097	2.84991	2.9648
556.6	3.01048	2.82837	2.92807
556.8	3.02283	2.84306	2.93665
557	3.00873	2.84175	2.92871
557.2	3.00201	2.83823	2.94542
557.4	3.00239	2.83366	2.95103
557.6	3.0266	2.83701	2.92302
557.8	2.99469	2.83452	2.93644
558	3.01013	2.83263	2.94898
558.2	3.00692	2.83544	2.94167
558.4	3.00143	2.84164	2.94084
558.6	2.99856	2.83218	2.93284
558.8	3.01057	2.84101	2.94595

## Sheet: Figure 2d
0	0.30613	0	0.16965	0	0.02781
0.03068	0.32388	0.03068	0.28225	0.03068	0.20248
0.06136	0.36806	0.06136	0.45683	0.06136	0.38183
0.09204	0.4209	0.09204	0.59642	0.09204	0.5231
0.12272	0.46734	0.12272	0.67186	0.12272	0.6111
0.1534	0.49733	0.1534	0.67028	0.1534	0.63614
0.18408	0.50524	0.18408	0.58996	0.18408	0.5947
0.21476	0.48978	0.21476	0.44037	0.21476	0.48996
0.24544	0.45505	0.24544	0.24703	0.24544	0.3319
0.27612	0.41265	0.27612	0.13448	0.27612	0.13945
0.3068	0.38361	0.3068	0.30949	0.3068	0.10224
0.33748	0.39198	0.33748	0.5193	0.33748	0.30738
0.36816	0.44419	0.36816	0.6839	0.36816	0.49478
0.39884	0.52181	0.39884	0.77507	0.39884	0.63637
0.42951	0.5989	0.42951	0.77688	0.42951	0.71415
0.46019	0.65398	0.46019	0.68469	0.46019	0.71645
0.49087	0.67248	0.49087	0.507	0.49087	0.63901
0.52155	0.64773	0.52155	0.27524	0.52155	0.48573
0.55223	0.58381	0.55223	0.18365	0.55223	0.26882
0.58291	0.50243	0.58291	0.43488	0.58291	0.01826
0.61359	0.45349	0.61359	0.7172	0.61359	0.27377
0.64427	0.49669	0.64427	0.947	0.64427	0.54326
0.67495	0.62715	0.67495	1.08608	0.67495	0.77246
0.70563	0.7863	0.70563	1.10911	0.70563	0.93328
0.73631	0.9216	0.73631	1.00444	0.73631	1.00292
0.76699	0.99544	0.76699	0.77911	0.76699	0.96656
0.79767	0.98123	0.79767	0.48055	0.79767	0.81969
0.82835	0.8627	0.82835	0.36374	0.82835	0.57068
0.85903	0.63527	0.85903	0.711	0.85903	0.25594
0.88971	0.3114	0.88971	1.1801	0.88971	0.2563
0.92039	0.1685	0.92039	1.62441	0.92039	0.66036
0.95107	0.61438	0.95107	1.98114	0.95107	1.08161
0.98175	1.1039	0.98175	2.20851	0.98175	1.46015
1.01243	1.5693	1.01243	2.28427	1.01243	1.76007
1.04311	1.96233	1.04311	2.21276	1.04311	1.95752
1.07379	2.23902	1.07379	2.03701	1.07379	2.04424
1.10447	2.36316	1.10447	1.85631	1.10447	2.03216
1.13515	2.31052	1.13515	1.82366	1.13515	1.95726
1.16583	2.07232	1.16583	2.0454	1.16583	1.87844
1.19651	1.65818	1.19651	2.46578	1.19651	1.86101
1.22718	1.10072	1.22718	2.9434	1.22718	1.93878
1.25786	0.4956	1.25786	3.35526	1.25786	2.08688
1.28854	0.529	1.28854	3.62036	1.28854	2.24223
1.31922	1.2001	1.31922	3.70277	1.31922	2.34539
1.3499	1.86548	1.3499	3.6233	1.3499	2.37129
1.38058	2.41677	1.38058	3.48322	1.38058	2.35268
1.41126	2.79925	1.41126	3.48122	1.41126	2.39889
1.44194	2.98269	1.44194	3.84187	1.44194	2.66683
1.47262	2.9653	1.47262	4.63553	1.47262	3.24443
1.5033	2.78235	1.5033	5.74017	1.5033	4.08289
1.53398	2.51882	1.53398	6.97237	1.53398	5.06207
1.56466	2.31813	1.56466	8.16617	1.56466	6.05442
1.59534	2.33779	1.59534	9.18615	1.59534	6.94378
1.62602	2.61536	1.62602	9.92672	1.62602	7.62964
1.6567	3.02736	1.6567	10.3127	1.6567	8.03096
1.68738	3.40965	1.68738	10.3008	1.68738	8.09068
1.71806	3.63485	1.71806	9.88131	1.71806	7.77972
1.74874	3.62328	1.74874	9.07697	1.74874	7.09947
1.77942	3.34491	1.77942	7.94062	1.77942	6.08197
1.8101	2.83649	1.8101	6.55008	1.8101	4.78757
1.84078	2.2674	1.84078	5.00127	1.84078	3.30024
1.87146	2.08701	1.87146	3.39981	1.87146	1.72183
1.90214	2.72848	1.90214	1.85198	1.90214	0.22665
1.93282	3.92698	1.93282	0.45584	1.93282	1.31945
1.9635	5.29973	1.9635	0.71022	1.9635	2.55355
1.99418	6.62419	1.99418	1.58699	1.99418	3.50832
2.02485	7.75344	2.02485	2.15089	2.02485	4.13751
2.05553	8.57859	2.05553	2.41322	2.05553	4.43255
2.08621	9.02222	2.08621	2.42939	2.08621	4.4254
2.11689	9.04083	2.11689	2.31014	2.11689	4.1928
2.14757	8.63057	2.14757	2.22708	2.14757	3.85977
2.17825	7.8377	2.17825	2.35613	2.17825	3.59186
2.20893	6.78235	2.20893	2.73826	2.20893	3.54473
2.23961	5.71601	2.23961	3.26036	2.23961	3.76679
2.27029	5.10995	2.27029	3.77811	2.27029	4.17129
2.30097	5.50336	2.30097	4.18207	2.30097	4.62786
2.33165	6.90922	2.33165	4.4032	2.33165	5.04505
2.36233	8.89416	2.36233	4.4074	2.36233	5.39205
2.39301	11.0909	2.39301	4.19122	2.39301	5.69039
2.42369	13.2741	2.42369	3.77916	2.42369	5.99254
2.45437	15.2972	2.45437	3.22258	2.45437	6.35034
2.48505	17.0546	2.48505	2.60268	2.48505	6.78243
2.51573	18.4658	2.51573	2.04253	2.51573	7.25807
2.54641	19.4688	2.54641	1.71503	2.54641	7.70528
2.57709	20.0177	2.57709	1.73877	2.57709	8.0335
2.60777	20.0824	2.60777	2.00219	2.60777	8.15634
2.63845	19.6499	2.63845	2.30285	2.63845	8.00742
2.66913	18.725	2.66913	2.51517	2.66913	7.54942
2.69981	17.3327	2.69981	2.58471	2.69981	6.7777
2.73049	15.5175	2.73049	2.49918	2.73049	5.71997
2.76117	13.3441	2.76117	2.27442	2.76117	4.43305
2.79185	10.8954	2.79185	1.94953	2.79185	2.99777
2.82252	8.2692	2.82252	1.58826	2.82252	1.51812
2.8532	5.57709	2.8532	1.28603	2.8532	0.35867
2.88388	2.95618	2.88388	1.15656	2.88388	1.35959
2.91456	0.91963	2.91456	1.23101	2.91456	2.44609
2.94524	2.23364	2.94524	1.40206	2.94524	3.26844
2.97592	4.17004	2.97592	1.54746	2.97592	3.78148
3.0066	5.81058	3.0066	1.59584	3.0066	3.98203
3.03728	7.08209	3.03728	1.51804	3.03728	3.90733
3.06796	7.97405	3.06796	1.32084	3.06796	3.64201
3.09864	8.50675	3.09864	1.06607	3.09864	3.32871
3.12932	8.72307	3.12932	0.93853	3.12932	3.1625
3.16	8.68089	3.16	1.1857	3.16	3.30776
3.19068	8.4442	3.19068	1.74582	3.19068	3.76391
3.22136	8.07357	3.22136	2.43884	3.22136	4.38676
3.25204	7.61757	3.25204	3.16119	3.25204	5.01933
3.28272	7.10756	3.28272	3.84955	3.28272	5.54975
3.3134	6.55785	3.3134	4.45798	3.3134	5.91155
3.34408	5.97159	3.34408	4.95254	3.34408	6.07419
3.37476	5.35043	3.37476	5.31073	3.37476	6.03553
3.40544	4.70471	3.40544	5.52196	3.40544	5.81583
3.43612	4.06134	3.43612	5.58767	3.43612	5.45228
3.4668	3.46721	3.4668	5.52078	3.4668	4.99334
3.49748	2.98417	3.49748	5.34413	3.49748	4.49291
3.52816	2.66629	3.52816	5.08787	3.52816	4.00382
3.55884	2.51895	3.55884	4.7857	3.55884	3.57054
3.58952	2.47843	3.58952	4.47012	3.58952	3.22123
3.62019	2.44742	3.62019	4.16721	3.62019	2.96186
3.65087	2.34422	3.65087	3.89224	3.65087	2.77692
3.68155	2.12298	3.68155	3.64787	3.68155	2.6383
3.71223	1.7732	3.71223	3.42627	3.71223	2.51711
3.74291	1.31544	3.74291	3.21442	3.74291	2.39151
3.77359	0.80851	3.77359	3.00008	3.77359	2.24882
3.80427	0.45681	3.80427	2.77613	3.80427	2.08377
3.83495	0.69232	3.83495	2.54199	3.83495	1.89598
3.86563	1.1425	3.86563	2.30231	3.86563	1.68785
3.89631	1.53034	3.89631	2.06415	3.89631	1.46338
3.92699	1.78525	3.92699	1.83341	3.92699	1.22758
3.95767	1.87769	3.95767	1.61227	3.95767	0.98637
3.98835	1.79929	3.98835	1.39885	3.98835	0.74692
4.01903	1.55919	4.01903	1.18991	4.01903	0.52084
4.04971	1.18281	4.04971	0.98652	4.04971	0.34244
4.08039	0.71877	4.08039	0.80279	4.08039	0.31886
4.11107	0.36114	4.11107	0.67647	4.11107	0.48916
4.14175	0.69233	4.14175	0.66087	4.14175	0.74639
4.17243	1.29394	4.17243	0.76372	4.17243	1.04386
4.20311	1.93222	4.20311	0.92895	4.20311	1.36555
4.23379	2.57758	4.23379	1.09782	4.23379	1.69777
4.26447	3.22615	4.26447	1.23146	4.26447	2.02351
4.29515	3.87836	4.29515	1.30549	4.29515	2.32226
4.32583	4.5291	4.32583	1.30548	4.32583	2.57171
4.35651	5.16162	4.35651	1.22519	4.35651	2.75002
4.38719	5.74583	4.38719	1.06587	4.38719	2.83812
4.41786	6.24069	4.41786	0.83549	4.41786	2.82179
4.44854	6.5997	4.44854	0.54794	4.44854	2.69333
4.47922	6.77763	4.47922	0.22283	4.47922	2.45262
4.5099	6.73722	4.5099	0.13435	4.5099	2.10765
4.54058	6.45513	4.54058	0.47218	4.54058	1.67488
4.57126	5.92705	4.57126	0.78981	4.57126	1.1808
4.60194	5.17248	4.60194	1.06473	4.60194	0.67621
4.63262	4.24253	4.63262	1.28162	4.63262	0.38464
4.6633	3.24186	4.6633	1.43018	4.6633	0.70501
4.69398	2.40123	4.69398	1.50556	4.69398	1.18851
4.72466	2.17884	4.72466	1.50852	4.72466	1.64566
4.75534	2.77685	4.75534	1.44527	4.75534	2.03724
4.78602	3.75986	4.78602	1.32712	4.78602	2.34748
4.8167	4.78036	4.8167	1.1702	4.8167	2.57108
4.84738	5.68309	4.84738	0.99562	4.84738	2.71046
4.87806	6.39233	4.87806	0.83057	4.87806	2.77407
4.90874	6.87	4.90874	0.70882	4.90874	2.7745
4.93942	7.10258	4.93942	0.66195	4.93942	2.72613
4.9701	7.09531	4.9701	0.69464	4.9701	2.64276
5.00078	6.86813	5.00078	0.77838	5.00078	2.5355
5.03146	6.4518	5.03146	0.87946	5.03146	2.41155
5.06214	5.88427	5.06214	0.97656	5.06214	2.27441
5.09282	5.20758	5.09282	1.05991	5.09282	2.1253
5.1235	4.46602	5.1235	1.12683	5.1235	1.96554
5.15418	3.70706	5.15418	1.17872	5.15418	1.79919
5.18486	2.9869	5.18486	1.21923	5.18486	1.63512
5.21553	2.38393	5.21553	1.25319	5.21553	1.48795
5.24621	2.01205	5.24621	1.28593	5.24621	1.37644
5.27689	1.97377	5.27689	1.32267	5.27689	1.31754
5.30757	2.23388	5.30757	1.36773	5.30757	1.31705
5.33825	2.64703	5.33825	1.42365	5.33825	1.36436
5.36893	3.09128	5.36893	1.49029	5.36893	1.43744
5.39961	3.4954	5.39961	1.56452	5.39961	1.51243
5.43029	3.819	5.43029	1.6405	5.43029	1.56999
5.46097	4.03873	5.46097	1.71053	5.46097	1.59715
5.49165	4.14239	5.49165	1.7662	5.49165	1.58689
5.52233	4.12659	5.52233	1.79956	5.52233	1.53711
5.55301	3.99557	5.55301	1.80412	5.55301	1.44951
5.58369	3.7603	5.58369	1.77557	5.58369	1.3286
5.61437	3.43743	5.61437	1.71218	5.61437	1.18077
5.64505	3.04829	5.64505	1.61499	5.64505	1.01354
5.67573	2.61811	5.67573	1.4876	5.67573	0.83506
5.70641	2.17611	5.70641	1.33579	5.70641	0.65401
5.73709	1.75769	5.73709	1.16685	5.73709	0.48073
5.76777	1.40963	5.76777	0.98885	5.76777	0.33207
5.79845	1.1932	5.79845	0.80975	5.79845	0.24592
5.82913	1.15681	5.82913	0.63674	5.82913	0.26833
5.85981	1.27825	5.85981	0.47571	5.85981	0.36402
5.89049	1.48264	5.89049	0.33171	5.89049	0.47815
5.92117	1.70785	5.92117	0.21191	5.92117	0.58878
5.95185	1.91889	5.95185	0.13835	5.95185	0.68753
5.98253	2.09729	5.98253	0.15091	5.98253	0.76976
6.0132	2.23251	6.0132	0.21881	6.0132	0.83178
6.04388	2.31777	6.04388	0.29609	6.04388	0.8703
6.07456	2.34834	6.07456	0.36787	6.07456	0.88246
6.10524	2.32103	6.10524	0.42832	6.10524	0.86626
6.13592	2.23425	6.13592	0.4738	6.13592	0.82101
6.1666	2.08845	6.1666	0.50193	6.1666	0.74774
6.19728	1.8865	6.19728	0.51177	6.19728	0.64957
6.22796	1.63411	6.22796	0.50402	6.22796	0.532
6.25864	1.34001	6.25864	0.48101	6.25864	0.4035
6.28932	1.01612	6.28932	0.44616	6.28932	0.27815
6.32	0.67798	6.32	0.40318	6.32	0.18734
6.35068	0.35023	6.35068	0.35494	6.35068	0.18868
6.38136	0.1593	6.38136	0.3027	6.38136	0.26661
6.41204	0.36093	6.41204	0.24697	6.41204	0.36039
6.44272	0.60645	6.44272	0.1926	6.44272	0.44824
6.4734	0.80796	6.4734	0.16454	6.4734	0.52679
6.50408	0.95089	6.50408	0.20943	6.50408	0.59927
6.53476	1.03058	6.53476	0.32505	6.53476	0.67133
6.56544	1.04821	6.56544	0.48237	6.56544	0.74792
6.59612	1.01004	6.59612	0.66451	6.59612	0.83109
6.6268	0.92687	6.6268	0.85957	6.6268	0.91915
6.65748	0.81373	6.65748	1.05611	6.65748	1.00762
6.68816	0.68996	6.68816	1.24241	6.68816	1.09106
6.71884	0.58045	6.71884	1.40694	6.71884	1.16491
6.74952	0.5159	6.74952	1.53904	6.74952	1.22707
6.7802	0.5221	6.7802	1.62972	6.7802	1.27861
6.81087	0.59911	6.81087	1.67231	6.81087	1.32393
6.84155	0.72693	6.84155	1.66297	6.84155	1.36978
6.87223	0.88764	6.87223	1.60098	6.87223	1.42334
6.90291	1.07009	6.90291	1.48881	6.90291	1.48978
6.93359	1.26517	6.93359	1.33212	6.93359	1.57019
6.96427	1.46227	6.96427	1.13966	6.96427	1.66097
6.99495	1.64828	6.99495	0.92375	6.99495	1.75477
7.02563	1.80826	7.02563	0.70239	7.02563	1.84233
7.05631	1.92695	7.05631	0.50759	7.05631	1.91436
7.08699	1.9904	7.08699	0.40449	7.08699	1.96295
7.11767	1.98744	7.11767	0.45503	7.11767	1.98238
7.14835	1.91089	7.14835	0.60439	7.14835	1.96957
7.17903	1.75824	7.17903	0.77634	7.17903	1.92412
7.20971	1.53194	7.20971	0.93666	7.20971	1.84818
7.24039	1.23927	7.24039	1.07112	7.24039	1.74631
7.27107	0.89182	7.27107	1.17308	7.27107	1.62522
7.30175	0.5053	7.30175	1.2396	7.30175	1.49368
7.33243	0.11407	7.33243	1.27005	7.33243	1.36228
7.36311	0.33895	7.36311	1.2656	7.36311	1.24304
7.39379	0.74103	7.39379	1.22899	7.39379	1.14814
7.42447	1.11783	7.42447	1.16448	7.42447	1.08724
7.45515	1.45237	7.45515	1.0779	7.45515	1.0638
7.48583	1.73239	7.48583	0.97671	7.48583	1.07289
7.51651	1.94899	7.51651	0.87018	7.51651	1.10298
7.54719	2.09658	7.54719	0.76936	7.54719	1.14027
7.57787	2.17292	7.57787	0.6865	7.57787	1.17235
7.60854	2.17908	7.60854	0.63255	7.60854	1.18994
7.63922	2.1194	7.63922	0.61254	7.63922	1.1873
7.6699	2.00163	7.6699	0.62204	7.6699	1.16192
7.70058	1.83729	7.70058	0.64952	7.70058	1.11424
7.73126	1.64255	7.73126	0.68245	7.73126	1.04719
7.76194	1.43984	7.76194	0.71125	7.76194	0.96587
7.79262	1.26001	7.79262	0.73011	7.79262	0.87718
7.8233	1.14152	7.8233	0.73628	7.8233	0.78939
7.85398	1.11749	7.85398	0.72914	7.85398	0.71146
7.88466	1.19139	7.88466	0.70931	7.88466	0.65175
7.91534	1.33342	7.91534	0.678	7.91534	0.61572
7.94602	1.50458	7.94602	0.63647	7.94602	0.60365
7.9767	1.67411	7.9767	0.58585	7.9767	0.61032
8.00738	1.82186	8.00738	0.52699	8.00738	0.62754
8.03806	1.93562	8.03806	0.46069	8.03806	0.64709
8.06874	2.00872	8.06874	0.38792	8.06874	0.66241
8.09942	2.03833	8.09942	0.31032	8.09942	0.66888
8.1301	2.02434	8.1301	0.23089	8.1301	0.66349
8.16078	1.96863	8.16078	0.15638	8.16078	0.64447
8.19146	1.8745	8.19146	0.10661	8.19146	0.61097
8.22214	1.74638	8.22214	0.11779	8.22214	0.56298
8.25282	1.58964	8.25282	0.17271	8.25282	0.50125
8.2835	1.41072	8.2835	0.23525	8.2835	0.42731
8.31418	1.21731	8.31418	0.29229	8.31418	0.34348
8.34486	1.01907	8.34486	0.33898	8.34486	0.25306
8.37554	0.82886	8.37554	0.37325	8.37554	0.16144
8.40621	0.66526	8.40621	0.39458	8.40621	0.08479
8.43689	0.5547	8.43689	0.40372	8.43689	0.08947
8.46757	0.52252	8.46757	0.4025	8.46757	0.1631
8.49825	0.56554	8.49825	0.39371	8.49825	0.24301
8.52893	0.651	8.52893	0.38075	8.52893	0.31658
8.55961	0.74792	8.55961	0.36722	8.55961	0.38032
8.59029	0.8389	8.59029	0.35615	8.59029	0.43283
8.62097	0.9163	8.62097	0.3492	8.62097	0.47377
8.65165	0.97789	8.65165	0.34621	8.65165	0.50347
8.68233	1.02437	8.68233	0.34532	8.68233	0.52279
8.71301	1.05783	8.71301	0.34372	8.71301	0.53286
8.74369	1.08075	8.74369	0.33859	8.74369	0.535
8.77437	1.09535	8.77437	0.3278	8.77437	0.53048
8.80505	1.10321	8.80505	0.31025	8.80505	0.52046
8.83573	1.10518	8.83573	0.28615	8.83573	0.50587
8.86641	1.10149	8.86641	0.25707	8.86641	0.4874
8.89709	1.09201	8.89709	0.22613	8.89709	0.46549
8.92777	1.07645	8.92777	0.19805	8.92777	0.44036
8.95845	1.0545	8.95845	0.17867	8.95845	0.41214
8.98913	1.02595	8.98913	0.17262	8.98913	0.38093
9.01981	0.99073	9.01981	0.17965	9.01981	0.34691
9.05049	0.94896	9.05049	0.19447	9.05049	0.31048
9.08117	0.90111	9.08117	0.21055	9.08117	0.27234
9.11185	0.84814	9.11185	0.22291	9.11185	0.23366
9.14253	0.79166	9.14253	0.22855	9.14253	0.1963
9.17321	0.73408	9.17321	0.22614	9.17321	0.16318
9.20388	0.67856	9.20388	0.21557	9.20388	0.13886
9.23456	0.62873	9.23456	0.19768	9.23456	0.12885
9.26524	0.58807	9.26524	0.17398	9.26524	0.13584
9.29592	0.559	9.29592	0.14641	9.29592	0.15656
9.3266	0.54195	9.3266	0.11715	9.3266	0.18533
9.35728	0.53514	9.35728	0.08871	9.35728	0.21784
9.38796	0.53524	9.38796	0.06476	9.38796	0.2515
9.41864	0.53846	9.41864	0.05231	9.41864	0.28468
9.44932	0.54156	9.44932	0.05877	9.44932	0.31611
9.48	0.5423	9.48	0.07995	9.48	0.34464
9.51068	0.53939	9.51068	0.10836	9.51068	0.36914
9.54136	0.53231	9.54136	0.14062	9.54136	0.38852
9.57204	0.52089	9.57204	0.17515	9.57204	0.40179
9.60272	0.50519	9.60272	0.21059	9.60272	0.40822
9.6334	0.48537	9.6334	0.24542	9.6334	0.40734
9.66408	0.46176	9.66408	0.27799	9.66408	0.39912
9.69476	0.43513	9.69476	0.30667	9.69476	0.38394
9.72544	0.40688	9.72544	0.33002	9.72544	0.36266
9.75612	0.37926	9.75612	0.34697	9.75612	0.3367
9.7868	0.35525	9.7868	0.35691	9.7868	0.30806
9.81748	0.3381	9.81748	0.35976	9.81748	0.27952
9.84816	0.33029	9.84816	0.35595	9.84816	0.25466
9.87884	0.33242	9.87884	0.34642	9.87884	0.23774
9.90952	0.34279	9.90952	0.33249	9.90952	0.23261
9.9402	0.35823	9.9402	0.31568	9.9402	0.2409
9.97088	0.37536	9.97088	0.29756	9.97088	0.26112

## Sheet: Figure 2e
-16.15	0.1	0.0426	-16.15	0.1	0.04711	-16.15	0.1	0.03859
-16.15	0.11827	0.04002	-16.15	0.11827	0.04459	-16.15	0.11827	0.0364
-16.15	0.13653	0.03671	-16.15	0.13653	0.04116	-16.15	0.13653	0.03332
-16.15	0.1548	0.03304	-16.15	0.1548	0.03719	-16.15	0.1548	0.02976
-16.15	0.17307	0.02918	-16.15	0.17307	0.03287	-16.15	0.17307	0.02604
-16.15	0.19133	0.0252	-16.15	0.19133	0.02829	-16.15	0.19133	0.02234
-16.15	0.2096	0.02112	-16.15	0.2096	0.02358	-16.15	0.2096	0.01877
-16.15	0.22786	0.01704	-16.15	0.22786	0.01891	-16.15	0.22786	0.01537
-16.15	0.24613	0.0131	-16.15	0.24613	0.01449	-16.15	0.24613	0.01218
-16.15	0.2644	0.0095	-16.15	0.2644	0.01056	-16.15	0.2644	0.00927
-16.15	0.28266	0.00646	-16.15	0.28266	0.00735	-16.15	0.28266	0.00672
-16.15	0.30093	0.00416	-16.15	0.30093	0.00501	-16.15	0.30093	0.0046
-16.15	0.3192	0.00276	-16.15	0.3192	0.00359	-16.15	0.3192	0.003
-16.15	0.33746	0.00222	-16.15	0.33746	0.00289	-16.15	0.33746	0.00197
-16.15	0.35573	0.00211	-16.15	0.35573	0.00253	-16.15	0.35573	0.00147
-16.15	0.37399	0.00201	-16.15	0.37399	0.0022	-16.15	0.37399	0.00129
-16.15	0.39226	0.00181	-16.15	0.39226	0.00183	-16.15	0.39226	0.00118
-16.15	0.41053	0.00153	-16.15	0.41053	0.00144	-16.15	0.41053	0.00104
-16.15	0.42879	0.00125	-16.15	0.42879	0.00109	-16.15	0.42879	0.000864354
-16.15	0.44706	0.00102	-16.15	0.44706	0.000837853	-16.15	0.44706	0.000696491
-16.15	0.46533	0.00087208	-16.15	0.46533	0.000708044	-16.15	0.46533	0.000565878
-16.15	0.48359	0.000791191	-16.15	0.48359	0.000663089	-16.15	0.48359	0.000485413
-16.15	0.50186	0.000745054	-16.15	0.50186	0.000648775	-16.15	0.50186	0.000444742
-16.15	0.52012	0.000709447	-16.15	0.52012	0.000632577	-16.15	0.52012	0.000423453
-16.15	0.53839	0.000674061	-16.15	0.53839	0.000605644	-16.15	0.53839	0.000406905
-16.15	0.55666	0.000637136	-16.15	0.55666	0.000569963	-16.15	0.55666	0.000389454
-16.15	0.57492	0.000599509	-16.15	0.57492	0.000529856	-16.15	0.57492	0.000370408
-16.15	0.59319	0.000561737	-16.15	0.59319	0.00048864	-16.15	0.59319	0.000350337
-16.15	0.61146	0.000523619	-16.15	0.61146	0.000448047	-16.15	0.61146	0.000329526
-16.15	0.62972	0.000484675	-16.15	0.62972	0.000408696	-16.15	0.62972	0.000307828
-16.15	0.64799	0.000444651	-16.15	0.64799	0.000370682	-16.15	0.64799	0.000285006
-16.15	0.66625	0.000403717	-16.15	0.66625	0.000333971	-16.15	0.66625	0.000261018
-16.15	0.68452	0.000362413	-16.15	0.68452	0.000298574	-16.15	0.68452	0.000236103
-16.15	0.70279	0.000321492	-16.15	0.70279	0.000264594	-16.15	0.70279	0.000210727
-16.15	0.72105	0.000281757	-16.15	0.72105	0.000232217	-16.15	0.72105	0.000185481
-16.15	0.73932	0.000243949	-16.15	0.73932	0.000201676	-16.15	0.73932	0.000160972
-16.15	0.75759	0.000208674	-16.15	0.75759	0.00017322	-16.15	0.75759	0.000137747
-16.15	0.77585	0.000176374	-16.15	0.77585	0.000147073	-16.15	0.77585	0.000116245
-16.15	0.79412	0.00014732	-16.15	0.79412	0.000123407	-16.15	0.79412	9.67736e-05
-16.15	0.81238	0.000121625	-16.15	0.81238	0.000102319	-16.15	0.81238	7.95024e-05
-16.15	0.83065	9.92643e-05	-16.15	0.83065	8.38251e-05	-16.15	0.83065	6.44791e-05
-16.15	0.84892	8.01048e-05	-16.15	0.84892	6.78616e-05	-16.15	0.84892	5.16486e-05
-16.15	0.86718	6.39299e-05	-16.15	0.86718	5.42958e-05	-16.15	0.86718	4.08776e-05
-16.15	0.88545	5.04683e-05	-16.15	0.88545	4.29419e-05	-16.15	0.88545	3.19807e-05
-16.15	0.90372	3.94181e-05	-16.15	0.90372	3.35788e-05	-16.15	0.90372	2.47428e-05
-16.15	0.92198	3.04669e-05	-16.15	0.92198	2.59672e-05	-16.15	0.92198	1.89386e-05
-16.15	0.94025	2.33086e-05	-16.15	0.94025	1.98643e-05	-16.15	0.94025	1.43467e-05
-16.15	0.95851	1.76545e-05	-16.15	0.95851	1.50357e-05	-16.15	0.95851	1.07603e-05
-16.15	0.97678	1.32419e-05	-16.15	0.97678	1.1264e-05	-16.15	0.97678	7.99324e-06
-16.15	0.99505	9.83782e-06	-16.15	0.99505	8.35426e-06	-16.15	0.99505	5.88286e-06
-16.15	1.01331	7.24114e-06	-16.15	1.01331	6.13598e-06	-16.15	1.01331	4.29101e-06
-16.15	1.03158	5.28176e-06	-16.15	1.03158	4.46418e-06	-16.15	1.03158	3.10287e-06
-16.15	1.04985	3.81872e-06	-16.15	1.04985	3.21813e-06	-16.15	1.04985	2.22497e-06
-16.15	1.06811	2.73734e-06	-16.15	1.06811	2.29926e-06	-16.15	1.06811	1.58254e-06
-16.15	1.08638	1.94587e-06	-16.15	1.08638	1.6286e-06	-16.15	1.08638	1.11676e-06
-16.15	1.10464	1.37208e-06	-16.15	1.10464	1.14394e-06	-16.15	1.10464	7.82061e-07
-16.15	1.12291	9.59891e-07	-16.15	1.12291	7.97015e-07	-16.15	1.12291	5.43611e-07
-16.15	1.14118	6.66412e-07	-16.15	1.14118	5.50961e-07	-16.15	1.14118	3.75136e-07
-16.15	1.15944	4.59237e-07	-16.15	1.15944	3.77988e-07	-16.15	1.15944	2.57052e-07
-16.15	1.17771	3.14192e-07	-16.15	1.17771	2.57422e-07	-16.15	1.17771	1.74927e-07
-16.15	1.19598	2.13455e-07	-16.15	1.19598	1.74071e-07	-16.15	1.19598	1.1824e-07
-16.15	1.21424	1.4403e-07	-16.15	1.21424	1.16902e-07	-16.15	1.21424	7.93962e-08
-16.15	1.23251	9.65403e-08	-16.15	1.23251	7.7988e-08	-16.15	1.23251	5.29687e-08
-16.15	1.25077	6.42906e-08	-16.15	1.25077	5.16927e-08	-16.15	1.25077	3.51131e-08
-16.15	1.26904	4.25435e-08	-16.15	1.26904	3.40495e-08	-16.15	1.26904	2.31308e-08
-16.15	1.28731	2.79785e-08	-16.15	1.28731	2.22919e-08	-16.15	1.28731	1.51434e-08
-16.15	1.30557	1.82882e-08	-16.15	1.30557	1.4508e-08	-16.15	1.30557	9.85357e-09
-16.15	1.32384	1.18829e-08	-16.15	1.32384	9.38758e-09	-16.15	1.32384	6.37284e-09
-16.15	1.34211	7.67557e-09	-16.15	1.34211	6.03999e-09	-16.15	1.34211	4.09698e-09
-16.15	1.36037	4.92918e-09	-16.15	1.36037	3.86459e-09	-16.15	1.36037	2.61821e-09
-16.15	1.37864	3.14731e-09	-16.15	1.37864	2.45919e-09	-16.15	1.37864	1.66331e-09
-16.15	1.3969	1.99814e-09	-16.15	1.3969	1.55644e-09	-16.15	1.3969	1.05047e-09
-16.15	1.41517	1.2614e-09	-16.15	1.41517	9.79829e-10	-16.15	1.41517	6.59557e-10
-16.15	1.43344	7.91834e-10	-16.15	1.43344	6.13568e-10	-16.15	1.43344	4.11704e-10
-16.15	1.4517	4.94285e-10	-16.15	1.4517	3.82192e-10	-16.15	1.4517	2.55503e-10
-16.15	1.46997	3.06824e-10	-16.15	1.46997	2.36817e-10	-16.15	1.46997	1.57649e-10
-16.15	1.48824	1.89398e-10	-16.15	1.48824	1.45969e-10	-16.15	1.48824	9.67122e-11
-16.15	1.5065	1.16261e-10	-16.15	1.5065	8.95001e-11	-16.15	1.5065	5.89895e-11
-16.15	1.52477	7.09689e-11	-16.15	1.52477	5.45878e-11	-16.15	1.52477	3.5775e-11
-16.15	1.54303	4.30801e-11	-16.15	1.54303	3.31186e-11	-16.15	1.54303	2.15727e-11
-16.15	1.5613	2.6005e-11	-16.15	1.5613	1.99868e-11	-16.15	1.5613	1.29347e-11
-16.15	1.57957	1.56101e-11	-16.15	1.57957	1.19977e-11	-16.15	1.57957	7.7116e-12
-16.15	1.59783	9.31799e-12	-16.15	1.59783	7.16359e-12	-16.15	1.59783	4.57169e-12
-16.15	1.6161	5.53099e-12	-16.15	1.6161	4.25429e-12	-16.15	1.6161	2.69502e-12
-16.15	1.63437	3.26471e-12	-16.15	1.63437	2.51291e-12	-16.15	1.63437	1.57982e-12
-16.15	1.65263	1.91622e-12	-16.15	1.65263	1.47628e-12	-16.15	1.65263	9.20925e-13
-16.15	1.6709	1.11842e-12	-16.15	1.6709	8.62574e-13	-16.15	1.6709	5.33848e-13
-16.15	1.68916	6.49107e-13	-16.15	1.68916	5.01242e-13	-16.15	1.68916	3.0775e-13
-16.15	1.70743	3.74614e-13	-16.15	1.70743	2.89677e-13	-16.15	1.70743	1.7643e-13
-16.15	1.7257	2.14983e-13	-16.15	1.7257	1.66491e-13	-16.15	1.7257	1.00589e-13
-16.15	1.74396	1.22681e-13	-16.15	1.74396	9.51629e-14	-16.15	1.74396	5.70345e-14
-16.15	1.76223	6.96155e-14	-16.15	1.76223	5.4093e-14	-16.15	1.76223	3.2162e-14
-16.15	1.7805	3.92814e-14	-16.15	1.7805	3.05777e-14	-16.15	1.7805	1.80374e-14
-16.15	1.79876	2.20405e-14	-16.15	1.79876	1.71892e-14	-16.15	1.79876	1.00609e-14
-16.15	1.81703	1.22974e-14	-16.15	1.81703	9.60927e-15	-16.15	1.81703	5.58137e-15
-16.15	1.83529	6.82283e-15	-16.15	1.83529	5.34202e-15	-16.15	1.83529	3.07957e-15
-16.15	1.85356	3.76422e-15	-16.15	1.85356	2.95324e-15	-16.15	1.85356	1.69002e-15
-16.15	1.87183	2.06513e-15	-16.15	1.87183	1.62357e-15	-16.15	1.87183	9.22464e-16
-16.15	1.89009	1.12664e-15	-16.15	1.89009	8.87602e-16	-16.15	1.89009	5.00807e-16
-16.15	1.90836	6.11214e-16	-16.15	1.90836	4.8255e-16	-16.15	1.90836	2.70433e-16
-16.15	1.92663	3.2974e-16	-16.15	1.92663	2.60882e-16	-16.15	1.92663	1.45252e-16
-16.15	1.94489	1.76899e-16	-16.15	1.94489	1.40256e-16	-16.15	1.94489	7.76001e-17
-16.15	1.96316	9.43753e-17	-16.15	1.96316	7.49858e-17	-16.15	1.96316	4.12366e-17
-16.15	1.98142	5.00696e-17	-16.15	1.98142	3.98673e-17	-16.15	1.98142	2.17965e-17
-16.15	1.99969	2.64165e-17	-16.15	1.99969	2.10783e-17	-16.15	1.99969	1.14599e-17
-16.15	2.01796	1.38602e-17	-16.15	2.01796	1.10825e-17	-16.15	2.01796	5.99325e-18
-16.15	2.03622	7.23197e-18	-16.15	2.03622	5.79466e-18	-16.15	2.03622	3.11773e-18
-16.15	2.05449	3.7527e-18	-16.15	2.05449	3.01305e-18	-16.15	2.05449	1.61328e-18
-16.15	2.07276	1.93658e-18	-16.15	2.07276	1.55803e-18	-16.15	2.07276	8.30383e-19
-16.15	2.09102	9.93879e-19	-16.15	2.09102	8.01198e-19	-16.15	2.09102	4.25154e-19
-16.15	2.10929	5.07277e-19	-16.15	2.10929	4.09734e-19	-16.15	2.10929	2.16528e-19
-16.15	2.12755	2.57498e-19	-16.15	2.12755	2.08384e-19	-16.15	2.12755	1.09694e-19
-16.15	2.14582	1.29995e-19	-16.15	2.14582	1.05398e-19	-16.15	2.14582	5.52786e-20
-16.15	2.16409	6.52684e-20	-16.15	2.16409	5.30161e-20	-16.15	2.16409	2.77098e-20
-16.15	2.18235	3.2592e-20	-16.15	2.18235	2.65213e-20	-16.15	2.18235	1.3817e-20
-16.15	2.20062	1.61866e-20	-16.15	2.20062	1.31946e-20	-16.15	2.20062	6.85329e-21
-16.15	2.21889	7.99538e-21	-16.15	2.21889	6.52857e-21	-16.15	2.21889	3.38135e-21
-16.15	2.23715	3.92797e-21	-16.15	2.23715	3.21264e-21	-16.15	2.23715	1.65953e-21
-16.15	2.25542	1.91932e-21	-16.15	2.25542	1.57229e-21	-16.15	2.25542	8.10191e-22
-16.15	2.27368	9.32778e-22	-16.15	2.27368	7.653e-22	-16.15	2.27368	3.93455e-22
-16.15	2.29195	4.50887e-22	-16.15	2.29195	3.70481e-22	-16.15	2.29195	1.90068e-22
-16.15	2.31022	2.16781e-22	-16.15	2.31022	1.78377e-22	-16.15	2.31022	9.13333e-23
-16.15	2.32848	1.03667e-22	-16.15	2.32848	8.54184e-23	-16.15	2.32848	4.36572e-23
-16.15	2.34675	4.93092e-23	-16.15	2.34675	4.06828e-23	-16.15	2.34675	2.07581e-23
-16.15	2.36502	2.33288e-23	-16.15	2.36502	1.92717e-23	-16.15	2.36502	9.81808e-24
-16.15	2.38328	1.09783e-23	-16.15	2.38328	9.07988e-24	-16.15	2.38328	4.61926e-24
-16.15	2.40155	5.13878e-24	-16.15	2.40155	4.25498e-24	-16.15	2.40155	2.16184e-24
-16.15	2.41981	2.39261e-24	-16.15	2.41981	1.98324e-24	-16.15	2.41981	1.00643e-24
-16.15	2.43808	1.10809e-24	-16.15	2.43808	9.19429e-25	-16.15	2.43808	4.66067e-25
-16.15	2.45635	5.10468e-25	-16.15	2.45635	4.23962e-25	-16.15	2.45635	2.14695e-25
-16.15	2.47461	2.33917e-25	-16.15	2.47461	1.9445e-25	-16.15	2.47461	9.8379e-26
-16.15	2.49288	1.06624e-25	-16.15	2.49288	8.87078e-26	-16.15	2.49288	4.48427e-26
-16.15	2.51115	4.83447e-26	-16.15	2.51115	4.02526e-26	-16.15	2.51115	2.03324e-26
-16.15	2.52941	2.18048e-26	-16.15	2.52941	1.8168e-26	-16.15	2.52941	9.17055e-27
-16.15	2.54768	9.7828e-27	-16.15	2.54768	8.1565e-27	-16.15	2.54768	4.11445e-27
-16.15	2.56594	4.36603e-27	-16.15	2.56594	3.6424e-27	-16.15	2.56594	1.83628e-27
-16.15	2.58421	1.93832e-27	-16.15	2.58421	1.61794e-27	-16.15	2.58421	8.15222e-28
-16.15	2.60248	8.56017e-28	-16.15	2.60248	7.14874e-28	-16.15	2.60248	3.60019e-28
-16.15	2.62074	3.76062e-28	-16.15	2.62074	3.1419e-28	-16.15	2.62074	1.58157e-28
-16.15	2.63901	1.64345e-28	-16.15	2.63901	1.37358e-28	-16.15	2.63901	6.91137e-29
-16.15	2.65728	7.14465e-29	-16.15	2.65728	5.97335e-29	-16.15	2.65728	3.00438e-29
-16.15	2.67554	3.0898e-29	-16.15	2.67554	2.58396e-29	-16.15	2.67554	1.29915e-29
-16.15	2.69381	1.32926e-29	-16.15	2.69381	1.11188e-29	-16.15	2.69381	5.58834e-30
-16.15	2.71207	5.68875e-30	-16.15	2.71207	4.75929e-30	-16.15	2.71207	2.39124e-30
-16.15	2.73034	2.4219e-30	-16.15	2.73034	2.02645e-30	-16.15	2.73034	1.01785e-30
-16.15	2.74861	1.02572e-30	-16.15	2.74861	8.58309e-31	-16.15	2.74861	4.30983e-31
-16.15	2.76687	4.32155e-31	-16.15	2.76687	3.61632e-31	-16.15	2.76687	1.81535e-31
-16.15	2.78514	1.81127e-31	-16.15	2.78514	1.51568e-31	-16.15	2.78514	7.60642e-32
-16.15	2.80341	7.55208e-32	-16.15	2.80341	6.31926e-32	-16.15	2.80341	3.17047e-32
-16.15	2.82167	3.13247e-32	-16.15	2.82167	2.62088e-32	-16.15	2.82167	1.31459e-32
-16.15	2.83994	1.29255e-32	-16.15	2.83994	1.08131e-32	-16.15	2.83994	5.4223e-33
-16.15	2.8582	5.30577e-33	-16.15	2.8582	4.43793e-33	-16.15	2.8582	2.22486e-33
-16.15	2.87647	2.16665e-33	-16.15	2.87647	1.8119e-33	-16.15	2.87647	9.08129e-34
-16.15	2.89474	8.80182e-34	-16.15	2.89474	7.35896e-34	-16.15	2.89474	3.6874e-34
-16.15	2.913	3.55711e-34	-16.15	2.913	2.97322e-34	-16.15	2.913	1.48944e-34
-16.15	2.93127	1.4301e-34	-16.15	2.93127	1.195e-34	-16.15	2.93127	5.98484e-35
-16.15	2.94954	5.71973e-35	-16.15	2.94954	4.77793e-35	-16.15	2.94954	2.39229e-35
-16.15	2.9678	2.27577e-35	-16.15	2.9678	1.90039e-35	-16.15	2.9678	9.51275e-36
-16.15	2.98607	9.00793e-36	-16.15	2.98607	7.51933e-36	-16.15	2.98607	3.76296e-36
-16.15	3.00433	3.54702e-36	-16.15	3.00433	2.95971e-36	-16.15	3.00433	1.48076e-36
-16.15	3.0226	1.38946e-36	-16.15	3.0226	1.15892e-36	-16.15	3.0226	5.79661e-37
-16.15	3.04087	5.41465e-37	-16.15	3.04087	4.51432e-37	-16.15	3.04087	2.25733e-37
-16.15	3.05913	2.09912e-37	-16.15	3.05913	1.74931e-37	-16.15	3.05913	8.74481e-38
-16.15	3.0774	8.09554e-38	-16.15	3.0774	6.74336e-38	-16.15	3.0774	3.37007e-38
-16.15	3.09567	3.10596e-38	-16.15	3.09567	2.58596e-38	-16.15	3.09567	1.292e-38
-16.15	3.11393	1.18546e-38	-16.15	3.11393	9.86516e-39	-16.15	3.11393	4.92741e-39
-16.15	3.1322	4.50109e-39	-16.15	3.1322	3.74388e-39	-16.15	3.1322	1.86943e-39
-16.15	3.15046	1.70015e-39	-16.15	3.15046	1.41344e-39	-16.15	3.15046	7.0556e-40
-16.15	3.16873	6.38848e-40	-16.15	3.16873	5.30843e-40	-16.15	3.16873	2.64907e-40
-16.15	3.187	2.38806e-40	-16.15	3.187	1.98332e-40	-16.15	3.187	9.89431e-41
-16.15	3.20526	8.88032e-41	-16.15	3.20526	7.37146e-41	-16.15	3.20526	3.67631e-41
-16.15	3.22353	3.2851e-41	-16.15	3.22353	2.72552e-41	-16.15	3.22353	1.35885e-41
-16.15	3.2418	1.20894e-41	-16.15	3.2418	1.00249e-41	-16.15	3.2418	4.99647e-42
-16.15	3.26006	4.42581e-42	-16.15	3.26006	3.66814e-42	-16.15	3.26006	1.82763e-42
-16.15	3.27833	1.61182e-42	-16.15	3.27833	1.3352e-42	-16.15	3.27833	6.65034e-43
-16.15	3.29659	5.83942e-43	-16.15	3.29659	4.83478e-43	-16.15	3.29659	2.4073e-43
-16.15	3.31486	2.10452e-43	-16.15	3.31486	1.74157e-43	-16.15	3.31486	8.66859e-44
-16.15	3.33313	7.54515e-44	-16.15	3.33313	6.24074e-44	-16.15	3.33313	3.10525e-44
-16.15	3.35139	2.69098e-44	-16.15	3.35139	2.22465e-44	-16.15	3.35139	1.10655e-44
-16.15	3.36966	9.54728e-45	-16.15	3.36966	7.88892e-45	-16.15	3.36966	3.92263e-45
-16.15	3.38793	3.36957e-45	-16.15	3.38793	2.78293e-45	-16.15	3.38793	1.38328e-45
-16.15	3.40619	1.18303e-45	-16.15	3.40619	9.76595e-46	-16.15	3.40619	4.85254e-46
-16.15	3.42446	4.13178e-46	-16.15	3.42446	3.40921e-46	-16.15	3.42446	1.69337e-46
-16.15	3.44272	1.4355e-46	-16.15	3.44272	1.18391e-46	-16.15	3.44272	5.87844e-47
-16.15	3.46099	4.96122e-47	-16.15	3.46099	4.08985e-47	-16.15	3.46099	2.02999e-47
-16.15	3.47926	1.70566e-47	-16.15	3.47926	1.40547e-47	-16.15	3.47926	6.97347e-48
-16.15	3.49752	5.83333e-48	-16.15	3.49752	4.80459e-48	-16.15	3.49752	2.38301e-48
-16.15	3.51579	1.98453e-48	-16.15	3.51579	1.63385e-48	-16.15	3.51579	8.10069e-49
-16.15	3.53406	6.71602e-49	-16.15	3.53406	5.52701e-49	-16.15	3.53406	2.73929e-49
-16.15	3.55232	2.26091e-49	-16.15	3.55232	1.85989e-49	-16.15	3.55232	9.21451e-50
-16.15	3.57059	7.57121e-50	-16.15	3.57059	6.22587e-50	-16.15	3.57059	3.08335e-50
-16.15	3.58885	2.52209e-50	-16.15	3.58885	2.07315e-50	-16.15	3.58885	1.02634e-50
-16.15	3.60712	8.35731e-51	-16.15	3.60712	6.86716e-51	-16.15	3.60712	3.39839e-51
-16.15	3.62539	2.75475e-51	-16.15	3.62539	2.26275e-51	-16.15	3.62539	1.11936e-51
-16.15	3.64365	9.03244e-52	-16.15	3.64365	7.4167e-52	-16.15	3.64365	3.66756e-52
-16.15	3.66192	2.94602e-52	-16.15	3.66192	2.41822e-52	-16.15	3.66192	1.19536e-52
-16.15	3.68019	9.55813e-53	-16.15	3.68019	7.84318e-53	-16.15	3.68019	3.87551e-53
-16.15	3.69845	3.08471e-53	-16.15	3.69845	2.53045e-53	-16.15	3.69845	1.24988e-53
-16.15	3.71672	9.90285e-54	-16.15	3.71672	8.12105e-54	-16.15	3.71672	4.00975e-54
-16.15	3.73499	3.16234e-54	-16.15	3.73499	2.59259e-54	-16.15	3.73499	1.2796e-54
-16.15	3.75325	1.00452e-54	-16.15	3.75325	8.23308e-55	-16.15	3.75325	4.06195e-55
-16.15	3.77152	3.17402e-55	-16.15	3.77152	2.60073e-55	-16.15	3.77152	1.28263e-55
-16.15	3.78978	9.97609e-56	-16.15	3.78978	8.17208e-56	-16.15	3.78978	4.02877e-56
-16.15	3.80805	3.11896e-56	-16.15	3.80805	2.5543e-56	-16.15	3.80805	1.25877e-56
-16.15	3.82632	9.69968e-57	-16.15	3.82632	7.94173e-57	-16.15	3.82632	3.91222e-57
-16.15	3.84458	3.00056e-57	-16.15	3.84458	2.45617e-57	-16.15	3.84458	1.20948e-57
-16.15	3.86285	9.23299e-58	-16.15	3.86285	7.55617e-58	-16.15	3.86285	3.71945e-58
-16.15	3.88112	2.82604e-58	-16.15	3.88112	2.3123e-58	-16.15	3.88112	1.13777e-58
-16.15	3.89938	8.60417e-59	-16.15	3.89938	7.03857e-59	-16.15	3.89938	3.46203e-59
-16.15	3.91765	2.60575e-59	-16.15	3.91765	2.13119e-59	-16.15	3.91765	1.04786e-59
-16.15	3.93591	7.84964e-60	-16.15	3.93591	6.41884e-60	-16.15	3.93591	3.15482e-60
-16.15	3.95418	2.35212e-60	-16.15	3.95418	1.92303e-60	-16.15	3.95418	9.44801e-61
-16.15	3.97245	7.01067e-61	-16.15	3.97245	5.73073e-61	-16.15	3.97245	2.8145e-61
-16.15	3.99071	2.0785e-61	-16.15	3.99071	1.69874e-61	-16.15	3.99071	8.33982e-62
-16.15	4.00898	6.12959e-62	-16.15	4.00898	5.00885e-62	-16.15	4.00898	2.45814e-62
-16.15	4.02725	1.79805e-62	-16.15	4.02725	1.46907e-62	-16.15	4.02725	7.20689e-63
-16.15	4.04551	5.24641e-63	-16.15	4.04551	4.28584e-63	-16.15	4.04551	2.10175e-63
-16.15	4.06378	1.52268e-63	-16.15	4.06378	1.24371e-63	-16.15	4.06378	6.09687e-64
-16.15	4.08204	4.39587e-64	-16.15	4.08204	3.59001e-64	-16.15	4.08204	1.75923e-64
-16.15	4.10031	1.26231e-64	-16.15	4.10031	1.03077e-64	-16.15	4.10031	5.04929e-65
-16.15	4.11858	3.60558e-65	-16.15	4.11858	2.94384e-65	-16.15	4.11858	1.44154e-65
-16.15	4.13684	1.0244e-65	-16.15	4.13684	8.36286e-66	-16.15	4.13684	4.09365e-66
-16.15	4.15511	2.89501e-66	-16.15	4.15511	2.36311e-66	-16.15	4.15511	1.15634e-66
-16.15	4.17338	8.13794e-67	-16.15	4.17338	6.642e-67	-16.15	4.17338	3.24896e-67
-16.15	4.19164	2.27543e-67	-16.15	4.19164	1.85695e-67	-16.15	4.19164	9.08015e-68
-16.15	4.20991	6.32844e-68	-16.15	4.20991	5.16402e-68	-16.15	4.20991	2.52422e-68
-16.15	4.22817	1.75071e-68	-16.15	4.22817	1.42844e-68	-16.15	4.22817	6.97989e-69
-16.15	4.24644	4.8174e-69	-16.15	4.24644	3.93023e-69	-16.15	4.24644	1.9198e-69
-16.15	4.26471	1.31855e-69	-16.15	4.26471	1.07562e-69	-16.15	4.26471	5.25227e-70
-16.15	4.28297	3.58971e-70	-16.15	4.28297	2.92809e-70	-16.15	4.28297	1.4293e-70
-16.15	4.30124	9.7209e-71	-16.15	4.30124	7.92852e-71	-16.15	4.30124	3.86886e-71
-16.15	4.31951	2.61839e-71	-16.15	4.31951	2.13542e-71	-16.15	4.31951	1.04166e-71
-16.15	4.33777	7.01525e-72	-16.15	4.33777	5.72079e-72	-16.15	4.33777	2.78969e-72
-16.15	4.35604	1.86953e-72	-16.15	4.35604	1.52444e-72	-16.15	4.35604	7.43133e-73
-16.15	4.3743	4.95568e-73	-16.15	4.3743	4.04062e-73	-16.15	4.3743	1.96906e-73
-16.15	4.39257	1.30663e-73	-16.15	4.39257	1.06528e-73	-16.15	4.39257	5.18961e-74
-16.15	4.41084	3.42676e-74	-16.15	4.41084	2.7936e-74	-16.15	4.41084	1.36048e-74
-16.15	4.4291	8.93907e-75	-16.15	4.4291	7.28689e-75	-16.15	4.4291	3.54757e-75
-16.15	4.44737	2.31943e-75	-16.15	4.44737	1.8906e-75	-16.15	4.44737	9.20132e-76
-16.15	4.46564	5.98615e-76	-16.15	4.46564	4.87909e-76	-16.15	4.46564	2.37383e-76
-16.15	4.4839	1.53672e-76	-16.15	4.4839	1.25244e-76	-16.15	4.4839	6.09159e-77
-16.15	4.50217	3.92389e-77	-16.15	4.50217	3.1978e-77	-16.15	4.50217	1.55486e-77
-16.15	4.52043	9.96596e-78	-16.15	4.52043	8.12132e-78	-16.15	4.52043	3.94759e-78
-16.15	4.5387	2.51767e-78	-16.15	4.5387	2.05154e-78	-16.15	4.5387	9.969e-79
-16.15	4.55697	6.32638e-79	-16.15	4.55697	5.15479e-79	-16.15	4.55697	2.50409e-79
-16.15	4.57523	1.58121e-79	-16.15	4.57523	1.28831e-79	-16.15	4.57523	6.25645e-80
-16.15	4.5935	3.93097e-80	-16.15	4.5935	3.20262e-80	-16.15	4.5935	1.55483e-80
-16.15	4.61177	9.72046e-81	-16.15	4.61177	7.91896e-81	-16.15	4.61177	3.84343e-81
-16.15	4.63003	2.39084e-81	-16.15	4.63003	1.94764e-81	-16.15	4.63003	9.44998e-82
-16.15	4.6483	5.84911e-82	-16.15	4.6483	4.76458e-82	-16.15	4.6483	2.31111e-82
-16.15	4.66656	1.42333e-82	-16.15	4.66656	1.15936e-82	-16.15	4.66656	5.62196e-83
-16.15	4.68483	3.44506e-83	-16.15	4.68483	2.80599e-83	-16.15	4.68483	1.36029e-83
-16.15	4.7031	8.29399e-84	-16.15	4.7031	6.75508e-84	-16.15	4.7031	3.27381e-84
-16.15	4.72136	1.98612e-84	-16.15	4.72136	1.61752e-84	-16.15	4.72136	7.83703e-85
-16.15	4.73963	4.73066e-85	-16.15	4.73963	3.85253e-85	-16.15	4.73963	1.86606e-85
-16.15	4.7579	1.12076e-85	-16.15	4.7579	9.12676e-86	-16.15	4.7579	4.41953e-86
-16.15	4.77616	2.64107e-86	-16.15	4.77616	2.15061e-86	-16.15	4.77616	1.04113e-86
-16.15	4.79443	6.19041e-87	-16.15	4.79443	5.0406e-87	-16.15	4.79443	2.43952e-87
-16.15	4.81269	1.44322e-87	-16.15	4.81269	1.1751e-87	-16.15	4.81269	5.68568e-88
-16.15	4.83096	3.34674e-88	-16.15	4.83096	2.72486e-88	-16.15	4.83096	1.31806e-88
-16.15	4.84923	7.71941e-89	-16.15	4.84923	6.28474e-89	-16.15	4.84923	3.03923e-89
-16.15	4.86749	1.77101e-89	-16.15	4.86749	1.44179e-89	-16.15	4.86749	6.97052e-90
-16.15	4.88576	4.04137e-90	-16.15	4.88576	3.28998e-90	-16.15	4.88576	1.59017e-90
-16.15	4.90403	9.17298e-91	-16.15	4.90403	7.46717e-91	-16.15	4.90403	3.60823e-91
-16.15	4.92229	2.07093e-91	-16.15	4.92229	1.68575e-91	-16.15	4.92229	8.14365e-92
-16.15	4.94056	4.65043e-92	-16.15	4.94056	3.78531e-92	-16.15	4.94056	1.82818e-92
-16.15	4.95882	1.03871e-92	-16.15	4.95882	8.45441e-93	-16.15	4.95882	4.08218e-93
-16.15	4.97709	2.30763e-93	-16.15	4.97709	1.87818e-93	-16.15	4.97709	9.06648e-94
-16.15	4.99536	5.09929e-94	-16.15	4.99536	4.15016e-94	-16.15	4.99536	2.0029e-94
-16.15	5.01362	1.1208e-94	-16.15	5.01362	9.12144e-95	-16.15	5.01362	4.401e-95
-16.15	5.03189	2.45027e-95	-16.15	5.03189	1.99404e-95	-16.15	5.03189	9.61873e-96
-16.15	5.05016	5.32813e-96	-16.15	5.05016	4.33588e-96	-16.15	5.05016	2.09101e-96
-16.15	5.06842	1.15241e-96	-16.15	5.06842	9.37759e-97	-16.15	5.06842	4.52135e-97
-16.15	5.08669	2.47918e-97	-16.15	5.08669	2.01733e-97	-16.15	5.08669	9.72414e-98
-16.15	5.10495	5.30496e-98	-16.15	5.10495	4.31652e-98	-16.15	5.10495	2.08021e-98
-16.15	5.12322	1.12909e-98	-16.15	5.12322	9.18675e-99	-16.15	5.12322	4.42624e-99
-16.15	5.14149	2.39024e-99	-16.15	5.14149	1.94474e-99	-16.15	5.14149	9.36773e-100
-16.15	5.15975	5.03301e-100	-16.15	5.15975	4.09478e-100	-16.15	5.15975	1.97199e-100
-16.15	5.17802	1.05411e-100	-16.15	5.17802	0.85757163-100	-16.15	5.17802	0.41290324-100
-16.15	5.19629	0.21958912-100	-16.15	5.19629	0.17864093-100	-16.15	5.19629	0.85992807-101
-16.15	5.21455	0.45499582-101	-16.15	5.21455	0.37013636-101	-16.15	5.21455	0.17813408-101
-16.15	5.23282	0.93772158-102	-16.15	5.23282	0.76280331-102	-16.15	5.23282	0.36703106-102
-16.15	5.25108	0.19222512-102	-16.15	5.25108	0.15636274-102	-16.15	5.25108	0.75219306-103
-16.15	5.26935	0.39193671-103	-16.15	5.26935	0.31880394-103	-16.15	5.26935	0.15332973-103
-16.15	5.28762	0.79486095-104	-16.15	5.28762	0.64652249-104	-16.15	5.28762	0.31088072-104
-16.15	5.30588	0.16033769-104	-16.15	5.30588	0.13041063-104	-16.15	5.30588	0.62694782-105
-16.15	5.32415	0.32169860-105	-16.15	5.32415	0.26164446-105	-16.15	5.32415	0.12575899-105
-16.15	5.34242	0.64199501-106	-16.15	5.34242	0.52213063-106	-16.15	5.34242	0.25090917-106
-16.15	5.36068	0.12743329-106	-16.15	5.36068	0.10363721-106	-16.15	5.36068	0.49792475-107
-16.15	5.37895	0.25159544-107	-16.15	5.37895	0.20460723-107	-16.15	5.37895	0.98283458-108
-16.15	5.39721	0.49407296-108	-16.15	5.39721	0.40178603-108	-16.15	5.39721	0.19295965-108
-16.15	5.41548	0.96504532-109	-16.15	5.41548	0.78476047-109	-16.15	5.41548	0.37680942-109
-16.15	5.43375	0.18748757-109	-16.15	5.43375	0.15245711-109	-16.15	5.43375	0.73189038-110
-16.15	5.45201	0.36229742-110	-16.15	5.45201	0.29459566-110	-16.15	5.45201	0.14139667-110
-16.15	5.47028	0.69634721-111	-16.15	5.47028	0.56620407-111	-16.15	5.47028	0.27170714-111
-16.15	5.48855	0.13312332-111	-16.15	5.48855	0.10823991-111	-16.15	5.48855	0.51931569-112
-16.15	5.50681	0.25313369-112	-16.15	5.50681	0.20581145-112	-16.15	5.50681	0.98725699-113
-16.15	5.52508	0.47875481-113	-16.15	5.52508	0.38924149-113	-16.15	5.52508	0.18667975-113
-16.15	5.54334	0.90062415-114	-16.15	5.54334	0.73221069-114	-16.15	5.54334	0.35110117-114
-16.15	5.56161	0.16851598-114	-16.15	5.56161	0.13699989-114	-16.15	5.56161	0.65680317-115
-16.15	5.57988	0.31362130-115	-16.15	5.57988	0.25495962-115	-16.15	5.57988	0.12220978-115
-16.15	5.59814	0.58054618-116	-16.15	5.59814	0.47194293-116	-16.15	5.59814	0.22617481-116
-16.15	5.61641	0.10688940-116	-16.15	5.61641	0.86890904-117	-16.15	5.61641	0.41634176-117
-16.15	5.63468	0.19574874-117	-16.15	5.63468	0.15912035-117	-16.15	5.63468	0.76229482-118
-16.15	5.65294	0.35655756-118	-16.15	5.65294	0.28983018-118	-16.15	5.65294	0.13882353-118
-16.15	5.67121	0.64599107-119	-16.15	5.67121	0.52508278-119	-16.15	5.67121	0.25146073-119
-16.15	5.68947	0.11640977-119	-16.15	5.68947	0.94618944-120	-16.15	5.68947	0.45304785-120
-16.15	5.70774	0.20864992-120	-16.15	5.70774	0.16958773-120	-16.15	5.70774	0.81186651-121
-16.15	5.72601	0.37197415-121	-16.15	5.72601	0.30232676-121	-16.15	5.72601	0.14470771-121
-16.15	5.74427	0.65958822-122	-16.15	5.74427	0.53607365-122	-16.15	5.74427	0.25654590-122
-16.15	5.76254	0.11633181-122	-16.15	5.76254	0.94544852-123	-16.15	5.76254	0.45238132-123
-16.15	5.78081	0.20407480-123	-16.15	5.78081	0.16585048-123	-16.15	5.78081	0.79343308-124
-16.15	5.79907	0.35607823-124	-16.15	5.79907	0.28937488-124	-16.15	5.79907	0.13841457-124
-16.15	5.81734	0.61796870-125	-16.15	5.81734	0.50219229-125	-16.15	5.81734	0.24017018-125
-16.15	5.8356	0.10667248-125	-16.15	5.8356	0.86685053-126	-16.15	5.8356	0.41449750-126
-16.15	5.85387	0.18314837-126	-16.15	5.85387	0.14882751-126	-16.15	5.85387	0.71152503-127
-16.15	5.87214	0.31276508-127	-16.15	5.87214	0.25414811-127	-16.15	5.87214	0.12148530-127
-16.15	5.8904	0.53124872-128	-16.15	5.8904	0.43167319-128	-16.15	5.8904	0.20631100-128
-16.15	5.90867	0.89751520-129	-16.15	5.90867	0.72926883-129	-16.15	5.90867	0.34848656-129
-16.15	5.92694	0.15081685-129	-16.15	5.92694	0.12254186-129	-16.15	5.92694	0.58548327-130
-16.15	5.9452	0.25207042-130	-16.15	5.9452	0.20480725-130	-16.15	5.9452	0.97838012-131
-16.15	5.96347	0.41904220-131	-16.15	5.96347	0.34046318-131	-16.15	5.96347	0.16261674-131
-16.15	5.98173	0.69287886-132	-16.15	5.98173	0.56293564-132	-16.15	5.98173	0.26883590-132
-16.15	6	0.11395160-132	-16.15	6	0.92578680-133	-16.15	6	0.44205212-133
-16.1	0.1	0.04265	-16.1	0.1	0.04716	-16.1	0.1	0.03863
-16.1	0.11827	0.04008	-16.1	0.11827	0.04465	-16.1	0.11827	0.03645
-16.1	0.13653	0.03678	-16.1	0.13653	0.04124	-16.1	0.13653	0.03338
-16.1	0.1548	0.03312	-16.1	0.1548	0.03728	-16.1	0.1548	0.02983
-16.1	0.17307	0.02927	-16.1	0.17307	0.03297	-16.1	0.17307	0.02612
-16.1	0.19133	0.02529	-16.1	0.19133	0.0284	-16.1	0.19133	0.02243
-16.1	0.2096	0.02122	-16.1	0.2096	0.02369	-16.1	0.2096	0.01886
-16.1	0.22786	0.01712	-16.1	0.22786	0.01901	-16.1	0.22786	0.01545
-16.1	0.24613	0.01317	-16.1	0.24613	0.01457	-16.1	0.24613	0.01226
-16.1	0.2644	0.00957	-16.1	0.2644	0.01064	-16.1	0.2644	0.00934
-16.1	0.28266	0.00651	-16.1	0.28266	0.00741	-16.1	0.28266	0.00677
-16.1	0.30093	0.0042	-16.1	0.30093	0.00506	-16.1	0.30093	0.00465
-16.1	0.3192	0.00279	-16.1	0.3192	0.00363	-16.1	0.3192	0.00304
-16.1	0.33746	0.00225	-16.1	0.33746	0.00292	-16.1	0.33746	0.00199
-16.1	0.35573	0.00214	-16.1	0.35573	0.00256	-16.1	0.35573	0.00149
-16.1	0.37399	0.00203	-16.1	0.37399	0.00223	-16.1	0.37399	0.0013
-16.1	0.39226	0.00183	-16.1	0.39226	0.00185	-16.1	0.39226	0.00119
-16.1	0.41053	0.00154	-16.1	0.41053	0.00145	-16.1	0.41053	0.00105
-16.1	0.42879	0.00126	-16.1	0.42879	0.0011	-16.1	0.42879	0.000875101
-16.1	0.44706	0.00103	-16.1	0.44706	0.0008466	-16.1	0.44706	0.000704976
-16.1	0.46533	0.000881431	-16.1	0.46533	0.000714987	-16.1	0.46533	0.000572461
-16.1	0.48359	0.000799988	-16.1	0.48359	0.000670018	-16.1	0.48359	0.000490894
-16.1	0.50186	0.000754023	-16.1	0.50186	0.000656469	-16.1	0.50186	0.000449946
-16.1	0.52012	0.000718785	-16.1	0.52012	0.000641014	-16.1	0.52012	0.000428838
-16.1	0.53839	0.000683703	-16.1	0.53839	0.000614527	-16.1	0.53839	0.000412571
-16.1	0.55666	0.000646968	-16.1	0.55666	0.000579007	-16.1	0.55666	0.000395349
-16.1	0.57492	0.00060945	-16.1	0.57492	0.000538869	-16.1	0.57492	0.000376456
-16.1	0.59319	0.000571732	-16.1	0.59319	0.000497511	-16.1	0.59319	0.000356487
-16.1	0.61146	0.000533611	-16.1	0.61146	0.000456716	-16.1	0.61146	0.000335737
-16.1	0.62972	0.000494585	-16.1	0.62972	0.000417118	-16.1	0.62972	0.000314055
-16.1	0.64799	0.000454376	-16.1	0.64799	0.000378815	-16.1	0.64799	0.000291186
-16.1	0.66625	0.000413143	-16.1	0.66625	0.000341767	-16.1	0.66625	0.000267074
-16.1	0.68452	0.000371424	-16.1	0.68452	0.000305982	-16.1	0.68452	0.000241951
-16.1	0.70279	0.000329983	-16.1	0.70279	0.000271565	-16.1	0.70279	0.000216286
-16.1	0.72105	0.000289645	-16.1	0.72105	0.000238703	-16.1	0.72105	0.000190678
-16.1	0.73932	0.000251173	-16.1	0.73932	0.000207639	-16.1	0.73932	0.000165751
-16.1	0.75759	0.000215197	-16.1	0.75759	0.000178633	-16.1	0.75759	0.000142071
-16.1	0.77585	0.000182184	-16.1	0.77585	0.000151923	-16.1	0.77585	0.000120095
-16.1	0.79412	0.000152426	-16.1	0.79412	0.000127694	-16.1	0.79412	0.000100148
-16.1	0.81238	0.000126052	-16.1	0.81238	0.000106057	-16.1	0.81238	8.24157e-05
-16.1	0.83065	0.000103055	-16.1	0.83065	8.70415e-05	-16.1	0.83065	6.69582e-05
-16.1	0.84892	8.33093e-05	-16.1	0.84892	7.0592e-05	-16.1	0.84892	5.37288e-05
-16.1	0.86718	6.66056e-05	-16.1	0.86718	5.65832e-05	-16.1	0.86718	4.25998e-05
-16.1	0.88545	5.26757e-05	-16.1	0.88545	4.48336e-05	-16.1	0.88545	3.33883e-05
-16.1	0.90372	4.12177e-05	-16.1	0.90372	3.51237e-05	-16.1	0.90372	2.58791e-05
-16.1	0.92198	3.19173e-05	-16.1	0.92198	2.72134e-05	-16.1	0.92198	1.9845e-05
-16.1	0.94025	2.44644e-05	-16.1	0.94025	2.08576e-05	-16.1	0.94025	1.50616e-05
-16.1	0.95851	1.85655e-05	-16.1	0.95851	1.58182e-05	-16.1	0.95851	1.1318e-05
-16.1	0.97678	1.39523e-05	-16.1	0.97678	1.18737e-05	-16.1	0.97678	8.4237e-06
-16.1	0.99505	1.03861e-05	-16.1	0.99505	8.82396e-06	-16.1	0.99505	6.21176e-06
-16.1	1.01331	7.65995e-06	-16.1	1.01331	6.49403e-06	-16.1	1.01331	4.53987e-06
-16.1	1.03158	5.59855e-06	-16.1	1.03158	4.73432e-06	-16.1	1.03158	3.28941e-06
-16.1	1.04985	4.05606e-06	-16.1	1.04985	3.41991e-06	-16.1	1.04985	2.36352e-06
-16.1	1.06811	2.9135e-06	-16.1	1.06811	2.44852e-06	-16.1	1.06811	1.68454e-06
-16.1	1.08638	2.07545e-06	-16.1	1.08638	1.73798e-06	-16.1	1.08638	1.19121e-06
-16.1	1.10464	1.46655e-06	-16.1	1.10464	1.22337e-06	-16.1	1.10464	8.35961e-07
-16.1	1.12291	1.02819e-06	-16.1	1.12291	8.54191e-07	-16.1	1.12291	5.8232e-07
-16.1	1.14118	7.15381e-07	-16.1	1.14118	5.91771e-07	-16.1	1.14118	4.02719e-07
-16.1	1.15944	4.94067e-07	-16.1	1.15944	4.06878e-07	-16.1	1.15944	2.76558e-07
-16.1	1.17771	3.38774e-07	-16.1	1.17771	2.77712e-07	-16.1	1.17771	1.88621e-07
-16.1	1.19598	2.30674e-07	-16.1	1.19598	1.88214e-07	-16.1	1.19598	1.27783e-07
-16.1	1.21424	1.56003e-07	-16.1	1.21424	1.26687e-07	-16.1	1.21424	8.60007e-08
-16.1	1.23251	1.04807e-07	-16.1	1.23251	8.47091e-08	-16.1	1.23251	5.75078e-08
-16.1	1.25077	6.99586e-08	-16.1	1.25077	5.62778e-08	-16.1	1.25077	3.82116e-08
-16.1	1.26904	4.64036e-08	-16.1	1.26904	3.71566e-08	-16.1	1.26904	2.52319e-08
-16.1	1.28731	3.05901e-08	-16.1	1.28731	2.43838e-08	-16.1	1.28731	1.65588e-08
-16.1	1.30557	2.00438e-08	-16.1	1.30557	1.59075e-08	-16.1	1.30557	1.08009e-08
-16.1	1.32384	1.30555e-08	-16.1	1.32384	1.03181e-08	-16.1	1.32384	7.00288e-09
-16.1	1.34211	8.45402e-09	-16.1	1.34211	6.65503e-09	-16.1	1.34211	4.51334e-09
-16.1	1.36037	5.44277e-09	-16.1	1.36037	4.26871e-09	-16.1	1.36037	2.89164e-09
-16.1	1.37864	3.48411e-09	-16.1	1.37864	2.72319e-09	-16.1	1.37864	1.84176e-09
-16.1	1.3969	2.2177e-09	-16.1	1.3969	1.72794e-09	-16.1	1.3969	1.16622e-09
-16.1	1.41517	1.40368e-09	-16.1	1.41517	1.09061e-09	-16.1	1.41517	7.34167e-10
-16.1	1.43344	8.83488e-10	-16.1	1.43344	6.8473e-10	-16.1	1.43344	4.59507e-10
-16.1	1.4517	5.52983e-10	-16.1	1.4517	4.27653e-10	-16.1	1.4517	2.85944e-10
-16.1	1.46997	3.44198e-10	-16.1	1.46997	2.65701e-10	-16.1	1.46997	1.76917e-10
-16.1	1.48824	2.13055e-10	-16.1	1.48824	1.6422e-10	-16.1	1.48824	1.08835e-10
-16.1	1.5065	1.3115e-10	-16.1	1.5065	1.0097e-10	-16.1	1.5065	6.6571e-11
-16.1	1.52477	8.02845e-11	-16.1	1.52477	6.17563e-11	-16.1	1.52477	4.04881e-11
-16.1	1.54303	4.88749e-11	-16.1	1.54303	3.75744e-11	-16.1	1.54303	2.44852e-11
-16.1	1.5613	2.95888e-11	-16.1	1.5613	2.27412e-11	-16.1	1.5613	1.47239e-11
-16.1	1.57957	1.78137e-11	-16.1	1.57957	1.36911e-11	-16.1	1.57957	8.80421e-12
-16.1	1.59783	1.06651e-11	-16.1	1.59783	8.19882e-12	-16.1	1.59783	5.23501e-12
-16.1	1.6161	6.3497e-12	-16.1	1.6161	4.88368e-12	-16.1	1.6161	3.09537e-12
-16.1	1.63437	3.7594e-12	-16.1	1.63437	2.89343e-12	-16.1	1.63437	1.82004e-12
-16.1	1.65263	2.21339e-12	-16.1	1.65263	1.70505e-12	-16.1	1.65263	1.06423e-12
-16.1	1.6709	1.2959e-12	-16.1	1.6709	9.99337e-13	-16.1	1.6709	6.18843e-13
-16.1	1.68916	7.54491e-13	-16.1	1.68916	5.82541e-13	-16.1	1.68916	3.57871e-13
-16.1	1.70743	4.36824e-13	-16.1	1.70743	3.37733e-13	-16.1	1.70743	2.05817e-13
-16.1	1.7257	2.51494e-13	-16.1	1.7257	1.94735e-13	-16.1	1.7257	1.17721e-13
-16.1	1.74396	1.43984e-13	-16.1	1.74396	1.11669e-13	-16.1	1.74396	6.69651e-14
-16.1	1.76223	8.19732e-14	-16.1	1.76223	6.36842e-14	-16.1	1.76223	3.78858e-14
-16.1	1.7805	4.64085e-14	-16.1	1.7805	3.61191e-14	-16.1	1.7805	2.13179e-14
-16.1	1.79876	2.61272e-14	-16.1	1.79876	2.03725e-14	-16.1	1.79876	1.19305e-14
-16.1	1.81703	1.46271e-14	-16.1	1.81703	1.14275e-14	-16.1	1.81703	6.64089e-15
-16.1	1.83529	8.14324e-15	-16.1	1.83529	6.37459e-15	-16.1	1.83529	3.67667e-15
-16.1	1.85356	4.50828e-15	-16.1	1.85356	3.53629e-15	-16.1	1.85356	2.02464e-15
-16.1	1.87183	2.482e-15	-16.1	1.87183	1.9509e-15	-16.1	1.87183	1.10896e-15
-16.1	1.89009	1.35885e-15	-16.1	1.89009	1.07032e-15	-16.1	1.89009	6.04169e-16
-16.1	1.90836	7.39819e-16	-16.1	1.90836	5.83963e-16	-16.1	1.90836	3.27404e-16
-16.1	1.92663	4.00558e-16	-16.1	1.92663	3.16845e-16	-16.1	1.92663	1.76481e-16
-16.1	1.94489	2.15672e-16	-16.1	1.94489	1.70963e-16	-16.1	1.94489	9.46239e-17
-16.1	1.96316	1.15483e-16	-16.1	1.96316	9.17378e-17	-16.1	1.96316	5.04662e-17
-16.1	1.98142	6.14944e-17	-16.1	1.98142	4.89542e-17	-16.1	1.98142	2.67731e-17
-16.1	1.99969	3.25654e-17	-16.1	1.99969	2.59793e-17	-16.1	1.99969	1.41286e-17
-16.1	2.01796	1.71507e-17	-16.1	2.01796	1.37109e-17	-16.1	2.01796	7.41659e-18
-16.1	2.03622	8.98288e-18	-16.1	2.03622	7.19618e-18	-16.1	2.03622	3.87273e-18
-16.1	2.05449	4.67911e-18	-16.1	2.05449	3.75615e-18	-16.1	2.05449	2.01159e-18
-16.1	2.07276	2.42398e-18	-16.1	2.07276	1.94979e-18	-16.1	2.07276	1.03938e-18
-16.1	2.09102	1.24887e-18	-16.1	2.09102	1.00657e-18	-16.1	2.09102	5.34222e-19
-16.1	2.10929	6.3993e-19	-16.1	2.10929	5.16787e-19	-16.1	2.10929	2.7314e-19
-16.1	2.12755	3.26121e-19	-16.1	2.12755	2.63873e-19	-16.1	2.12755	1.3892e-19
-16.1	2.14582	1.65295e-19	-16.1	2.14582	1.33997e-19	-16.1	2.14582	7.02847e-20
-16.1	2.16409	8.33266e-20	-16.1	2.16409	6.76735e-20	-16.1	2.16409	3.53733e-20
-16.1	2.18235	4.17784e-20	-16.1	2.18235	3.39913e-20	-16.1	2.18235	1.77096e-20
-16.1	2.20062	2.08338e-20	-16.1	2.20062	1.69803e-20	-16.1	2.20062	8.81988e-21
-16.1	2.21889	1.03333e-20	-16.1	2.21889	8.43641e-21	-16.1	2.21889	4.36954e-21
-16.1	2.23715	5.09766e-21	-16.1	2.23715	4.16875e-21	-16.1	2.23715	2.15342e-21
-16.1	2.25542	2.50129e-21	-16.1	2.25542	2.04878e-21	-16.1	2.25542	1.0557e-21
-16.1	2.27368	1.22075e-21	-16.1	2.27368	1.00145e-21	-16.1	2.27368	5.14844e-22
-16.1	2.29195	5.92597e-22	-16.1	2.29195	4.86865e-22	-16.1	2.29195	2.49764e-22
-16.1	2.31022	2.86134e-22	-16.1	2.31022	2.35419e-22	-16.1	2.31022	1.20533e-22
-16.1	2.32848	1.37423e-22	-16.1	2.32848	1.13222e-22	-16.1	2.32848	5.78631e-23
-16.1	2.34675	6.56499e-23	-16.1	2.34675	5.41599e-23	-16.1	2.34675	2.76324e-23
-16.1	2.36502	3.11959e-23	-16.1	2.36502	2.57685e-23	-16.1	2.36502	1.31267e-23
-16.1	2.38328	1.47453e-23	-16.1	2.38328	1.21946e-23	-16.1	2.38328	6.20318e-24
-16.1	2.40155	6.93276e-24	-16.1	2.40155	5.74007e-24	-16.1	2.40155	2.91605e-24
-16.1	2.41981	3.24235e-24	-16.1	2.41981	2.68745e-24	-16.1	2.41981	1.36363e-24
-16.1	2.43808	1.5084e-24	-16.1	2.43808	1.25153e-24	-16.1	2.43808	6.34334e-25
-16.1	2.45635	6.98041e-25	-16.1	2.45635	5.79728e-25	-16.1	2.45635	2.93537e-25
-16.1	2.47461	3.21334e-25	-16.1	2.47461	2.67111e-25	-16.1	2.47461	1.35123e-25
-16.1	2.49288	1.47145e-25	-16.1	2.49288	1.22419e-25	-16.1	2.49288	6.18753e-26
-16.1	2.51115	6.70276e-26	-16.1	2.51115	5.58078e-26	-16.1	2.51115	2.81857e-26
-16.1	2.52941	3.03726e-26	-16.1	2.52941	2.53068e-26	-16.1	2.52941	1.27722e-26
-16.1	2.54768	1.36909e-26	-16.1	2.54768	1.1415e-26	-16.1	2.54768	5.75737e-27
-16.1	2.56594	6.13918e-27	-16.1	2.56594	5.12176e-27	-16.1	2.56594	2.58172e-27
-16.1	2.58421	2.73853e-27	-16.1	2.58421	2.28594e-27	-16.1	2.58421	1.15164e-27
-16.1	2.60248	1.21522e-27	-16.1	2.60248	1.01489e-27	-16.1	2.60248	5.11038e-28
-16.1	2.62074	5.36449e-28	-16.1	2.62074	4.48209e-28	-16.1	2.62074	2.25588e-28
-16.1	2.63901	2.35579e-28	-16.1	2.63901	1.96905e-28	-16.1	2.63901	9.9062e-29
-16.1	2.65728	1.02916e-28	-16.1	2.65728	8.60493e-29	-16.1	2.65728	4.32739e-29
-16.1	2.67554	4.47273e-29	-16.1	2.67554	3.74073e-29	-16.1	2.67554	1.88051e-29
-16.1	2.69381	1.93376e-29	-16.1	2.69381	1.61766e-29	-16.1	2.69381	8.12935e-30
-16.1	2.71207	8.31723e-30	-16.1	2.71207	6.95888e-30	-16.1	2.71207	3.49597e-30
-16.1	2.73034	3.55877e-30	-16.1	2.73034	2.97795e-30	-16.1	2.73034	1.49559e-30
-16.1	2.74861	1.51485e-30	-16.1	2.74861	1.26772e-30	-16.1	2.74861	6.36488e-31
-16.1	2.76687	6.41486e-31	-16.1	2.76687	5.36857e-31	-16.1	2.76687	2.69466e-31
-16.1	2.78514	2.70244e-31	-16.1	2.78514	2.26165e-31	-16.1	2.78514	1.13489e-31
-16.1	2.80341	1.1326e-31	-16.1	2.80341	9.47821e-32	-16.1	2.80341	4.75488e-32
-16.1	2.82167	4.72225e-32	-16.1	2.82167	3.9515e-32	-16.1	2.82167	1.98182e-32
-16.1	2.83994	1.95874e-32	-16.1	2.83994	1.63884e-32	-16.1	2.83994	8.21728e-33
-16.1	2.8582	8.08272e-33	-16.1	2.8582	6.76156e-33	-16.1	2.8582	3.38947e-33
-16.1	2.87647	3.31814e-33	-16.1	2.87647	2.77523e-33	-16.1	2.87647	1.39084e-33
-16.1	2.89474	1.35515e-33	-16.1	2.89474	1.13316e-33	-16.1	2.89474	5.67758e-34
-16.1	2.913	5.50601e-34	-16.1	2.913	4.60288e-34	-16.1	2.913	2.30565e-34
-16.1	2.93127	2.22558e-34	-16.1	2.93127	1.85999e-34	-16.1	2.93127	9.31465e-35
-16.1	2.94954	8.94965e-35	-16.1	2.94954	7.47716e-35	-16.1	2.94954	3.74356e-35
-16.1	2.9678	3.58036e-35	-16.1	2.9678	2.99026e-35	-16.1	2.9678	1.49675e-35
-16.1	2.98607	1.42497e-35	-16.1	2.98607	1.18968e-35	-16.1	2.98607	5.95329e-36
-16.1	3.00433	5.6421e-36	-16.1	3.00433	4.70865e-36	-16.1	3.00433	2.35566e-36
-16.1	3.0226	2.22246e-36	-16.1	3.0226	1.85401e-36	-16.1	3.0226	9.27288e-37
-16.1	3.04087	8.7093e-37	-16.1	3.04087	7.26235e-37	-16.1	3.04087	3.63132e-37
-16.1	3.05913	3.39539e-37	-16.1	3.05913	2.83004e-37	-16.1	3.05913	1.41469e-37
-16.1	3.0774	1.3169e-37	-16.1	3.0774	1.09713e-37	-16.1	3.0774	5.48287e-38
-16.1	3.09567	5.08127e-38	-16.1	3.09567	4.23129e-38	-16.1	3.09567	2.11399e-38
-16.1	3.11393	1.9505e-38	-16.1	3.11393	1.62345e-38	-16.1	3.11393	8.10858e-39
-16.1	3.1322	7.44863e-39	-16.1	3.1322	6.19662e-39	-16.1	3.1322	3.09411e-39
-16.1	3.15046	2.82983e-39	-16.1	3.15046	2.353e-39	-16.1	3.15046	1.17456e-39
-16.1	3.16873	1.06954e-39	-16.1	3.16873	8.88872e-40	-16.1	3.16873	4.43572e-40
-16.1	3.187	4.02148e-40	-16.1	3.187	3.34047e-40	-16.1	3.187	1.66648e-40
-16.1	3.20526	1.50427e-40	-16.1	3.20526	1.24889e-40	-16.1	3.20526	6.22851e-41
-16.1	3.22353	5.59782e-41	-16.1	3.22353	4.64507e-41	-16.1	3.22353	2.31588e-41
-16.1	3.2418	2.07234e-41	-16.1	3.2418	1.71874e-41	-16.1	3.2418	8.56635e-42
-16.1	3.26006	7.63222e-42	-16.1	3.26006	6.32666e-42	-16.1	3.26006	3.15226e-42
-16.1	3.27833	2.79633e-42	-16.1	3.27833	2.3168e-42	-16.1	3.27833	1.15397e-42
-16.1	3.29659	1.01923e-42	-16.1	3.29659	8.44014e-43	-16.1	3.29659	4.20255e-43
-16.1	3.31486	3.69575e-43	-16.1	3.31486	3.05885e-43	-16.1	3.31486	1.52257e-43
-16.1	3.33313	1.33314e-43	-16.1	3.33313	1.10284e-43	-16.1	3.33313	5.48762e-44
-16.1	3.35139	4.78403e-44	-16.1	3.35139	3.95559e-44	-16.1	3.35139	1.96759e-44
-16.1	3.36966	1.70786e-44	-16.1	3.36966	1.41142e-44	-16.1	3.36966	7.01826e-45
-16.1	3.38793	6.06529e-45	-16.1	3.38793	5.01005e-45	-16.1	3.38793	2.49038e-45
-16.1	3.40619	2.14284e-45	-16.1	3.40619	1.76918e-45	-16.1	3.40619	8.7911e-46
-16.1	3.42446	7.53124e-46	-16.1	3.42446	6.21503e-46	-16.1	3.42446	3.08717e-46
-16.1	3.44272	2.63317e-46	-16.1	3.44272	2.17197e-46	-16.1	3.44272	1.07849e-46
-16.1	3.46099	9.15858e-47	-16.1	3.46099	7.55102e-47	-16.1	3.46099	3.74812e-47
-16.1	3.47926	3.16892e-47	-16.1	3.47926	2.61153e-47	-16.1	3.47926	1.29582e-47
-16.1	3.49752	1.09075e-47	-16.1	3.49752	8.98507e-48	-16.1	3.49752	4.4567e-48
-16.1	3.51579	3.73486e-48	-16.1	3.51579	3.07528e-48	-16.1	3.51579	1.52482e-48
-16.1	3.53406	1.27219e-48	-16.1	3.53406	1.04708e-48	-16.1	3.53406	5.18985e-49
-16.1	3.55232	4.31081e-49	-16.1	3.55232	3.54661e-49	-16.1	3.55232	1.75722e-49
-16.1	3.57059	1.45309e-49	-16.1	3.57059	1.19503e-49	-16.1	3.57059	5.91871e-50
-16.1	3.58885	4.87253e-50	-16.1	3.58885	4.00565e-50	-16.1	3.58885	1.98317e-50
-16.1	3.60712	1.62533e-50	-16.1	3.60712	1.33567e-50	-16.1	3.60712	6.61033e-51
-16.1	3.62539	5.39327e-51	-16.1	3.62539	4.4305e-51	-16.1	3.62539	2.19187e-51
-16.1	3.64365	1.78027e-51	-16.1	3.64365	1.46196e-51	-16.1	3.64365	7.2299e-52
-16.1	3.66192	5.84578e-52	-16.1	3.66192	4.79893e-52	-16.1	3.66192	2.37234e-52
-16.1	3.68019	1.9095e-52	-16.1	3.68019	1.56704e-52	-16.1	3.68019	7.74367e-53
-16.1	3.69845	6.20463e-53	-16.1	3.69845	5.09024e-53	-16.1	3.69845	2.51444e-53
-16.1	3.71672	2.00554e-53	-16.1	3.71672	1.64483e-53	-16.1	3.71672	8.12191e-54
-16.1	3.73499	6.44857e-54	-16.1	3.73499	5.28719e-54	-16.1	3.73499	2.60974e-54
-16.1	3.75325	2.06259e-54	-16.1	3.75325	1.69064e-54	-16.1	3.75325	8.34174e-55
-16.1	3.77152	6.56261e-55	-16.1	3.77152	5.37768e-55	-16.1	3.77152	2.65238e-55
-16.1	3.78978	2.07709e-55	-16.1	3.78978	1.70161e-55	-16.1	3.78978	8.38948e-56
-16.1	3.80805	6.53955e-56	-16.1	3.80805	5.35601e-56	-16.1	3.80805	2.63968e-56
-16.1	3.82632	2.04811e-56	-16.1	3.82632	1.67703e-56	-16.1	3.82632	8.26199e-57
-16.1	3.84458	6.38072e-57	-16.1	3.84458	5.22341e-57	-16.1	3.84458	2.57237e-57
-16.1	3.86285	1.97741e-57	-16.1	3.86285	1.61839e-57	-16.1	3.86285	7.96705e-58
-16.1	3.88112	6.09585e-58	-16.1	3.88112	4.988e-58	-16.1	3.88112	2.45457e-58
-16.1	3.89938	1.86931e-58	-16.1	3.89938	1.52926e-58	-16.1	3.89938	7.52258e-59
-16.1	3.91765	5.70212e-59	-16.1	3.91765	4.6639e-59	-16.1	3.91765	2.29335e-59
-16.1	3.93591	1.73021e-59	-16.1	3.93591	1.41491e-59	-16.1	3.93591	6.95481e-60
-16.1	3.95418	5.22237e-60	-16.1	3.95418	4.26989e-60	-16.1	3.95418	2.09803e-60
-16.1	3.97245	1.56799e-60	-16.1	3.97245	1.28178e-60	-16.1	3.97245	6.29573e-61
-16.1	3.99071	4.683e-61	-16.1	3.99071	3.82755e-61	-16.1	3.99071	1.87928e-61
-16.1	4.00898	1.39126e-61	-16.1	4.00898	1.13693e-61	-16.1	4.00898	5.58011e-62
-16.1	4.02725	4.11148e-62	-16.1	4.02725	3.35936e-62	-16.1	4.02725	1.64817e-62
-16.1	4.04551	1.20862e-62	-16.1	4.04551	9.87377e-63	-16.1	4.04551	4.8425e-63
-16.1	4.06378	3.53416e-63	-16.1	4.06378	2.88679e-63	-16.1	4.06378	1.41528e-63
-16.1	4.08204	1.02798e-63	-16.1	4.08204	8.39561e-64	-16.1	4.08204	4.11454e-64
-16.1	4.10031	2.97429e-64	-16.1	4.10031	2.42881e-64	-16.1	4.10031	1.18988e-64
-16.1	4.11858	8.5602e-65	-16.1	4.11858	6.98937e-65	-16.1	4.11858	3.42288e-65
-16.1	4.13684	2.45067e-65	-16.1	4.13684	2.00071e-65	-16.1	4.13684	9.7945e-66
-16.1	4.15511	6.97888e-66	-16.1	4.15511	5.69684e-66	-16.1	4.15511	2.78789e-66
-16.1	4.17338	1.97691e-66	-16.1	4.17338	1.61356e-66	-16.1	4.17338	7.89354e-67
-16.1	4.19164	5.57039e-67	-16.1	4.19164	4.54607e-67	-16.1	4.19164	2.22316e-67
-16.1	4.20991	1.56129e-67	-16.1	4.20991	1.27405e-67	-16.1	4.20991	6.22829e-68
-16.1	4.22817	4.35291e-68	-16.1	4.22817	3.55172e-68	-16.1	4.22817	1.73568e-68
-16.1	4.24644	1.20718e-68	-16.1	4.24644	9.84895e-69	-16.1	4.24644	4.81137e-69
-16.1	4.26471	3.33015e-69	-16.1	4.26471	2.71669e-69	-16.1	4.26471	1.32669e-69
-16.1	4.28297	9.13801e-70	-16.1	4.28297	7.45396e-70	-16.1	4.28297	3.63888e-70
-16.1	4.30124	2.49423e-70	-16.1	4.30124	2.03438e-70	-16.1	4.30124	9.92809e-71
-16.1	4.31951	6.77199e-71	-16.1	4.31951	5.52301e-71	-16.1	4.31951	2.6944e-71
-16.1	4.33777	1.82891e-71	-16.1	4.33777	1.49147e-71	-16.1	4.33777	7.27372e-72
-16.1	4.35604	4.91318e-72	-16.1	4.35604	4.00637e-72	-16.1	4.35604	1.95321e-72
-16.1	4.3743	1.31289e-72	-16.1	4.3743	1.07049e-72	-16.1	4.3743	5.21719e-73
-16.1	4.39257	3.48971e-73	-16.1	4.39257	2.84519e-73	-16.1	4.39257	1.38619e-73
-16.1	4.41084	9.22666e-74	-16.1	4.41084	7.52202e-74	-16.1	4.41084	3.66357e-74
-16.1	4.4291	2.42657e-74	-16.1	4.4291	1.97812e-74	-16.1	4.4291	9.63124e-75
-16.1	4.44737	6.34799e-75	-16.1	4.44737	5.17446e-75	-16.1	4.44737	2.51858e-75
-16.1	4.46564	1.65186e-75	-16.1	4.46564	1.34639e-75	-16.1	4.46564	6.55126e-76
-16.1	4.4839	4.27564e-76	-16.1	4.4839	3.48475e-76	-16.1	4.4839	1.69507e-76
-16.1	4.50217	1.10084e-76	-16.1	4.50217	8.97152e-77	-16.1	4.50217	4.36261e-77
-16.1	4.52043	2.81927e-77	-16.1	4.52043	2.29749e-77	-16.1	4.52043	1.11686e-77
-16.1	4.5387	7.18197e-78	-16.1	4.5387	5.85238e-78	-16.1	4.5387	2.84411e-78
-16.1	4.55697	1.81988e-78	-16.1	4.55697	1.48288e-78	-16.1	4.55697	7.2042e-79
-16.1	4.57523	4.58703e-79	-16.1	4.57523	3.7374e-79	-16.1	4.57523	1.81518e-79
-16.1	4.5935	1.15004e-79	-16.1	4.5935	9.36972e-80	-16.1	4.5935	4.54932e-80
-16.1	4.61177	2.86804e-80	-16.1	4.61177	2.33655e-80	-16.1	4.61177	1.13414e-80
-16.1	4.63003	7.11458e-81	-16.1	4.63003	5.79581e-81	-16.1	4.63003	2.8124e-81
-16.1	4.6483	1.75551e-81	-16.1	4.6483	1.43003e-81	-16.1	4.6483	6.93716e-82
-16.1	4.66656	4.30871e-82	-16.1	4.66656	3.50967e-82	-16.1	4.66656	1.70207e-82
-16.1	4.68483	1.05192e-82	-16.1	4.68483	8.56799e-83	-16.1	4.68483	4.15399e-83
-16.1	4.7031	2.55451e-83	-16.1	4.7031	2.08057e-83	-16.1	4.7031	1.00843e-83
-16.1	4.72136	6.17051e-84	-16.1	4.72136	5.02544e-84	-16.1	4.72136	2.43509e-84
-16.1	4.73963	1.4826e-84	-16.1	4.73963	1.20741e-84	-16.1	4.73963	5.84893e-85
-16.1	4.7579	3.54339e-85	-16.1	4.7579	2.88555e-85	-16.1	4.7579	1.39742e-85
-16.1	4.77616	8.42366e-86	-16.1	4.77616	6.85946e-86	-16.1	4.77616	3.32101e-86
-16.1	4.79443	1.99192e-86	-16.1	4.79443	1.62196e-86	-16.1	4.79443	7.85061e-87
-16.1	4.81269	4.68524e-87	-16.1	4.81269	3.81488e-87	-16.1	4.81269	1.84598e-87
-16.1	4.83096	1.09618e-87	-16.1	4.83096	8.92501e-88	-16.1	4.83096	4.31756e-88
-16.1	4.84923	2.55104e-88	-16.1	4.84923	2.07695e-88	-16.1	4.84923	1.00448e-88
-16.1	4.86749	5.90529e-89	-16.1	4.86749	4.80763e-89	-16.1	4.86749	2.32451e-89
-16.1	4.88576	1.35973e-89	-16.1	4.88576	1.10694e-89	-16.1	4.88576	5.35072e-90
-16.1	4.90403	3.11425e-90	-16.1	4.90403	2.53516e-90	-16.1	4.90403	1.22513e-90
-16.1	4.92229	7.09481e-91	-16.1	4.92229	5.7753e-91	-16.1	4.92229	2.79023e-91
-16.1	4.94056	1.60774e-91	-16.1	4.94056	1.30867e-91	-16.1	4.94056	6.32101e-92
-16.1	4.95882	3.62391e-92	-16.1	4.95882	2.94968e-92	-16.1	4.95882	1.42436e-92
-16.1	4.97709	8.12506e-93	-16.1	4.97709	6.6131e-93	-16.1	4.97709	3.1926e-93
-16.1	4.99536	1.81202e-93	-16.1	4.99536	1.47476e-93	-16.1	4.99536	7.11795e-94
-16.1	5.01362	4.01961e-94	-16.1	5.01362	3.27135e-94	-16.1	5.01362	1.57853e-94
-16.1	5.03189	8.86936e-95	-16.1	5.03189	7.21802e-95	-16.1	5.03189	3.48208e-95
-16.1	5.05016	1.94665e-95	-16.1	5.05016	1.58415e-95	-16.1	5.05016	7.64033e-96
-16.1	5.06842	4.24979e-96	-16.1	5.06842	3.45827e-96	-16.1	5.06842	1.66753e-96
-16.1	5.08669	9.22856e-97	-16.1	5.08669	7.50945e-97	-16.1	5.08669	3.62009e-97
-16.1	5.10495	1.99336e-97	-16.1	5.10495	1.62197e-97	-16.1	5.10495	7.81725e-98
-16.1	5.12322	4.28276e-98	-16.1	5.12322	3.48469e-98	-16.1	5.12322	1.67909e-98
-16.1	5.14149	9.15263e-99	-16.1	5.14149	7.44681e-99	-16.1	5.14149	3.58741e-99
-16.1	5.15975	1.9456e-99	-16.1	5.15975	1.58293e-99	-16.1	5.15975	7.62384e-100
-16.1	5.17802	4.11383e-100	-16.1	5.17802	3.34687e-100	-16.1	5.17802	1.61158e-100
-16.1	5.19629	0.86521582-100	-16.1	5.19629	0.70388306-100	-16.1	5.19629	0.33885801-100
-16.1	5.21455	0.18100340-100	-16.1	5.21455	0.14724717-100	-16.1	5.21455	0.70870935-101
-16.1	5.23282	0.37664610-101	-16.1	5.23282	0.30639240-101	-16.1	5.23282	0.14743616-101
-16.1	5.25108	0.77958688-102	-16.1	5.25108	0.63415216-102	-16.1	5.25108	0.30508802-102
-16.1	5.26935	0.16050172-102	-16.1	5.26935	0.13055492-102	-16.1	5.26935	0.62795917-103
-16.1	5.28762	0.32868422-103	-16.1	5.28762	0.26734811-103	-16.1	5.28762	0.12856495-103
-16.1	5.30588	0.66951732-104	-16.1	5.30588	0.54455900-104	-16.1	5.30588	0.26181741-104
-16.1	5.32415	0.13565270-104	-16.1	5.32415	0.11033074-104	-16.1	5.32415	0.53034571-105
-16.1	5.34242	0.27338744-105	-16.1	5.34242	0.22234726-105	-16.1	5.34242	0.10685726-105
-16.1	5.36068	0.54803969-106	-16.1	5.36068	0.44570807-106	-16.1	5.36068	0.21415747-106
-16.1	5.37895	0.10927697-106	-16.1	5.37895	0.88869455-107	-16.1	5.37895	0.42692004-107
-16.1	5.39721	0.21673463-107	-16.1	5.39721	0.17625348-107	-16.1	5.39721	0.84653276-108
-16.1	5.41548	0.42757355-108	-16.1	5.41548	0.34770094-108	-16.1	5.41548	0.16696474-108
-16.1	5.43375	0.83902728-109	-16.1	5.43375	0.68227094-109	-16.1	5.43375	0.32755886-109
-16.1	5.45201	0.16376606-109	-16.1	5.45201	0.13316515-109	-16.1	5.45201	0.63920090-110
-16.1	5.47028	0.31794654-110	-16.1	5.47028	0.25852753-110	-16.1	5.47028	0.12407054-110
-16.1	5.48855	0.61399747-111	-16.1	5.48855	0.49923543-111	-16.1	5.48855	0.23954278-111
-16.1	5.50681	0.11794001-111	-16.1	5.50681	0.95892851-112	-16.1	5.50681	0.46002395-112
-16.1	5.52508	0.22533969-112	-16.1	5.52508	0.18320998-112	-16.1	5.52508	0.87874042-113
-16.1	5.54334	0.42824868-113	-16.1	5.54334	0.34817209-113	-16.1	5.54334	0.16696421-113
-16.1	5.56161	0.80953573-114	-16.1	5.56161	0.65814343-114	-16.1	5.56161	0.31555034-114
-16.1	5.57988	0.15221502-114	-16.1	5.57988	0.12374532-114	-16.1	5.57988	0.59319331-115
-16.1	5.59814	0.28468223-115	-16.1	5.59814	0.23142936-115	-16.1	5.59814	0.11091901-115
-16.1	5.61641	0.52959567-116	-16.1	5.61641	0.43051616-116	-16.1	5.61641	0.20629930-116
-16.1	5.63468	0.97996270-117	-16.1	5.63468	0.79660245-117	-16.1	5.63468	0.38165535-117
-16.1	5.65294	0.18036637-117	-16.1	5.65294	0.14661380-117	-16.1	5.65294	0.70230645-118
-16.1	5.67121	0.33020403-118	-16.1	5.67121	0.26840396-118	-16.1	5.67121	0.12854746-118
-16.1	5.68947	0.60129803-119	-16.1	5.68947	0.48874656-119	-16.1	5.68947	0.23403550-119
-16.1	5.70774	0.10891248-119	-16.1	5.70774	0.88523606-120	-16.1	5.70774	0.42381975-120
-16.1	5.72601	0.19622117-120	-16.1	5.72601	0.15948319-120	-16.1	5.72601	0.76341685-121
-16.1	5.74427	0.35163675-121	-16.1	5.74427	0.28579262-121	-16.1	5.74427	0.13678019-121
-16.1	5.76254	0.62679088-122	-16.1	5.76254	0.50940973-122	-16.1	5.76254	0.24376170-122
-16.1	5.78081	0.11112991-122	-16.1	5.78081	0.90315743-123	-16.1	5.78081	0.43210405-123
-16.1	5.79907	0.19598327-123	-16.1	5.79907	0.15927203-123	-16.1	5.79907	0.76188895-124
-16.1	5.81734	0.34378478-124	-16.1	5.81734	0.27937999-124	-16.1	5.81734	0.13362119-124
-16.1	5.8356	0.59983766-125	-16.1	5.8356	0.48745060-125	-16.1	5.8356	0.23309833-125
-16.1	5.85387	0.10410225-125	-16.1	5.85387	0.84595123-126	-16.1	5.85387	0.40446691-126
-16.1	5.87214	0.17970728-126	-16.1	5.87214	0.14602906-126	-16.1	5.87214	0.69808242-127
-16.1	5.8904	0.30856752-127	-16.1	5.8904	0.25073352-127	-16.1	5.8904	0.11984229-127
-16.1	5.90867	0.52700367-128	-16.1	5.90867	0.42821753-128	-16.1	5.90867	0.20464121-128
-16.1	5.92694	0.89527360-129	-16.1	5.92694	0.72743687-129	-16.1	5.92694	0.34758055-129
-16.1	5.9452	0.15127825-129	-16.1	5.9452	0.12291499-129	-16.1	5.9452	0.58721496-130
-16.1	5.96347	0.25425859-130	-16.1	5.96347	0.20658221-130	-16.1	5.96347	0.98677435-131
-16.1	5.98173	0.42506276-131	-16.1	5.98173	0.34534992-131	-16.1	5.98173	0.16493679-131
-16.1	6	0.70681965-132	-16.1	6	0.57425400-132	-16.1	6	0.27421806-132
-16.05	0.1	0.04269	-16.05	0.1	0.04721	-16.05	0.1	0.03867
-16.05	0.11827	0.04014	-16.05	0.11827	0.04472	-16.05	0.11827	0.0365
-16.05	0.13653	0.03685	-16.05	0.13653	0.04132	-16.05	0.13653	0.03344
-16.05	0.1548	0.0332	-16.05	0.1548	0.03737	-16.05	0.1548	0.02991
-16.05	0.17307	0.02936	-16.05	0.17307	0.03306	-16.05	0.17307	0.0262
-16.05	0.19133	0.02538	-16.05	0.19133	0.0285	-16.05	0.19133	0.02251
-16.05	0.2096	0.02131	-16.05	0.2096	0.02379	-16.05	0.2096	0.01894
-16.05	0.22786	0.01721	-16.05	0.22786	0.0191	-16.05	0.22786	0.01553
-16.05	0.24613	0.01325	-16.05	0.24613	0.01466	-16.05	0.24613	0.01233
-16.05	0.2644	0.00963	-16.05	0.2644	0.01071	-16.05	0.2644	0.0094
-16.05	0.28266	0.00657	-16.05	0.28266	0.00747	-16.05	0.28266	0.00683
-16.05	0.30093	0.00424	-16.05	0.30093	0.00511	-16.05	0.30093	0.00469
-16.05	0.3192	0.00282	-16.05	0.3192	0.00367	-16.05	0.3192	0.00307
-16.05	0.33746	0.00227	-16.05	0.33746	0.00296	-16.05	0.33746	0.00202
-16.05	0.35573	0.00216	-16.05	0.35573	0.00259	-16.05	0.35573	0.00151
-16.05	0.37399	0.00206	-16.05	0.37399	0.00226	-16.05	0.37399	0.00132
-16.05	0.39226	0.00185	-16.05	0.39226	0.00187	-16.05	0.39226	0.00121
-16.05	0.41053	0.00156	-16.05	0.41053	0.00147	-16.05	0.41053	0.00106
-16.05	0.42879	0.00127	-16.05	0.42879	0.00111	-16.05	0.42879	0.000885975
-16.05	0.44706	0.00104	-16.05	0.44706	0.000855418	-16.05	0.44706	0.000713554
-16.05	0.46533	0.00089085	-16.05	0.46533	0.000721966	-16.05	0.46533	0.000579107
-16.05	0.48359	0.000808845	-16.05	0.48359	0.000676982	-16.05	0.48359	0.000496418
-16.05	0.50186	0.000763063	-16.05	0.50186	0.00066422	-16.05	0.50186	0.000455188
-16.05	0.52012	0.000728211	-16.05	0.52012	0.000649532	-16.05	0.52012	0.000434268
-16.05	0.53839	0.000693448	-16.05	0.53839	0.000623511	-16.05	0.53839	0.000418295
-16.05	0.55666	0.000656918	-16.05	0.55666	0.000588167	-16.05	0.55666	0.000401311
-16.05	0.57492	0.000619522	-16.05	0.57492	0.000548007	-16.05	0.57492	0.000382582
-16.05	0.59319	0.000581872	-16.05	0.59319	0.000506515	-16.05	0.59319	0.000362723
-16.05	0.61146	0.00054376	-16.05	0.61146	0.000465524	-16.05	0.61146	0.000342044
-16.05	0.62972	0.000504665	-16.05	0.62972	0.000425687	-16.05	0.62972	0.000320386
-16.05	0.64799	0.000464283	-16.05	0.64799	0.0003871	-16.05	0.64799	0.00029748
-16.05	0.66625	0.000422759	-16.05	0.66625	0.00034972	-16.05	0.66625	0.000273252
-16.05	0.68452	0.00038063	-16.05	0.68452	0.000313551	-16.05	0.68452	0.000247926
-16.05	0.70279	0.000338673	-16.05	0.70279	0.000278697	-16.05	0.70279	0.000221974
-16.05	0.72105	0.00029773	-16.05	0.72105	0.000245349	-16.05	0.72105	0.000196005
-16.05	0.73932	0.000258588	-16.05	0.73932	0.00021376	-16.05	0.73932	0.000170658
-16.05	0.75759	0.000221905	-16.05	0.75759	0.000184199	-16.05	0.75759	0.000146517
-16.05	0.77585	0.000188168	-16.05	0.77585	0.000156918	-16.05	0.77585	0.000124061
-16.05	0.79412	0.000157693	-16.05	0.79412	0.000132117	-16.05	0.79412	0.00010363
-16.05	0.81238	0.000130628	-16.05	0.81238	0.000109921	-16.05	0.81238	8.54274e-05
-16.05	0.83065	0.000106979	-16.05	0.83065	9.03718e-05	-16.05	0.83065	6.95254e-05
-16.05	0.84892	8.66327e-05	-16.05	0.84892	7.34241e-05	-16.05	0.84892	5.58868e-05
-16.05	0.86718	6.93856e-05	-16.05	0.86718	5.89602e-05	-16.05	0.86718	4.43897e-05
-16.05	0.88545	5.49732e-05	-16.05	0.88545	4.68032e-05	-16.05	0.88545	3.48538e-05
-16.05	0.90372	4.30943e-05	-16.05	0.90372	3.67352e-05	-16.05	0.90372	2.70644e-05
-16.05	0.92198	3.34325e-05	-16.05	0.92198	2.85158e-05	-16.05	0.92198	2.07923e-05
-16.05	0.94025	2.56741e-05	-16.05	0.94025	2.18977e-05	-16.05	0.94025	1.58101e-05
-16.05	0.95851	1.95209e-05	-16.05	0.95851	1.66393e-05	-16.05	0.95851	1.1903e-05
-16.05	0.97678	1.46987e-05	-16.05	0.97678	1.25145e-05	-16.05	0.97678	8.8761e-06
-16.05	0.99505	1.09632e-05	-16.05	0.99505	9.31871e-06	-16.05	0.99505	6.55811e-06
-16.05	1.01331	8.10176e-06	-16.05	1.01331	6.87194e-06	-16.05	1.01331	4.80245e-06
-16.05	1.03158	5.93342e-06	-16.05	1.03158	5.02003e-06	-16.05	1.03158	3.48661e-06
-16.05	1.04985	4.30745e-06	-16.05	1.04985	3.63375e-06	-16.05	1.04985	2.51028e-06
-16.05	1.06811	3.10048e-06	-16.05	1.06811	2.60704e-06	-16.05	1.06811	1.79281e-06
-16.05	1.08638	2.21327e-06	-16.05	1.08638	1.85439e-06	-16.05	1.08638	1.27041e-06
-16.05	1.10464	1.56725e-06	-16.05	1.10464	1.30808e-06	-16.05	1.10464	8.93416e-07
-16.05	1.12291	1.10115e-06	-16.05	1.12291	9.15303e-07	-16.05	1.12291	6.23669e-07
-16.05	1.14118	7.67803e-07	-16.05	1.14118	6.35484e-07	-16.05	1.14118	4.32248e-07
-16.05	1.15944	5.31435e-07	-16.05	1.15944	4.37892e-07	-16.05	1.15944	2.97487e-07
-16.05	1.17771	3.65206e-07	-16.05	1.17771	2.99542e-07	-16.05	1.17771	2.03344e-07
-16.05	1.19598	2.49229e-07	-16.05	1.19598	2.03463e-07	-16.05	1.19598	1.38068e-07
-16.05	1.21424	1.68935e-07	-16.05	1.21424	1.37261e-07	-16.05	1.21424	9.31343e-08
-16.05	1.23251	1.13756e-07	-16.05	1.23251	9.19892e-08	-16.05	1.23251	6.24218e-08
-16.05	1.25077	7.61088e-08	-16.05	1.25077	6.12557e-08	-16.05	1.25077	4.1574e-08
-16.05	1.26904	5.0602e-08	-16.05	1.26904	4.05377e-08	-16.05	1.26904	2.75173e-08
-16.05	1.28731	3.34374e-08	-16.05	1.28731	2.66655e-08	-16.05	1.28731	1.81021e-08
-16.05	1.30557	2.19624e-08	-16.05	1.30557	1.74377e-08	-16.05	1.30557	1.18364e-08
-16.05	1.32384	1.43402e-08	-16.05	1.32384	1.1338e-08	-16.05	1.32384	7.69321e-09
-16.05	1.34211	9.30893e-09	-16.05	1.34211	7.33076e-09	-16.05	1.34211	4.97067e-09
-16.05	1.36037	6.00823e-09	-16.05	1.36037	4.71381e-09	-16.05	1.36037	3.19274e-09
-16.05	1.37864	3.85588e-09	-16.05	1.37864	3.0147e-09	-16.05	1.37864	2.03877e-09
-16.05	1.3969	2.46066e-09	-16.05	1.3969	1.91778e-09	-16.05	1.3969	1.29433e-09
-16.05	1.41517	1.56153e-09	-16.05	1.41517	1.21355e-09	-16.05	1.41517	8.16973e-10
-16.05	1.43344	9.85449e-10	-16.05	1.43344	7.63913e-10	-16.05	1.43344	5.12703e-10
-16.05	1.4517	6.18458e-10	-16.05	1.4517	4.78373e-10	-16.05	1.4517	3.19911e-10
-16.05	1.46997	3.85999e-10	-16.05	1.46997	2.98012e-10	-16.05	1.46997	1.98476e-10
-16.05	1.48824	2.39588e-10	-16.05	1.48824	1.84692e-10	-16.05	1.48824	1.22437e-10
-16.05	1.5065	1.47894e-10	-16.05	1.5065	1.1387e-10	-16.05	1.5065	7.51013e-11
-16.05	1.52477	9.07911e-11	-16.05	1.52477	6.98418e-11	-16.05	1.52477	4.58061e-11
-16.05	1.54303	5.54293e-11	-16.05	1.54303	4.26144e-11	-16.05	1.54303	2.7781e-11
-16.05	1.5613	3.36542e-11	-16.05	1.5613	2.58657e-11	-16.05	1.5613	1.67544e-11
-16.05	1.57957	2.03208e-11	-16.05	1.57957	1.56175e-11	-16.05	1.57957	1.00479e-11
-16.05	1.59783	1.22022e-11	-16.05	1.59783	9.38005e-12	-16.05	1.59783	5.99227e-12
-16.05	1.6161	7.28671e-12	-16.05	1.6161	5.60397e-12	-16.05	1.6161	3.55378e-12
-16.05	1.63437	4.3273e-12	-16.05	1.63437	3.33022e-12	-16.05	1.63437	2.09595e-12
-16.05	1.65263	2.5556e-12	-16.05	1.65263	1.96846e-12	-16.05	1.65263	1.22933e-12
-16.05	1.6709	1.50091e-12	-16.05	1.6709	1.15729e-12	-16.05	1.6709	7.17067e-13
-16.05	1.68916	8.76604e-13	-16.05	1.68916	6.76734e-13	-16.05	1.68916	4.15975e-13
-16.05	1.70743	5.09138e-13	-16.05	1.70743	3.93586e-13	-16.05	1.70743	2.39993e-13
-16.05	1.7257	2.94071e-13	-16.05	1.7257	2.27668e-13	-16.05	1.7257	1.37708e-13
-16.05	1.74396	1.68908e-13	-16.05	1.74396	1.30977e-13	-16.05	1.74396	7.85885e-14
-16.05	1.76223	9.64791e-14	-16.05	1.76223	7.49405e-14	-16.05	1.76223	4.46073e-14
-16.05	1.7805	5.48023e-14	-16.05	1.7805	4.26441e-14	-16.05	1.7805	2.51829e-14
-16.05	1.79876	3.09562e-14	-16.05	1.79876	2.41334e-14	-16.05	1.79876	1.41405e-14
-16.05	1.81703	1.73894e-14	-16.05	1.81703	1.35829e-14	-16.05	1.81703	7.89759e-15
-16.05	1.83529	9.71418e-15	-16.05	1.83529	7.60284e-15	-16.05	1.83529	4.3873e-15
-16.05	1.85356	5.39658e-15	-16.05	1.85356	4.23222e-15	-16.05	1.85356	2.42427e-15
-16.05	1.87183	2.98141e-15	-16.05	1.87183	2.34298e-15	-16.05	1.87183	1.33245e-15
-16.05	1.89009	1.63802e-15	-16.05	1.89009	1.28995e-15	-16.05	1.89009	7.28467e-16
-16.05	1.90836	8.94985e-16	-16.05	1.90836	7.06295e-16	-16.05	1.90836	3.96157e-16
-16.05	1.92663	4.86308e-16	-16.05	1.92663	3.84595e-16	-16.05	1.92663	2.14302e-16
-16.05	1.94489	2.62792e-16	-16.05	1.94489	2.08271e-16	-16.05	1.94489	1.15316e-16
-16.05	1.96316	1.41227e-16	-16.05	1.96316	1.12166e-16	-16.05	1.96316	6.17253e-17
-16.05	1.98142	7.54809e-17	-16.05	1.98142	6.00763e-17	-16.05	1.98142	3.28662e-17
-16.05	1.99969	4.01209e-17	-16.05	1.99969	3.20004e-17	-16.05	1.99969	1.74082e-17
-16.05	2.01796	2.12092e-17	-16.05	2.01796	1.6952e-17	-16.05	2.01796	9.17225e-18
-16.05	2.03622	1.11506e-17	-16.05	2.03622	8.93101e-18	-16.05	2.03622	4.80751e-18
-16.05	2.05449	5.83047e-18	-16.05	2.05449	4.67949e-18	-16.05	2.05449	2.50663e-18
-16.05	2.07276	3.03207e-18	-16.05	2.07276	2.43846e-18	-16.05	2.07276	1.30012e-18
-16.05	2.09102	1.56823e-18	-16.05	2.09102	1.26374e-18	-16.05	2.09102	6.70823e-19
-16.05	2.10929	8.06722e-19	-16.05	2.10929	6.51366e-19	-16.05	2.10929	3.44319e-19
-16.05	2.12755	4.12746e-19	-16.05	2.12755	3.33904e-19	-16.05	2.12755	1.7581e-19
-16.05	2.14582	2.10035e-19	-16.05	2.14582	1.70236e-19	-16.05	2.14582	8.93017e-20
-16.05	2.16409	1.06305e-19	-16.05	2.16409	8.63213e-20	-16.05	2.16409	4.5124e-20
-16.05	2.18235	5.3515e-20	-16.05	2.18235	4.35335e-20	-16.05	2.18235	2.26824e-20
-16.05	2.20062	2.67955e-20	-16.05	2.20062	2.1836e-20	-16.05	2.20062	1.13424e-20
-16.05	2.21889	1.33449e-20	-16.05	2.21889	1.08936e-20	-16.05	2.21889	5.64227e-21
-16.05	2.23715	6.61061e-21	-16.05	2.23715	5.40526e-21	-16.05	2.23715	2.79215e-21
-16.05	2.25542	3.25721e-21	-16.05	2.25542	2.66759e-21	-16.05	2.25542	1.37454e-21
-16.05	2.27368	1.59636e-21	-16.05	2.27368	1.30942e-21	-16.05	2.27368	6.73151e-22
-16.05	2.29195	7.78219e-22	-16.05	2.29195	6.39295e-22	-16.05	2.29195	3.27946e-22
-16.05	2.31022	3.77366e-22	-16.05	2.31022	3.10448e-22	-16.05	2.31022	1.58938e-22
-16.05	2.32848	1.8202e-22	-16.05	2.32848	1.4995e-22	-16.05	2.32848	7.66278e-23
-16.05	2.34675	8.7332e-23	-16.05	2.34675	7.20409e-23	-16.05	2.34675	3.67521e-23
-16.05	2.36502	4.16803e-23	-16.05	2.36502	3.44261e-23	-16.05	2.36502	1.75353e-23
-16.05	2.38328	1.97877e-23	-16.05	2.38328	1.63635e-23	-16.05	2.38328	8.32297e-24
-16.05	2.40155	9.34477e-24	-16.05	2.40155	7.73663e-24	-16.05	2.40155	3.92989e-24
-16.05	2.41981	4.38993e-24	-16.05	2.41981	3.63843e-24	-16.05	2.41981	1.84594e-24
-16.05	2.43808	2.05146e-24	-16.05	2.43808	1.70204e-24	-16.05	2.43808	8.62563e-25
-16.05	2.45635	9.53656e-25	-16.05	2.45635	7.91989e-25	-16.05	2.45635	4.00959e-25
-16.05	2.47461	4.41006e-25	-16.05	2.47461	3.66579e-25	-16.05	2.47461	1.85416e-25
-16.05	2.49288	2.02874e-25	-16.05	2.49288	1.68779e-25	-16.05	2.49288	8.52961e-26
-16.05	2.51115	9.28408e-26	-16.05	2.51115	7.72993e-26	-16.05	2.51115	3.90346e-26
-16.05	2.52941	4.22655e-26	-16.05	2.52941	3.52161e-26	-16.05	2.52941	1.77708e-26
-16.05	2.54768	1.91413e-26	-16.05	2.54768	1.59595e-26	-16.05	2.54768	8.04829e-27
-16.05	2.56594	8.62375e-27	-16.05	2.56594	7.19468e-27	-16.05	2.56594	3.62609e-27
-16.05	2.58421	3.86513e-27	-16.05	2.58421	3.22643e-27	-16.05	2.58421	1.62523e-27
-16.05	2.60248	1.72337e-27	-16.05	2.60248	1.43931e-27	-16.05	2.60248	7.24652e-28
-16.05	2.62074	7.64435e-28	-16.05	2.62074	6.38721e-28	-16.05	2.62074	3.2143e-28
-16.05	2.63901	3.37328e-28	-16.05	2.63901	2.81964e-28	-16.05	2.63901	1.41835e-28
-16.05	2.65728	1.48087e-28	-16.05	2.65728	1.23825e-28	-16.05	2.65728	6.22625e-29
-16.05	2.67554	6.46753e-29	-16.05	2.67554	5.40943e-29	-16.05	2.67554	2.71902e-29
-16.05	2.69381	2.81006e-29	-16.05	2.69381	2.35088e-29	-16.05	2.69381	1.18125e-29
-16.05	2.71207	1.21465e-29	-16.05	2.71207	1.01636e-29	-16.05	2.71207	5.10529e-30
-16.05	2.73034	5.22331e-30	-16.05	2.73034	4.37122e-30	-16.05	2.73034	2.19505e-30
-16.05	2.74861	2.23462e-30	-16.05	2.74861	1.87025e-30	-16.05	2.74861	9.38893e-31
-16.05	2.76687	9.51097e-31	-16.05	2.76687	7.96051e-31	-16.05	2.76687	3.99519e-31
-16.05	2.78514	4.02727e-31	-16.05	2.78514	3.37076e-31	-16.05	2.78514	1.69125e-31
-16.05	2.80341	1.69653e-31	-16.05	2.80341	1.41991e-31	-16.05	2.80341	7.12247e-32
-16.05	2.82167	7.11018e-32	-16.05	2.82167	5.9504e-32	-16.05	2.82167	2.98404e-32
-16.05	2.83994	2.96461e-32	-16.05	2.83994	2.48074e-32	-16.05	2.83994	1.24375e-32
-16.05	2.8582	1.22977e-32	-16.05	2.8582	1.02889e-32	-16.05	2.8582	5.15722e-33
-16.05	2.87647	5.07514e-33	-16.05	2.87647	4.24534e-33	-16.05	2.87647	2.12742e-33
-16.05	2.89474	2.08374e-33	-16.05	2.89474	1.74265e-33	-16.05	2.89474	8.73065e-34
-16.05	2.913	8.51157e-34	-16.05	2.913	7.11649e-34	-16.05	2.913	3.56449e-34
-16.05	2.93127	3.45897e-34	-16.05	2.93127	2.89121e-34	-16.05	2.93127	1.44779e-34
-16.05	2.94954	1.39848e-34	-16.05	2.94954	1.16857e-34	-16.05	2.94954	5.85024e-35
-16.05	2.9678	5.62519e-35	-16.05	2.9678	4.6988e-35	-16.05	2.9678	2.3518e-35
-16.05	2.98607	2.25107e-35	-16.05	2.98607	1.87967e-35	-16.05	2.98607	9.40563e-36
-16.05	3.00433	8.96219e-36	-16.05	3.00433	7.48067e-36	-16.05	3.00433	3.74228e-36
-16.05	3.0226	3.54986e-36	-16.05	3.0226	2.96184e-36	-16.05	3.0226	1.48131e-36
-16.05	3.04087	1.39887e-36	-16.05	3.04087	1.16666e-36	-16.05	3.04087	5.83332e-37
-16.05	3.05913	5.48426e-37	-16.05	3.05913	4.57186e-37	-16.05	3.05913	2.28533e-37
-16.05	3.0774	2.13908e-37	-16.05	3.0774	1.7824e-37	-16.05	3.0774	8.90725e-38
-16.05	3.09567	8.30058e-38	-16.05	3.09567	6.91326e-38	-16.05	3.09567	3.45384e-38
-16.05	3.11393	3.20449e-38	-16.05	3.11393	2.66762e-38	-16.05	3.11393	1.33236e-38
-16.05	3.1322	1.23078e-38	-16.05	3.1322	1.02408e-38	-16.05	3.1322	5.11336e-39
-16.05	3.15046	4.70292e-39	-16.05	3.15046	3.91115e-39	-16.05	3.15046	1.95233e-39
-16.05	3.16873	1.78782e-39	-16.05	3.16873	1.48608e-39	-16.05	3.16873	7.41587e-40
-16.05	3.187	6.76158e-40	-16.05	3.187	5.6175e-40	-16.05	3.187	2.80243e-40
-16.05	3.20526	2.54412e-40	-16.05	3.20526	2.11256e-40	-16.05	3.20526	1.05358e-40
-16.05	3.22353	9.52343e-41	-16.05	3.22353	7.90387e-41	-16.05	3.22353	3.94063e-41
-16.05	3.2418	3.54661e-41	-16.05	3.2418	2.94194e-41	-16.05	3.2418	1.46631e-41
-16.05	3.26006	1.314e-41	-16.05	3.26006	1.08941e-41	-16.05	3.26006	5.42806e-42
-16.05	3.27833	4.8433e-42	-16.05	3.27833	4.0134e-42	-16.05	3.27833	1.99906e-42
-16.05	3.29659	1.77602e-42	-16.05	3.29659	1.47094e-42	-16.05	3.29659	7.32431e-43
-16.05	3.31486	6.4791e-43	-16.05	3.31486	5.36338e-43	-16.05	3.31486	2.66973e-43
-16.05	3.33313	2.35148e-43	-16.05	3.33313	1.94555e-43	-16.05	3.33313	9.68115e-44
-16.05	3.35139	8.49031e-44	-16.05	3.35139	7.02114e-44	-16.05	3.35139	3.49257e-44
-16.05	3.36966	3.04974e-44	-16.05	3.36966	2.52076e-44	-16.05	3.36966	1.25349e-44
-16.05	3.38793	1.08983e-44	-16.05	3.38793	9.00353e-45	-16.05	3.38793	4.47561e-45
-16.05	3.40619	3.87442e-45	-16.05	3.40619	3.19927e-45	-16.05	3.40619	1.58979e-45
-16.05	3.42446	1.37028e-45	-16.05	3.42446	1.13096e-45	-16.05	3.42446	5.61801e-46
-16.05	3.44272	4.82127e-46	-16.05	3.44272	3.97737e-46	-16.05	3.44272	1.97505e-46
-16.05	3.46099	1.68758e-46	-16.05	3.46099	1.39155e-46	-16.05	3.46099	6.90762e-47
-16.05	3.47926	5.87647e-47	-16.05	3.47926	4.84348e-47	-16.05	3.47926	2.40342e-47
-16.05	3.49752	2.03571e-47	-16.05	3.49752	1.67713e-47	-16.05	3.49752	8.31919e-48
-16.05	3.51579	7.01555e-48	-16.05	3.51579	5.77732e-48	-16.05	3.51579	2.86472e-48
-16.05	3.53406	2.40521e-48	-16.05	3.53406	1.97986e-48	-16.05	3.53406	9.8137e-49
-16.05	3.55232	8.20328e-49	-16.05	3.55232	6.74984e-49	-16.05	3.55232	3.3445e-49
-16.05	3.57059	2.78333e-49	-16.05	3.57059	2.28928e-49	-16.05	3.57059	1.1339e-49
-16.05	3.58885	9.39472e-50	-16.05	3.58885	7.72413e-50	-16.05	3.58885	3.82441e-50
-16.05	3.60712	3.15459e-50	-16.05	3.60712	2.59266e-50	-16.05	3.60712	1.28321e-50
-16.05	3.62539	1.05376e-50	-16.05	3.62539	8.65736e-51	-16.05	3.62539	4.28328e-51
-16.05	3.64365	3.50167e-51	-16.05	3.64365	2.87586e-51	-16.05	3.64365	1.42231e-51
-16.05	3.66192	1.15757e-51	-16.05	3.66192	9.50367e-52	-16.05	3.66192	4.69846e-52
-16.05	3.68019	3.80676e-52	-16.05	3.68019	3.12432e-52	-16.05	3.68019	1.54403e-52
-16.05	3.69845	1.24537e-52	-16.05	3.69845	1.02178e-52	-16.05	3.69845	5.04771e-53
-16.05	3.71672	4.05296e-53	-16.05	3.71672	3.3243e-53	-16.05	3.71672	1.64161e-53
-16.05	3.73499	1.31214e-53	-16.05	3.73499	1.07591e-53	-16.05	3.73499	5.31109e-54
-16.05	3.75325	4.22589e-54	-16.05	3.75325	3.46411e-54	-16.05	3.75325	1.70935e-54
-16.05	3.77152	1.3539e-54	-16.05	3.77152	1.10953e-54	-16.05	3.77152	5.47287e-55
-16.05	3.78978	4.31503e-55	-16.05	3.78978	3.53526e-55	-16.05	3.78978	1.74314e-55
-16.05	3.80805	1.36808e-55	-16.05	3.80805	1.12056e-55	-16.05	3.80805	5.52307e-56
-16.05	3.82632	4.31483e-56	-16.05	3.82632	3.5333e-56	-16.05	3.82632	1.74085e-56
-16.05	3.84458	1.35376e-56	-16.05	3.84458	1.1083e-56	-16.05	3.84458	5.45849e-57
-16.05	3.86285	4.2252e-57	-16.05	3.86285	3.45829e-57	-16.05	3.86285	1.7026e-57
-16.05	3.88112	1.31183e-57	-16.05	3.88112	1.07348e-57	-16.05	3.88112	5.28302e-58
-16.05	3.89938	4.05163e-58	-16.05	3.89938	3.31479e-58	-16.05	3.89938	1.63072e-58
-16.05	3.91765	1.24482e-58	-16.05	3.91765	1.01823e-58	-16.05	3.91765	5.0073e-59
-16.05	3.93591	3.80456e-59	-16.05	3.93591	3.11141e-59	-16.05	3.93591	1.52952e-59
-16.05	3.95418	1.15671e-59	-16.05	3.95418	9.45793e-60	-16.05	3.95418	4.6476e-60
-16.05	3.97245	3.49836e-60	-16.05	3.97245	2.85995e-60	-16.05	3.97245	1.40485e-60
-16.05	3.99071	1.05251e-60	-16.05	3.99071	8.60286e-61	-16.05	3.99071	4.22428e-61
-16.05	4.00898	3.14995e-61	-16.05	4.00898	2.57425e-61	-16.05	4.00898	1.26357e-61
-16.05	4.02725	9.37783e-62	-16.05	4.02725	7.66266e-62	-16.05	4.02725	3.75982e-62
-16.05	4.04551	2.77727e-62	-16.05	4.04551	2.26897e-62	-16.05	4.04551	1.1129e-62
-16.05	4.06378	8.18186e-63	-16.05	4.06378	6.68342e-63	-16.05	4.06378	3.27693e-63
-16.05	4.08204	2.39774e-63	-16.05	4.08204	1.95834e-63	-16.05	4.08204	9.59836e-64
-16.05	4.10031	6.98986e-64	-16.05	4.10031	5.70814e-64	-16.05	4.10031	2.7967e-64
-16.05	4.11858	2.02699e-64	-16.05	4.11858	1.65508e-64	-16.05	4.11858	8.10616e-65
-16.05	4.13684	5.8472e-65	-16.05	4.13684	4.77378e-65	-16.05	4.13684	2.33723e-65
-16.05	4.15511	1.67787e-65	-16.05	4.15511	1.36969e-65	-16.05	4.15511	6.70356e-66
-16.05	4.17338	4.78944e-66	-16.05	4.17338	3.90928e-66	-16.05	4.17338	1.91261e-66
-16.05	4.19164	1.35995e-66	-16.05	4.19164	1.10991e-66	-16.05	4.19164	5.4283e-67
-16.05	4.20991	3.84128e-67	-16.05	4.20991	3.13468e-67	-16.05	4.20991	1.53256e-67
-16.05	4.22817	1.0793e-67	-16.05	4.22817	8.80671e-68	-16.05	4.22817	4.30413e-68
-16.05	4.24644	3.01661e-68	-16.05	4.24644	2.4612e-68	-16.05	4.24644	1.20245e-68
-16.05	4.26471	8.38702e-69	-16.05	4.26471	6.84218e-69	-16.05	4.26471	3.34169e-69
-16.05	4.28297	2.31957e-69	-16.05	4.28297	1.89215e-69	-16.05	4.28297	9.23798e-70
-16.05	4.30124	6.38144e-70	-16.05	4.30124	5.20507e-70	-16.05	4.30124	2.5404e-70
-16.05	4.31951	1.74639e-70	-16.05	4.31951	1.42433e-70	-16.05	4.31951	6.94927e-71
-16.05	4.33777	4.75415e-71	-16.05	4.33777	3.87709e-71	-16.05	4.33777	1.89099e-71
-16.05	4.35604	1.2874e-71	-16.05	4.35604	1.04982e-71	-16.05	4.35604	5.1186e-72
-16.05	4.3743	3.46789e-72	-16.05	4.3743	2.82768e-72	-16.05	4.3743	1.37824e-72
-16.05	4.39257	9.29236e-73	-16.05	4.39257	7.5763e-73	-16.05	4.39257	3.69156e-73
-16.05	4.41084	2.47683e-73	-16.05	4.41084	2.01927e-73	-16.05	4.41084	9.83572e-74
-16.05	4.4291	6.56709e-74	-16.05	4.4291	5.35354e-74	-16.05	4.4291	2.60683e-74
-16.05	4.44737	1.73204e-74	-16.05	4.44737	1.41188e-74	-16.05	4.44737	6.87273e-75
-16.05	4.46564	4.54415e-75	-16.05	4.46564	3.70391e-75	-16.05	4.46564	1.80242e-75
-16.05	4.4839	1.18592e-75	-16.05	4.4839	9.6657e-76	-16.05	4.4839	4.70209e-76
-16.05	4.50217	3.07867e-76	-16.05	4.50217	2.50908e-76	-16.05	4.50217	1.22021e-76
-16.05	4.52043	7.9502e-77	-16.05	4.52043	6.47891e-77	-16.05	4.52043	3.14985e-77
-16.05	4.5387	2.04221e-77	-16.05	4.5387	1.66417e-77	-16.05	4.5387	8.0882e-78
-16.05	4.55697	5.2183e-78	-16.05	4.55697	4.25207e-78	-16.05	4.55697	2.06596e-78
-16.05	4.57523	1.32637e-78	-16.05	4.57523	1.08071e-78	-16.05	4.57523	5.24929e-79
-16.05	4.5935	3.35355e-79	-16.05	4.5935	2.73228e-79	-16.05	4.5935	1.32674e-79
-16.05	4.61177	8.43434e-80	-16.05	4.61177	6.87143e-80	-16.05	4.61177	3.33564e-80
-16.05	4.63003	2.1101e-80	-16.05	4.63003	1.719e-80	-16.05	4.63003	8.34217e-81
-16.05	4.6483	5.25121e-81	-16.05	4.6483	4.27769e-81	-16.05	4.6483	2.07532e-81
-16.05	4.66656	1.29994e-81	-16.05	4.66656	1.05888e-81	-16.05	4.66656	5.13569e-82
-16.05	4.68483	3.20102e-82	-16.05	4.68483	2.60731e-82	-16.05	4.68483	1.26421e-82
-16.05	4.7031	7.84078e-83	-16.05	4.7031	6.38618e-83	-16.05	4.7031	3.09559e-83
-16.05	4.72136	1.91045e-83	-16.05	4.72136	1.55595e-83	-16.05	4.72136	7.54007e-84
-16.05	4.73963	4.63035e-84	-16.05	4.73963	3.77096e-84	-16.05	4.73963	1.82689e-84
-16.05	4.7579	1.11634e-84	-16.05	4.7579	9.09106e-85	-16.05	4.7579	4.40305e-85
-16.05	4.77616	2.67722e-85	-16.05	4.77616	2.18012e-85	-16.05	4.77616	1.0556e-85
-16.05	4.79443	6.38667e-86	-16.05	4.79443	5.20056e-86	-16.05	4.79443	2.5174e-86
-16.05	4.81269	1.51554e-86	-16.05	4.81269	1.23402e-86	-16.05	4.81269	5.97184e-87
-16.05	4.83096	3.57737e-87	-16.05	4.83096	2.91272e-87	-16.05	4.83096	1.40919e-87
-16.05	4.84923	8.39968e-88	-16.05	4.84923	6.83878e-88	-16.05	4.84923	3.30775e-88
-16.05	4.86749	1.96184e-88	-16.05	4.86749	1.59721e-88	-16.05	4.86749	7.72326e-89
-16.05	4.88576	4.55794e-89	-16.05	4.88576	3.71061e-89	-16.05	4.88576	1.79379e-89
-16.05	4.90403	1.05335e-89	-16.05	4.90403	8.57498e-90	-16.05	4.90403	4.14427e-90
-16.05	4.92229	2.42149e-90	-16.05	4.92229	1.97116e-90	-16.05	4.92229	9.52415e-91
-16.05	4.94056	5.53723e-91	-16.05	4.94056	4.50727e-91	-16.05	4.94056	2.17725e-91
-16.05	4.95882	1.25952e-91	-16.05	4.95882	1.0252e-91	-16.05	4.95882	4.95099e-92
-16.05	4.97709	2.84982e-92	-16.05	4.97709	2.31954e-92	-16.05	4.97709	1.1199e-92
-16.05	4.99536	6.41403e-93	-16.05	4.99536	5.22033e-93	-16.05	4.99536	2.51981e-93
-16.05	5.01362	1.43597e-93	-16.05	5.01362	1.16868e-93	-16.05	5.01362	5.63975e-94
-16.05	5.03189	3.19788e-94	-16.05	5.03189	2.60252e-94	-16.05	5.03189	1.2556e-94
-16.05	5.05016	7.08401e-95	-16.05	5.05016	5.76492e-95	-16.05	5.05016	2.78066e-95
-16.05	5.06842	1.56098e-95	-16.05	5.06842	1.27026e-95	-16.05	5.06842	6.12555e-96
-16.05	5.08669	3.42148e-96	-16.05	5.08669	2.78416e-96	-16.05	5.08669	1.34228e-96
-16.05	5.10495	7.45988e-97	-16.05	5.10495	6.07009e-97	-16.05	5.10495	2.92579e-97
-16.05	5.12322	1.61789e-97	-16.05	5.12322	1.31643e-97	-16.05	5.12322	6.34371e-98
-16.05	5.14149	3.49033e-98	-16.05	5.14149	2.83986e-98	-16.05	5.14149	1.36818e-98
-16.05	5.15975	7.49004e-99	-16.05	5.15975	6.09394e-99	-16.05	5.15975	2.93526e-99
-16.05	5.17802	1.59882e-99	-16.05	5.17802	1.30076e-99	-16.05	5.17802	6.26396e-100
-16.05	5.19629	3.39482e-100	-16.05	5.19629	2.76184e-100	-16.05	5.19629	1.32969e-100
-16.05	5.21455	0.71702063-100	-16.05	5.21455	0.58330777-100	-16.05	5.21455	0.28077280-100
-16.05	5.23282	0.15064188-100	-16.05	5.23282	0.12254515-100	-16.05	5.23282	0.58973656-101
-16.05	5.25108	0.31481732-101	-16.05	5.25108	0.25609047-101	-16.05	5.25108	0.12321423-101
-16.05	5.26935	0.65444048-102	-16.05	5.26935	0.53234051-102	-16.05	5.26935	0.25607271-102
-16.05	5.28762	0.13532567-102	-16.05	5.28762	0.11007387-102	-16.05	5.28762	0.52937714-103
-16.05	5.30588	0.27834829-103	-16.05	5.30588	0.22640054-103	-16.05	5.30588	0.10885950-103
-16.05	5.32415	0.56950181-104	-16.05	5.32415	0.46320045-104	-16.05	5.32415	0.22267253-104
-16.05	5.34242	0.11590433-104	-16.05	5.34242	0.94266771-105	-16.05	5.34242	0.45307058-105
-16.05	5.36068	0.23464002-105	-16.05	5.36068	0.19082984-105	-16.05	5.36068	0.91698847-106
-16.05	5.37895	0.47250043-106	-16.05	5.37895	0.38426583-106	-16.05	5.37895	0.18461224-106
-16.05	5.39721	0.94645481-107	-16.05	5.39721	0.76968838-107	-16.05	5.39721	0.36970520-107
-16.05	5.41548	0.18857970-107	-16.05	5.41548	0.15335418-107	-16.05	5.41548	0.73645958-108
-16.05	5.43375	0.37375520-108	-16.05	5.43375	0.30393006-108	-16.05	5.43375	0.14592859-108
-16.05	5.45201	0.73684584-109	-16.05	5.45201	0.59916840-109	-16.05	5.45201	0.28762711-109
-16.05	5.47028	0.14449837-109	-16.05	5.47028	0.11749549-109	-16.05	5.47028	0.56391942-110
-16.05	5.48855	0.28186819-110	-16.05	5.48855	0.22918723-110	-16.05	5.48855	0.10997701-110
-16.05	5.50681	0.54692251-111	-16.05	5.50681	0.44468900-111	-16.05	5.50681	0.21334588-111
-16.05	5.52508	0.10556064-111	-16.05	5.52508	0.85826015-112	-16.05	5.52508	0.41168394-112
-16.05	5.54334	0.20266304-112	-16.05	5.54334	0.16476993-112	-16.05	5.54334	0.79020678-113
-16.05	5.56161	0.38702880-113	-16.05	5.56161	0.31465401-113	-16.05	5.56161	0.15087406-113
-16.05	5.57988	0.73520431-114	-16.05	5.57988	0.59770202-114	-16.05	5.57988	0.28654000-114
-16.05	5.59814	0.13892125-114	-16.05	5.59814	0.11293594-114	-16.05	5.59814	0.54131820-115
-16.05	5.61641	0.26111094-115	-16.05	5.61641	0.21226358-115	-16.05	5.61641	0.10172239-115
-16.05	5.63468	0.48817670-116	-16.05	5.63468	0.39683913-116	-16.05	5.63468	0.19014146-116
-16.05	5.65294	0.90787167-117	-16.05	5.65294	0.73798758-117	-16.05	5.65294	0.35353575-117
-16.05	5.67121	0.16794504-117	-16.05	5.67121	0.13651458-117	-16.05	5.67121	0.65386175-118
-16.05	5.68947	0.30903313-118	-16.05	5.68947	0.25119110-118	-16.05	5.68947	0.12029136-118
-16.05	5.70774	0.56563712-119	-16.05	5.70774	0.45975302-119	-16.05	5.70774	0.22012974-119
-16.05	5.72601	0.10298302-119	-16.05	5.72601	0.83702782-120	-16.05	5.72601	0.40069932-120
-16.05	5.74427	0.18650396-120	-16.05	5.74427	0.15158283-120	-16.05	5.74427	0.72552763-121
-16.05	5.76254	0.33597353-121	-16.05	5.76254	0.27305794-121	-16.05	5.76254	0.13067263-121
-16.05	5.78081	0.60202771-122	-16.05	5.78081	0.48927625-122	-16.05	5.78081	0.23410487-122
-16.05	5.79907	0.10730555-122	-16.05	5.79907	0.87206295-123	-16.05	5.79907	0.41718748-123
-16.05	5.81734	0.19024884-123	-16.05	5.81734	0.15460936-123	-16.05	5.81734	0.73951494-124
-16.05	5.8356	0.33551801-124	-16.05	5.8356	0.27265772-124	-16.05	5.8356	0.13039392-124
-16.05	5.85387	0.58857728-125	-16.05	5.85387	0.47829272-125	-16.05	5.85387	0.22869796-125
-16.05	5.87214	0.10270341-125	-16.05	5.87214	0.83457147-126	-16.05	5.87214	0.39898965-126
-16.05	5.8904	0.17826241-126	-16.05	5.8904	0.14485282-126	-16.05	5.8904	0.69239708-127
-16.05	5.90867	0.30777127-127	-16.05	5.90867	0.25008283-127	-16.05	5.90867	0.11952064-127
-16.05	5.92694	0.52855437-128	-16.05	5.92694	0.42947132-128	-16.05	5.92694	0.20522231-128
-16.05	5.9452	0.90290979-129	-16.05	5.9452	0.73363098-129	-16.05	5.9452	0.35050969-129
-16.05	5.96347	0.15342355-129	-16.05	5.96347	0.12465630-129	-16.05	5.96347	0.59548267-130
-16.05	5.98173	0.25931792-130	-16.05	5.98173	0.21068990-130	-16.05	5.98173	0.10063099-130
-16.05	6	0.43597914-131	-16.05	6	0.35421422-131	-16.05	6	0.16915610-131
-16	0.1	0.04273	-16	0.1	0.04726	-16	0.1	0.03871
-16	0.11827	0.04019	-16	0.11827	0.04478	-16	0.11827	0.03655
-16	0.13653	0.03692	-16	0.13653	0.0414	-16	0.13653	0.03351
-16	0.1548	0.03328	-16	0.1548	0.03746	-16	0.1548	0.02998
-16	0.17307	0.02945	-16	0.17307	0.03316	-16	0.17307	0.02628
-16	0.19133	0.02548	-16	0.19133	0.0286	-16	0.19133	0.02259
-16	0.2096	0.0214	-16	0.2096	0.02389	-16	0.2096	0.01902
-16	0.22786	0.0173	-16	0.22786	0.0192	-16	0.22786	0.01561
-16	0.24613	0.01333	-16	0.24613	0.01475	-16	0.24613	0.0124
-16	0.2644	0.0097	-16	0.2644	0.01079	-16	0.2644	0.00947
-16	0.28266	0.00662	-16	0.28266	0.00754	-16	0.28266	0.00688
-16	0.30093	0.00429	-16	0.30093	0.00516	-16	0.30093	0.00473
-16	0.3192	0.00286	-16	0.3192	0.00371	-16	0.3192	0.00311
-16	0.33746	0.0023	-16	0.33746	0.00299	-16	0.33746	0.00205
-16	0.35573	0.00218	-16	0.35573	0.00262	-16	0.35573	0.00153
-16	0.37399	0.00208	-16	0.37399	0.00228	-16	0.37399	0.00134
-16	0.39226	0.00187	-16	0.39226	0.00189	-16	0.39226	0.00122
-16	0.41053	0.00158	-16	0.41053	0.00149	-16	0.41053	0.00108
-16	0.42879	0.00129	-16	0.42879	0.00112	-16	0.42879	0.000896975
-16	0.44706	0.00105	-16	0.44706	0.000864309	-16	0.44706	0.000722228
-16	0.46533	0.000900338	-16	0.46533	0.000728979	-16	0.46533	0.000585816
-16	0.48359	0.000817764	-16	0.48359	0.00068398	-16	0.48359	0.000501983
-16	0.50186	0.000772175	-16	0.50186	0.000672028	-16	0.50186	0.000460468
-16	0.52012	0.000737725	-16	0.52012	0.000658131	-16	0.52012	0.000439743
-16	0.53839	0.000703298	-16	0.53839	0.000632597	-16	0.53839	0.000424076
-16	0.55666	0.000666987	-16	0.55666	0.000597442	-16	0.55666	0.000407342
-16	0.57492	0.000629726	-16	0.57492	0.00055727	-16	0.57492	0.000388786
-16	0.59319	0.000592156	-16	0.59319	0.000515654	-16	0.59319	0.000369047
-16	0.61146	0.000554068	-16	0.61146	0.000474474	-16	0.61146	0.000348448
-16	0.62972	0.000514917	-16	0.62972	0.000434403	-16	0.62972	0.000326823
-16	0.64799	0.000474374	-16	0.64799	0.000395539	-16	0.64799	0.000303888
-16	0.66625	0.000432567	-16	0.66625	0.000357832	-16	0.66625	0.000279552
-16	0.68452	0.000390035	-16	0.68452	0.000321283	-16	0.68452	0.000254029
-16	0.70279	0.000347564	-16	0.70279	0.000285993	-16	0.70279	0.000227794
-16	0.72105	0.000306015	-16	0.72105	0.00025216	-16	0.72105	0.000201465
-16	0.73932	0.0002662	-16	0.73932	0.000220042	-16	0.73932	0.000175695
-16	0.75759	0.000228801	-16	0.75759	0.000189921	-16	0.75759	0.00015109
-16	0.77585	0.000194331	-16	0.77585	0.000162062	-16	0.77585	0.000128146
-16	0.79412	0.000163127	-16	0.79412	0.00013668	-16	0.79412	0.000107223
-16	0.81238	0.000135357	-16	0.81238	0.000113915	-16	0.81238	8.85403e-05
-16	0.83065	0.000111041	-16	0.83065	9.38195e-05	-16	0.83065	7.21837e-05
-16	0.84892	9.00788e-05	-16	0.84892	7.63615e-05	-16	0.84892	5.81253e-05
-16	0.86718	7.22734e-05	-16	0.86718	6.14301e-05	-16	0.86718	4.62497e-05
-16	0.88545	5.73642e-05	-16	0.88545	4.88534e-05	-16	0.88545	3.63795e-05
-16	0.90372	4.50508e-05	-16	0.90372	3.84159e-05	-16	0.90372	2.83005e-05
-16	0.92198	3.50152e-05	-16	0.92198	2.98768e-05	-16	0.92198	2.1782e-05
-16	0.94025	2.69402e-05	-16	0.94025	2.29867e-05	-16	0.94025	1.65936e-05
-16	0.95851	2.05226e-05	-16	0.95851	1.75006e-05	-16	0.95851	1.25165e-05
-16	0.97678	1.54829e-05	-16	0.97678	1.31881e-05	-16	0.97678	9.35149e-06
-16	0.99505	1.15708e-05	-16	0.99505	9.83978e-06	-16	0.99505	6.92276e-06
-16	1.01331	8.56776e-06	-16	1.01331	7.27076e-06	-16	1.01331	5.07945e-06
-16	1.03158	6.28734e-06	-16	1.03158	5.32215e-06	-16	1.03158	3.69506e-06
-16	1.04985	4.57369e-06	-16	1.04985	3.86035e-06	-16	1.04985	2.66573e-06
-16	1.06811	3.29891e-06	-16	1.06811	2.77536e-06	-16	1.06811	1.90772e-06
-16	1.08638	2.35983e-06	-16	1.08638	1.97826e-06	-16	1.08638	1.35464e-06
-16	1.10464	1.67457e-06	-16	1.10464	1.39842e-06	-16	1.10464	9.54649e-07
-16	1.12291	1.17906e-06	-16	1.12291	9.80609e-07	-16	1.12291	6.67832e-07
-16	1.14118	8.2391e-07	-16	1.14118	6.82298e-07	-16	1.14118	4.63853e-07
-16	1.15944	5.71517e-07	-16	1.15944	4.71177e-07	-16	1.15944	3.19935e-07
-16	1.17771	3.93619e-07	-16	1.17771	3.23024e-07	-16	1.17771	2.19173e-07
-16	1.19598	2.69221e-07	-16	1.19598	2.19902e-07	-16	1.19598	1.49149e-07
-16	1.21424	1.82899e-07	-16	1.21424	1.48686e-07	-16	1.21424	1.00838e-07
-16	1.23251	1.23442e-07	-16	1.23251	9.98731e-08	-16	1.23251	6.77406e-08
-16	1.25077	8.27807e-08	-16	1.25077	6.66589e-08	-16	1.25077	4.52217e-08
-16	1.26904	5.51673e-08	-16	1.26904	4.42162e-08	-16	1.26904	3.00026e-08
-16	1.28731	3.65407e-08	-16	1.28731	2.91537e-08	-16	1.28731	1.97843e-08
-16	1.30557	2.40585e-08	-16	1.30557	1.91103e-08	-16	1.30557	1.29678e-08
-16	1.32384	1.57472e-08	-16	1.32384	1.24555e-08	-16	1.32384	8.44938e-09
-16	1.34211	1.02476e-08	-16	1.34211	8.07298e-09	-16	1.34211	5.47289e-09
-16	1.36037	6.63062e-09	-16	1.36037	5.20391e-09	-16	1.36037	3.52422e-09
-16	1.37864	4.26611e-09	-16	1.37864	3.33648e-09	-16	1.37864	2.25622e-09
-16	1.3969	2.72946e-09	-16	1.3969	2.12787e-09	-16	1.3969	1.4361e-09
-16	1.41517	1.73662e-09	-16	1.41517	1.34996e-09	-16	1.41517	9.08846e-10
-16	1.43344	1.09884e-09	-16	1.43344	8.51994e-10	-16	1.43344	5.7188e-10
-16	1.4517	6.91466e-10	-16	1.4517	5.34941e-10	-16	1.4517	3.578e-10
-16	1.46997	4.32736e-10	-16	1.46997	3.34145e-10	-16	1.46997	2.2259e-10
-16	1.48824	2.69336e-10	-16	1.48824	2.07648e-10	-16	1.48824	1.37693e-10
-16	1.5065	1.6672e-10	-16	1.5065	1.28376e-10	-16	1.5065	8.46956e-11
-16	1.52477	1.02637e-10	-16	1.52477	7.89584e-11	-16	1.52477	5.18044e-11
-16	1.54303	6.28402e-11	-16	1.54303	4.83132e-11	-16	1.54303	3.1509e-11
-16	1.5613	3.82641e-11	-16	1.5613	2.94087e-11	-16	1.5613	1.90579e-11
-16	1.57957	2.31719e-11	-16	1.57957	1.78083e-11	-16	1.57957	1.14628e-11
-16	1.59783	1.39555e-11	-16	1.59783	1.07273e-11	-16	1.59783	6.85643e-12
-16	1.6161	8.35868e-12	-16	1.6161	6.42796e-12	-16	1.6161	4.07848e-12
-16	1.63437	4.97897e-12	-16	1.63437	3.8314e-12	-16	1.63437	2.4127e-12
-16	1.65263	2.94948e-12	-16	1.65263	2.27161e-12	-16	1.65263	1.41945e-12
-16	1.6709	1.73762e-12	-16	1.6709	1.33965e-12	-16	1.6709	8.30531e-13
-16	1.68916	1.01804e-12	-16	1.68916	7.85816e-13	-16	1.68916	4.83305e-13
-16	1.70743	5.93161e-13	-16	1.70743	4.58473e-13	-16	1.70743	2.7972e-13
-16	1.7257	3.43701e-13	-16	1.7257	2.66049e-13	-16	1.7257	1.61017e-13
-16	1.74396	1.98055e-13	-16	1.74396	1.53553e-13	-16	1.74396	9.21871e-14
-16	1.76223	1.13498e-13	-16	1.76223	8.81446e-14	-16	1.76223	5.24965e-14
-16	1.7805	6.46829e-14	-16	1.7805	5.03235e-14	-16	1.7805	2.97343e-14
-16	1.79876	3.66598e-14	-16	1.79876	2.85745e-14	-16	1.79876	1.67518e-14
-16	1.81703	2.06628e-14	-16	1.81703	1.61367e-14	-16	1.81703	9.3874e-15
-16	1.83529	1.15822e-14	-16	1.83529	9.06308e-15	-16	1.83529	5.23261e-15
-16	1.85356	6.45652e-15	-16	1.85356	5.06245e-15	-16	1.85356	2.90125e-15
-16	1.87183	3.5794e-15	-16	1.87183	2.81234e-15	-16	1.87183	1.60012e-15
-16	1.89009	1.97348e-15	-16	1.89009	1.5538e-15	-16	1.89009	8.77861e-16
-16	1.90836	1.08209e-15	-16	1.90836	8.53778e-16	-16	1.90836	4.79082e-16
-16	1.92663	5.90082e-16	-16	1.92663	4.66568e-16	-16	1.92663	2.60081e-16
-16	1.94489	3.2002e-16	-16	1.94489	2.53574e-16	-16	1.94489	1.40452e-16
-16	1.96316	1.7261e-16	-16	1.96316	1.37062e-16	-16	1.96316	7.54521e-17
-16	1.98142	9.25929e-17	-16	1.98142	7.36809e-17	-16	1.98142	4.0322e-17
-16	1.99969	4.93992e-17	-16	1.99969	3.93928e-17	-16	1.99969	2.1436e-17
-16	2.01796	2.62117e-17	-16	2.01796	2.09462e-17	-16	2.01796	1.13365e-17
-16	2.03622	1.38327e-17	-16	2.03622	1.1077e-17	-16	2.03622	5.96417e-18
-16	2.05449	7.26044e-18	-16	2.05449	5.82604e-18	-16	2.05449	3.12148e-18
-16	2.07276	3.79021e-18	-16	2.07276	3.0476e-18	-16	2.07276	1.62521e-18
-16	2.09102	1.96795e-18	-16	2.09102	1.58555e-18	-16	2.09102	8.4179e-19
-16	2.10929	1.0163e-18	-16	2.10929	8.20432e-19	-16	2.10929	4.33752e-19
-16	2.12755	5.22018e-19	-16	2.12755	4.2223e-19	-16	2.12755	2.22343e-19
-16	2.14582	2.66695e-19	-16	2.14582	2.16124e-19	-16	2.14582	1.13384e-19
-16	2.16409	1.35523e-19	-16	2.16409	1.10029e-19	-16	2.16409	5.75212e-20
-16	2.18235	6.84989e-20	-16	2.18235	5.57138e-20	-16	2.18235	2.90303e-20
-16	2.20062	3.44375e-20	-16	2.20062	2.80594e-20	-16	2.20062	1.45755e-20
-16	2.21889	1.72212e-20	-16	2.21889	1.40558e-20	-16	2.21889	7.28024e-21
-16	2.23715	8.56603e-21	-16	2.23715	7.00317e-21	-16	2.23715	3.61756e-21
-16	2.25542	4.23826e-21	-16	2.25542	3.4706e-21	-16	2.25542	1.78828e-21
-16	2.27368	2.08589e-21	-16	2.27368	1.71075e-21	-16	2.27368	8.79437e-22
-16	2.29195	1.02116e-21	-16	2.29195	8.38773e-22	-16	2.29195	4.30253e-22
-16	2.31022	4.97282e-22	-16	2.31022	4.09056e-22	-16	2.31022	2.09407e-22
-16	2.32848	2.4089e-22	-16	2.32848	1.98429e-22	-16	2.32848	1.01394e-22
-16	2.34675	1.16077e-22	-16	2.34675	9.57444e-23	-16	2.34675	4.88403e-23
-16	2.36502	5.56407e-23	-16	2.36502	4.5953e-23	-16	2.36502	2.34043e-23
-16	2.38328	2.65313e-23	-16	2.38328	2.19386e-23	-16	2.38328	1.11574e-23
-16	2.40155	1.25848e-23	-16	2.40155	1.04184e-23	-16	2.40155	5.29153e-24
-16	2.41981	5.93836e-24	-16	2.41981	4.92152e-24	-16	2.41981	2.4966e-24
-16	2.43808	2.78751e-24	-16	2.43808	2.3126e-24	-16	2.43808	1.17184e-24
-16	2.45635	1.30167e-24	-16	2.45635	1.08097e-24	-16	2.45635	5.47187e-25
-16	2.47461	6.04681e-25	-16	2.47461	5.02616e-25	-16	2.47461	2.54188e-25
-16	2.49288	2.79443e-25	-16	2.49288	2.32475e-25	-16	2.49288	1.1747e-25
-16	2.51115	1.28471e-25	-16	2.51115	1.06964e-25	-16	2.51115	5.40068e-26
-16	2.52941	5.87578e-26	-16	2.52941	4.89575e-26	-16	2.52941	2.47015e-26
-16	2.54768	2.67348e-26	-16	2.54768	2.22909e-26	-16	2.54768	1.12396e-26
-16	2.56594	1.21016e-26	-16	2.56594	1.00964e-26	-16	2.56594	5.0878e-27
-16	2.58421	5.44963e-27	-16	2.58421	4.54921e-27	-16	2.58421	2.29121e-27
-16	2.60248	2.44146e-27	-16	2.60248	2.03911e-27	-16	2.60248	1.02649e-27
-16	2.62074	1.08817e-27	-16	2.62074	9.09252e-28	-16	2.62074	4.57507e-28
-16	2.63901	4.82509e-28	-16	2.63901	4.03337e-28	-16	2.63901	2.02861e-28
-16	2.65728	2.12854e-28	-16	2.65728	1.7799e-28	-16	2.65728	8.94861e-29
-16	2.67554	9.34173e-29	-16	2.67554	7.81392e-29	-16	2.67554	3.9271e-29
-16	2.69381	4.07891e-29	-16	2.69381	3.41265e-29	-16	2.69381	1.71454e-29
-16	2.71207	1.77187e-29	-16	2.71207	1.48274e-29	-16	2.71207	7.44701e-30
-16	2.73034	7.65766e-30	-16	2.73034	6.40901e-30	-16	2.73034	3.21794e-30
-16	2.74861	3.29257e-30	-16	2.74861	2.75596e-30	-16	2.74861	1.38337e-30
-16	2.76687	1.40849e-30	-16	2.76687	1.179e-30	-16	2.76687	5.91642e-31
-16	2.78514	5.99443e-31	-16	2.78514	5.01779e-31	-16	2.78514	2.51736e-31
-16	2.80341	2.53819e-31	-16	2.80341	2.12459e-31	-16	2.80341	1.06561e-31
-16	2.82167	1.06925e-31	-16	2.82167	8.94951e-32	-16	2.82167	4.4876e-32
-16	2.83994	4.48147e-32	-16	2.83994	3.75051e-32	-16	2.83994	1.88018e-32
-16	2.8582	1.86871e-32	-16	2.8582	1.56368e-32	-16	2.8582	7.83706e-33
-16	2.87647	7.75264e-33	-16	2.87647	6.48594e-33	-16	2.87647	3.24995e-33
-16	2.89474	3.19993e-33	-16	2.89474	2.67651e-33	-16	2.89474	1.34082e-33
-16	2.913	1.31406e-33	-16	2.913	1.09884e-33	-16	2.913	5.50345e-34
-16	2.93127	5.36881e-34	-16	2.93127	4.48824e-34	-16	2.93127	2.24736e-34
-16	2.94954	2.18236e-34	-16	2.94954	1.82385e-34	-16	2.94954	9.13023e-35
-16	2.9678	8.82591e-35	-16	2.9678	7.37357e-35	-16	2.9678	3.69033e-35
-16	2.98607	3.55123e-35	-16	2.98607	2.9658e-35	-16	2.98607	1.48396e-35
-16	3.00433	1.42163e-35	-16	3.00433	1.18681e-35	-16	3.00433	5.93684e-36
-16	3.0226	5.6621e-36	-16	3.0226	4.72498e-36	-16	3.0226	2.363e-36
-16	3.04087	2.24365e-36	-16	3.04087	1.87152e-36	-16	3.04087	9.35724e-37
-16	3.05913	8.84545e-37	-16	3.05913	7.37511e-37	-16	3.05913	3.68645e-37
-16	3.0774	3.46952e-37	-16	3.0774	2.89149e-37	-16	3.0774	1.44493e-37
-16	3.09567	1.35395e-37	-16	3.09567	1.12785e-37	-16	3.09567	5.63456e-38
-16	3.11393	5.25682e-38	-16	3.11393	4.37687e-38	-16	3.11393	2.18601e-38
-16	3.1322	2.03061e-38	-16	3.1322	1.68987e-38	-16	3.1322	8.43762e-39
-16	3.15046	7.8039e-39	-16	3.15046	6.49117e-39	-16	3.15046	3.24016e-39
-16	3.16873	2.98387e-39	-16	3.16873	2.48068e-39	-16	3.16873	1.23791e-39
-16	3.187	1.13509e-39	-16	3.187	9.43191e-40	-16	3.187	4.70532e-40
-16	3.20526	4.29597e-40	-16	3.20526	3.56785e-40	-16	3.20526	1.77937e-40
-16	3.22353	1.61761e-40	-16	3.22353	1.34274e-40	-16	3.22353	6.69453e-41
-16	3.2418	6.05986e-41	-16	3.2418	5.02755e-41	-16	3.2418	2.50582e-41
-16	3.26006	2.25855e-41	-16	3.26006	1.87283e-41	-16	3.26006	9.33158e-42
-16	3.27833	8.37481e-42	-16	3.27833	6.94092e-42	-16	3.27833	3.45729e-42
-16	3.29659	3.08955e-42	-16	3.29659	2.55925e-42	-16	3.29659	1.27436e-42
-16	3.31486	1.13394e-42	-16	3.31486	9.38823e-43	-16	3.31486	4.67328e-43
-16	3.33313	4.14057e-43	-16	3.33313	3.42634e-43	-16	3.33313	1.705e-43
-16	3.35139	1.50418e-43	-16	3.35139	1.24409e-43	-16	3.35139	6.18873e-44
-16	3.36966	5.43642e-44	-16	3.36966	4.49414e-44	-16	3.36966	2.23486e-44
-16	3.38793	1.95477e-44	-16	3.38793	1.61516e-44	-16	3.38793	8.02914e-45
-16	3.40619	6.99271e-45	-16	3.40619	5.77502e-45	-16	3.40619	2.86985e-45
-16	3.42446	2.48865e-45	-16	3.42446	2.0543e-45	-16	3.42446	1.02051e-45
-16	3.44272	8.81146e-46	-16	3.44272	7.27015e-46	-16	3.44272	3.61031e-46
-16	3.46099	3.10382e-46	-16	3.46099	2.55972e-46	-16	3.46099	1.27069e-46
-16	3.47926	1.0877e-46	-16	3.47926	8.96619e-47	-16	3.47926	4.44939e-47
-16	3.49752	3.79214e-47	-16	3.49752	3.12457e-47	-16	3.49752	1.54999e-47
-16	3.51579	1.31528e-47	-16	3.51579	1.08327e-47	-16	3.51579	5.37178e-48
-16	3.53406	4.53853e-48	-16	3.53406	3.73638e-48	-16	3.53406	1.85214e-48
-16	3.55232	1.55801e-48	-16	3.55232	1.28211e-48	-16	3.55232	6.35315e-49
-16	3.57059	5.32084e-49	-16	3.57059	4.37687e-49	-16	3.57059	2.16804e-49
-16	3.58885	1.80779e-49	-16	3.58885	1.48649e-49	-16	3.58885	7.36045e-50
-16	3.60712	6.11039e-50	-16	3.60712	5.02249e-50	-16	3.60712	2.486e-50
-16	3.62539	2.05468e-50	-16	3.62539	1.68824e-50	-16	3.62539	8.35325e-51
-16	3.64365	6.87342e-51	-16	3.64365	5.64558e-51	-16	3.64365	2.79233e-51
-16	3.66192	2.28745e-51	-16	3.66192	1.87818e-51	-16	3.66192	9.28608e-52
-16	3.68019	7.57323e-52	-16	3.68019	6.21616e-52	-16	3.68019	3.07223e-52
-16	3.69845	2.49436e-52	-16	3.69845	2.04673e-52	-16	3.69845	1.01118e-52
-16	3.71672	8.17307e-53	-16	3.71672	6.70426e-53	-16	3.71672	3.31096e-53
-16	3.73499	2.66415e-53	-16	3.73499	2.18471e-53	-16	3.73499	1.07853e-53
-16	3.75325	8.63926e-54	-16	3.75325	7.08248e-54	-16	3.75325	3.49511e-54
-16	3.77152	2.78702e-54	-16	3.77152	2.28416e-54	-16	3.77152	1.12678e-54
-16	3.78978	8.94432e-55	-16	3.78978	7.32853e-55	-16	3.78978	3.61379e-55
-16	3.80805	2.8556e-55	-16	3.80805	2.33913e-55	-16	3.80805	1.15302e-55
-16	3.82632	9.06961e-56	-16	3.82632	7.42739e-56	-16	3.82632	3.65977e-56
-16	3.84458	2.86564e-56	-16	3.84458	2.3462e-56	-16	3.84458	1.15563e-56
-16	3.86285	9.00729e-57	-16	3.86285	7.37287e-57	-16	3.86285	3.63015e-57
-16	3.88112	2.81647e-57	-16	3.88112	2.3049e-57	-16	3.88112	1.13443e-57
-16	3.89938	8.76105e-58	-16	3.89938	7.16817e-58	-16	3.89938	3.52671e-58
-16	3.91765	2.71109e-58	-16	3.91765	2.21772e-58	-16	3.91765	1.0907e-58
-16	3.93591	8.3458e-59	-16	3.93591	6.82567e-59	-16	3.93591	3.35568e-59
-16	3.95418	2.55581e-59	-16	3.95418	2.08989e-59	-16	3.95418	1.02706e-59
-16	3.97245	7.78617e-60	-16	3.97245	6.3656e-60	-16	3.97245	3.12716e-60
-16	3.99071	2.35968e-60	-16	3.99071	1.92883e-60	-16	3.99071	9.47201e-61
-16	4.00898	7.11406e-61	-16	4.00898	5.81412e-61	-16	4.00898	2.85412e-61
-16	4.02725	2.13361e-61	-16	4.02725	1.74346e-61	-16	4.02725	8.55536e-62
-16	4.04551	6.36567e-62	-16	4.04551	5.20083e-62	-16	4.04551	2.55118e-62
-16	4.06378	1.88932e-62	-16	4.06378	1.54337e-62	-16	4.06378	7.56796e-63
-16	4.08204	5.57825e-63	-16	4.08204	4.55617e-63	-16	4.08204	2.23332e-63
-16	4.10031	1.63841e-63	-16	4.10031	1.33802e-63	-16	4.10031	6.55627e-64
-16	4.11858	4.78713e-64	-16	4.11858	3.90895e-64	-16	4.11858	1.91468e-64
-16	4.13684	1.39142e-64	-16	4.13684	1.13603e-64	-16	4.13684	5.56248e-65
-16	4.15511	4.02319e-65	-16	4.15511	3.28433e-65	-16	4.15511	1.60758e-65
-16	4.17338	1.15721e-65	-16	4.17338	9.44576e-66	-16	4.17338	4.62177e-66
-16	4.19164	3.31115e-66	-16	4.19164	2.70245e-66	-16	4.19164	1.32183e-66
-16	4.20991	9.42488e-67	-16	4.20991	7.69141e-67	-16	4.20991	3.76072e-67
-16	4.22817	2.6687e-67	-16	4.22817	2.17763e-67	-16	4.22817	1.06438e-67
-16	4.24644	7.51708e-68	-16	4.24644	6.13325e-68	-16	4.24644	2.99677e-68
-16	4.26471	2.10633e-68	-16	4.26471	1.7184e-68	-16	4.26471	8.3934e-69
-16	4.28297	5.87121e-69	-16	4.28297	4.78946e-69	-16	4.28297	2.33857e-69
-16	4.30124	1.628e-69	-16	4.30124	1.32793e-69	-16	4.30124	6.48174e-70
-16	4.31951	4.49064e-70	-16	4.31951	3.6626e-70	-16	4.31951	1.78714e-70
-16	4.33777	1.23221e-70	-16	4.33777	1.00492e-70	-16	4.33777	4.90179e-71
-16	4.35604	3.36347e-71	-16	4.35604	2.74281e-71	-16	4.35604	1.33745e-71
-16	4.3743	9.13299e-72	-16	4.3743	7.4471e-72	-16	4.3743	3.63015e-72
-16	4.39257	2.46696e-72	-16	4.39257	2.01142e-72	-16	4.39257	9.80162e-73
-16	4.41084	6.6288e-73	-16	4.41084	5.40435e-73	-16	4.41084	2.63267e-73
-16	4.4291	1.77186e-73	-16	4.4291	1.44447e-73	-16	4.4291	7.0343e-74
-16	4.44737	4.71139e-74	-16	4.44737	3.84056e-74	-16	4.44737	1.86969e-74
-16	4.46564	1.2462e-74	-16	4.46564	1.01579e-74	-16	4.46564	4.94359e-75
-16	4.4839	3.27908e-75	-16	4.4839	2.67263e-75	-16	4.4839	1.30029e-75
-16	4.50217	8.58294e-76	-16	4.50217	6.99513e-76	-16	4.50217	3.4022e-76
-16	4.52043	2.23482e-76	-16	4.52043	1.82127e-76	-16	4.52043	8.85529e-77
-16	4.5387	5.78853e-77	-16	4.5387	4.71709e-77	-16	4.5387	2.29282e-77
-16	4.55697	1.49148e-77	-16	4.55697	1.21533e-77	-16	4.55697	5.90553e-78
-16	4.57523	3.82283e-78	-16	4.57523	3.11486e-78	-16	4.57523	1.51311e-78
-16	4.5935	9.74706e-79	-16	4.5935	7.94149e-79	-16	4.5935	3.85659e-79
-16	4.61177	2.47219e-79	-16	4.61177	2.01413e-79	-16	4.61177	9.7782e-80
-16	4.63003	6.23751e-80	-16	4.63003	5.08149e-80	-16	4.63003	2.46624e-80
-16	4.6483	1.56552e-80	-16	4.6483	1.27531e-80	-16	4.6483	6.18777e-81
-16	4.66656	3.90866e-81	-16	4.66656	3.18391e-81	-16	4.66656	1.54438e-81
-16	4.68483	9.70767e-82	-16	4.68483	7.90725e-82	-16	4.68483	3.83436e-82
-16	4.7031	2.3984e-82	-16	4.7031	1.95348e-82	-16	4.7031	9.47006e-83
-16	4.72136	5.89448e-83	-16	4.72136	4.80078e-83	-16	4.72136	2.32666e-83
-16	4.73963	1.44108e-83	-16	4.73963	1.17364e-83	-16	4.73963	5.68634e-84
-16	4.7579	3.50469e-84	-16	4.7579	2.85413e-84	-16	4.7579	1.38246e-84
-16	4.77616	8.47871e-85	-16	4.77616	6.9045e-85	-16	4.77616	3.34343e-85
-16	4.79443	2.04045e-85	-16	4.79443	1.66153e-85	-16	4.79443	8.04361e-86
-16	4.81269	4.88475e-86	-16	4.81269	3.97744e-86	-16	4.81269	1.92499e-86
-16	4.83096	1.16325e-86	-16	4.83096	9.47145e-87	-16	4.83096	4.58273e-87
-16	4.84923	2.75565e-87	-16	4.84923	2.2436e-87	-16	4.84923	1.08527e-87
-16	4.86749	6.49368e-88	-16	4.86749	5.28681e-88	-16	4.86749	2.55666e-88
-16	4.88576	1.52221e-88	-16	4.88576	1.23925e-88	-16	4.88576	5.99133e-89
-16	4.90403	3.54956e-89	-16	4.90403	2.88961e-89	-16	4.90403	1.39667e-89
-16	4.92229	8.23362e-90	-16	4.92229	6.7025e-90	-16	4.92229	3.23876e-90
-16	4.94056	1.89987e-90	-16	4.94056	1.5465e-90	-16	4.94056	7.47108e-91
-16	4.95882	4.36086e-91	-16	4.95882	3.54962e-91	-16	4.95882	1.71437e-91
-16	4.97709	9.9572e-92	-16	4.97709	8.10454e-92	-16	4.97709	3.9133e-92
-16	4.99536	2.26161e-92	-16	4.99536	1.84073e-92	-16	4.99536	8.88584e-93
-16	5.01362	5.10991e-93	-16	5.01362	4.15881e-93	-16	5.01362	2.00711e-93
-16	5.03189	1.14848e-93	-16	5.03189	9.3468e-94	-16	5.03189	4.50982e-94
-16	5.05016	2.56774e-94	-16	5.05016	2.08964e-94	-16	5.05016	1.00801e-94
-16	5.06842	5.71074e-95	-16	5.06842	4.64725e-95	-16	5.06842	2.24122e-95
-16	5.08669	1.26342e-95	-16	5.08669	1.0281e-95	-16	5.08669	4.95703e-96
-16	5.10495	2.78048e-96	-16	5.10495	2.2625e-96	-16	5.10495	1.09062e-96
-16	5.12322	6.08702e-97	-16	5.12322	4.95288e-97	-16	5.12322	2.38694e-97
-16	5.14149	1.32558e-97	-16	5.14149	1.07855e-97	-16	5.14149	5.19667e-98
-16	5.15975	2.87156e-98	-16	5.15975	2.33635e-98	-16	5.15975	1.12544e-98
-16	5.17802	6.18794e-99	-16	5.17802	5.03442e-99	-16	5.17802	2.42458e-99
-16	5.19629	1.32644e-99	-16	5.19629	1.07913e-99	-16	5.19629	5.19595e-100
-16	5.21455	2.82841e-100	-16	5.21455	2.30099e-100	-16	5.21455	1.10766e-100
-16	5.23282	0.59994395-100	-16	5.23282	0.48805297-100	-16	5.23282	0.23489023-100
-16	5.25108	0.12658797-100	-16	5.25108	0.10297531-100	-16	5.25108	0.49549179-101
-16	5.26935	0.26569743-101	-16	5.26935	0.21612876-101	-16	5.26935	0.10397336-101
-16	5.28762	0.55474732-102	-16	5.28762	0.45123741-102	-16	5.28762	0.21703093-102
-16	5.30588	0.11521682-102	-16	5.30588	0.93715319-103	-16	5.30588	0.45064538-103
-16	5.32415	0.23803960-103	-16	5.32415	0.19361048-103	-16	5.32415	0.93081165-104
-16	5.34242	0.48920966-104	-16	5.34242	0.39788700-104	-16	5.34242	0.19125030-104
-16	5.36068	0.10001225-104	-16	5.36068	0.81339800-105	-16	5.36068	0.39089101-105
-16	5.37895	0.20338715-105	-16	5.37895	0.16540886-105	-16	5.37895	0.79473499-106
-16	5.39721	0.41143938-106	-16	5.39721	0.33460050-106	-16	5.39721	0.16073184-106
-16	5.41548	0.82794232-107	-16	5.41548	0.67329657-107	-16	5.41548	0.32336592-107
-16	5.43375	0.16573187-107	-16	5.43375	0.13477150-107	-16	5.43375	0.64714140-108
-16	5.45201	0.33000728-108	-16	5.45201	0.26834988-108	-16	5.45201	0.12882987-108
-16	5.47028	0.65366080-109	-16	5.47028	0.53151592-109	-16	5.47028	0.25512100-109
-16	5.48855	0.12879311-109	-16	5.48855	0.10472311-109	-16	5.48855	0.50256007-110
-16	5.50681	0.25243171-110	-16	5.50681	0.20524852-110	-16	5.50681	0.98478563-111
-16	5.52508	0.49215982-111	-16	5.52508	0.40015533-111	-16	5.52508	0.19195845-111
-16	5.54334	0.95450722-112	-16	5.54334	0.77604716-112	-16	5.54334	0.37220688-112
-16	5.56161	0.18414628-112	-16	5.56161	0.14971261-112	-16	5.56161	0.71791505-113
-16	5.57988	0.35339239-113	-16	5.57988	0.28730244-113	-16	5.57988	0.13774411-113
-16	5.59814	0.67462402-114	-16	5.59814	0.54844200-114	-16	5.59814	0.26289614-114
-16	5.61641	0.12810811-114	-16	5.61641	0.10414356-114	-16	5.61641	0.49912163-115
-16	5.63468	0.24199229-115	-16	5.63468	0.19671811-115	-16	5.63468	0.94262605-116
-16	5.65294	0.45471195-116	-16	5.65294	0.36962923-116	-16	5.65294	0.17708558-116
-16	5.67121	0.84992574-117	-16	5.67121	0.69087290-117	-16	5.67121	0.33093105-117
-16	5.68947	0.15802843-117	-16	5.68947	0.12845167-117	-16	5.68947	0.61518006-118
-16	5.70774	0.29227992-118	-16	5.70774	0.23756964-118	-16	5.70774	0.11375676-118
-16	5.72601	0.53773965-119	-16	5.72601	0.43707059-119	-16	5.72601	0.20924848-119
-16	5.74427	0.98413427-120	-16	5.74427	0.79987393-120	-16	5.74427	0.38287530-120
-16	5.76254	0.17916192-120	-16	5.76254	0.14561317-120	-16	5.76254	0.69688672-121
-16	5.78081	0.32444864-121	-16	5.78081	0.26368704-121	-16	5.78081	0.12617598-121
-16	5.79907	0.58446026-122	-16	5.79907	0.47499145-122	-16	5.79907	0.22724831-122
-16	5.81734	0.10473037-122	-16	5.81734	0.85112143-123	-16	5.81734	0.40713082-123
-16	5.8356	0.18668042-123	-16	5.8356	0.15170708-123	-16	5.8356	0.72556531-124
-16	5.85387	0.33100399-124	-16	5.85387	0.26898533-124	-16	5.85387	0.12862580-124
-16	5.87214	0.58381586-125	-16	5.87214	0.47441633-125	-16	5.87214	0.22682377-125
-16	5.8904	0.10242986-125	-16	5.8904	0.83233627-126	-16	5.8904	0.39788520-126
-16	5.90867	0.17876612-126	-16	5.90867	0.14525999-126	-16	5.90867	0.69428151-127
-16	5.92694	0.31034987-127	-16	5.92694	0.25217444-127	-16	5.92694	0.12050966-127
-16	5.9452	0.53595158-128	-16	5.9452	0.43547559-128	-16	5.9452	0.20807333-128
-16	5.96347	0.92067640-129	-16	5.96347	0.74805606-129	-16	5.96347	0.35737086-129
-16	5.98173	0.15732429-129	-16	5.98173	0.12782385-129	-16	5.98173	0.61056211-130
-16	6	0.26741869-130	-16	6	0.21726858-130	-16	6	0.10376441-130
-15.95	0.1	0.04278	-15.95	0.1	0.04731	-15.95	0.1	0.03875
-15.95	0.11827	0.04025	-15.95	0.11827	0.04484	-15.95	0.11827	0.0366
-15.95	0.13653	0.03699	-15.95	0.13653	0.04148	-15.95	0.13653	0.03357
-15.95	0.1548	0.03336	-15.95	0.1548	0.03756	-15.95	0.1548	0.03005
-15.95	0.17307	0.02954	-15.95	0.17307	0.03326	-15.95	0.17307	0.02636
-15.95	0.19133	0.02557	-15.95	0.19133	0.02871	-15.95	0.19133	0.02268
-15.95	0.2096	0.02149	-15.95	0.2096	0.024	-15.95	0.2096	0.01911
-15.95	0.22786	0.01739	-15.95	0.22786	0.0193	-15.95	0.22786	0.01569
-15.95	0.24613	0.01341	-15.95	0.24613	0.01484	-15.95	0.24613	0.01248
-15.95	0.2644	0.00977	-15.95	0.2644	0.01087	-15.95	0.2644	0.00953
-15.95	0.28266	0.00668	-15.95	0.28266	0.0076	-15.95	0.28266	0.00694
-15.95	0.30093	0.00433	-15.95	0.30093	0.00521	-15.95	0.30093	0.00478
-15.95	0.3192	0.00289	-15.95	0.3192	0.00375	-15.95	0.3192	0.00314
-15.95	0.33746	0.00233	-15.95	0.33746	0.00303	-15.95	0.33746	0.00207
-15.95	0.35573	0.00221	-15.95	0.35573	0.00265	-15.95	0.35573	0.00155
-15.95	0.37399	0.0021	-15.95	0.37399	0.00231	-15.95	0.37399	0.00136
-15.95	0.39226	0.00189	-15.95	0.39226	0.00192	-15.95	0.39226	0.00124
-15.95	0.41053	0.0016	-15.95	0.41053	0.0015	-15.95	0.41053	0.00109
-15.95	0.42879	0.0013	-15.95	0.42879	0.00114	-15.95	0.42879	0.000908104
-15.95	0.44706	0.00106	-15.95	0.44706	0.000873272	-15.95	0.44706	0.000730998
-15.95	0.46533	0.000909894	-15.95	0.46533	0.000736026	-15.95	0.46533	0.000592589
-15.95	0.48359	0.000826743	-15.95	0.48359	0.000691012	-15.95	0.48359	0.00050759
-15.95	0.50186	0.000781358	-15.95	0.50186	0.000679892	-15.95	0.50186	0.000465786
-15.95	0.52012	0.000747327	-15.95	0.52012	0.000666813	-15.95	0.52012	0.000445265
-15.95	0.53839	0.000713253	-15.95	0.53839	0.000641786	-15.95	0.53839	0.000429914
-15.95	0.55666	0.000677175	-15.95	0.55666	0.000606834	-15.95	0.55666	0.000413442
-15.95	0.57492	0.000640062	-15.95	0.57492	0.000566661	-15.95	0.57492	0.000395069
-15.95	0.59319	0.000602586	-15.95	0.59319	0.000524928	-15.95	0.59319	0.000375459
-15.95	0.61146	0.000564536	-15.95	0.61146	0.000483567	-15.95	0.61146	0.000354949
-15.95	0.62972	0.000525342	-15.95	0.62972	0.00044327	-15.95	0.62972	0.000333368
-15.95	0.64799	0.00048465	-15.95	0.64799	0.000404134	-15.95	0.64799	0.000310413
-15.95	0.66625	0.000442572	-15.95	0.66625	0.000366106	-15.95	0.66625	0.000285976
-15.95	0.68452	0.000399643	-15.95	0.68452	0.00032918	-15.95	0.68452	0.000260263
-15.95	0.70279	0.000356661	-15.95	0.70279	0.000293457	-15.95	0.70279	0.000233748
-15.95	0.72105	0.000314506	-15.95	0.72105	0.000259138	-15.95	0.72105	0.000207059
-15.95	0.73932	0.000274013	-15.95	0.73932	0.000226489	-15.95	0.73932	0.000180866
-15.95	0.75759	0.00023589	-15.95	0.75759	0.000195803	-15.95	0.75759	0.000155792
-15.95	0.77585	0.000200677	-15.95	0.77585	0.000167359	-15.95	0.77585	0.000132353
-15.95	0.79412	0.000168731	-15.95	0.79412	0.000141387	-15.95	0.79412	0.00011093
-15.95	0.81238	0.000140242	-15.95	0.81238	0.000118041	-15.95	0.81238	9.17576e-05
-15.95	0.83065	0.000115246	-15.95	0.83065	9.73885e-05	-15.95	0.83065	7.49359e-05
-15.95	0.84892	9.36519e-05	-15.95	0.84892	7.94077e-05	-15.95	0.84892	6.0447e-05
-15.95	0.86718	7.52728e-05	-15.95	0.86718	6.39962e-05	-15.95	0.86718	4.81822e-05
-15.95	0.88545	5.98521e-05	-15.95	0.88545	5.09876e-05	-15.95	0.88545	3.79676e-05
-15.95	0.90372	4.70904e-05	-15.95	0.90372	4.01686e-05	-15.95	0.90372	2.95895e-05
-15.95	0.92198	3.66682e-05	-15.95	0.92198	3.12988e-05	-15.95	0.92198	2.2816e-05
-15.95	0.94025	2.8265e-05	-15.95	0.94025	2.41267e-05	-15.95	0.94025	1.74137e-05
-15.95	0.95851	2.15728e-05	-15.95	0.95851	1.8404e-05	-15.95	0.95851	1.31599e-05
-15.95	0.97678	1.63067e-05	-15.95	0.97678	1.3896e-05	-15.95	0.97678	9.85096e-06
-15.95	0.99505	1.22103e-05	-15.95	0.99505	1.03885e-05	-15.95	0.99505	7.30663e-06
-15.95	1.01331	9.0592e-06	-15.95	1.01331	7.69157e-06	-15.95	1.01331	5.37162e-06
-15.95	1.03158	6.66132e-06	-15.95	1.03158	5.64158e-06	-15.95	1.03158	3.91537e-06
-15.95	1.04985	4.85559e-06	-15.95	1.04985	4.10042e-06	-15.95	1.04985	2.83035e-06
-15.95	1.06811	3.50945e-06	-15.95	1.06811	2.95406e-06	-15.95	1.06811	2.02966e-06
-15.95	1.08638	2.51567e-06	-15.95	1.08638	2.11004e-06	-15.95	1.08638	1.4442e-06
-15.95	1.10464	1.78892e-06	-15.95	1.10464	1.49473e-06	-15.95	1.10464	1.0199e-06
-15.95	1.12291	1.26226e-06	-15.95	1.12291	1.05038e-06	-15.95	1.12291	7.1499e-07
-15.95	1.14118	8.83949e-07	-15.95	1.14118	7.32423e-07	-15.95	1.14118	4.97674e-07
-15.95	1.15944	6.14501e-07	-15.95	1.15944	5.06895e-07	-15.95	1.15944	3.4401e-07
-15.95	1.17771	4.24158e-07	-15.95	1.17771	3.48276e-07	-15.95	1.17771	2.36185e-07
-15.95	1.19598	2.90756e-07	-15.95	1.19598	2.37621e-07	-15.95	1.19598	1.61085e-07
-15.95	1.21424	1.97976e-07	-15.95	1.21424	1.61027e-07	-15.95	1.21424	1.09155e-07
-15.95	1.23251	1.33922e-07	-15.95	1.23251	1.08409e-07	-15.95	1.23251	7.34962e-08
-15.95	1.25077	9.00169e-08	-15.95	1.25077	7.25222e-08	-15.95	1.25077	4.91781e-08
-15.95	1.26904	6.01302e-08	-15.95	1.26904	4.82172e-08	-15.95	1.26904	3.27045e-08
-15.95	1.28731	3.99224e-08	-15.95	1.28731	3.18665e-08	-15.95	1.28731	2.16176e-08
-15.95	1.30557	2.63482e-08	-15.95	1.30557	2.09381e-08	-15.95	1.30557	1.42038e-08
-15.95	1.32384	1.72878e-08	-15.95	1.32384	1.36797e-08	-15.95	1.32384	9.27746e-09
-15.95	1.34211	1.12779e-08	-15.95	1.34211	8.88802e-09	-15.95	1.34211	6.02422e-09
-15.95	1.36037	7.31548e-09	-15.95	1.36037	5.74342e-09	-15.95	1.36037	3.88904e-09
-15.95	1.37864	4.71865e-09	-15.95	1.37864	3.69159e-09	-15.95	1.37864	2.49615e-09
-15.95	1.3969	3.02673e-09	-15.95	1.3969	2.36029e-09	-15.95	1.3969	1.59294e-09
-15.95	1.41517	1.93077e-09	-15.95	1.41517	1.50125e-09	-15.95	1.41517	1.01075e-09
-15.95	1.43344	1.2249e-09	-15.95	1.43344	9.49943e-10	-15.95	1.43344	6.37692e-10
-15.95	1.4517	7.72849e-10	-15.95	1.4517	5.98011e-10	-15.95	1.4517	4.0005e-10
-15.95	1.46997	4.84975e-10	-15.95	1.46997	3.74539e-10	-15.95	1.46997	2.49553e-10
-15.95	1.48824	3.02677e-10	-15.95	1.48824	2.3338e-10	-15.95	1.48824	1.54798e-10
-15.95	1.5065	1.87878e-10	-15.95	1.5065	1.4468e-10	-15.95	1.5065	9.54831e-11
-15.95	1.52477	1.15987e-10	-15.95	1.52477	8.92339e-11	-15.95	1.52477	5.85677e-11
-15.95	1.54303	7.12162e-11	-15.95	1.54303	5.47544e-11	-15.95	1.54303	3.57246e-11
-15.95	1.5613	4.34893e-11	-15.95	1.5613	3.34248e-11	-15.95	1.5613	2.16701e-11
-15.95	1.57957	2.6413e-11	-15.95	1.57957	2.02987e-11	-15.95	1.57957	1.30722e-11
-15.95	1.59783	1.59545e-11	-15.95	1.59783	1.22634e-11	-15.95	1.59783	7.84218e-12
-15.95	1.6161	9.58457e-12	-15.95	1.6161	7.3702e-12	-15.95	1.6161	4.6788e-12
-15.95	1.63437	5.72645e-12	-15.95	1.63437	4.40623e-12	-15.95	1.63437	2.7762e-12
-15.95	1.65263	3.40266e-12	-15.95	1.65263	2.62037e-12	-15.95	1.65263	1.6383e-12
-15.95	1.6709	2.0108e-12	-15.95	1.6709	1.55008e-12	-15.95	1.6709	9.61543e-13
-15.95	1.68916	1.18178e-12	-15.95	1.68916	9.12086e-13	-15.95	1.68916	5.6129e-13
-15.95	1.70743	6.90744e-13	-15.95	1.70743	5.3382e-13	-15.95	1.70743	3.2588e-13
-15.95	1.7257	4.01524e-13	-15.95	1.7257	3.1076e-13	-15.95	1.7257	1.88185e-13
-15.95	1.74396	2.32123e-13	-15.95	1.74396	1.79936e-13	-15.95	1.74396	1.08089e-13
-15.95	1.76223	1.33456e-13	-15.95	1.76223	1.03626e-13	-15.95	1.76223	6.17519e-14
-15.95	1.7805	7.63081e-14	-15.95	1.7805	5.93571e-14	-15.95	1.7805	3.50915e-14
-15.95	1.79876	4.33927e-14	-15.95	1.79876	3.38161e-14	-15.95	1.79876	1.98355e-14
-15.95	1.81703	2.45402e-14	-15.95	1.81703	1.9161e-14	-15.95	1.81703	1.11527e-14
-15.95	1.83529	1.38024e-14	-15.95	1.83529	1.07982e-14	-15.95	1.83529	6.23759e-15
-15.95	1.85356	7.7206e-15	-15.95	1.85356	6.05237e-15	-15.95	1.85356	3.47027e-15
-15.95	1.87183	4.29504e-15	-15.95	1.87183	3.37393e-15	-15.95	1.87183	1.92055e-15
-15.95	1.89009	2.37633e-15	-15.95	1.89009	1.8706e-15	-15.95	1.89009	1.05732e-15
-15.95	1.90836	1.30759e-15	-15.95	1.90836	1.03148e-15	-15.95	1.90836	5.79044e-16
-15.95	1.92663	7.15593e-16	-15.95	1.92663	5.6569e-16	-15.95	1.92663	3.15462e-16
-15.95	1.94489	3.89487e-16	-15.95	1.94489	3.08553e-16	-15.95	1.94489	1.70969e-16
-15.95	1.96316	2.10841e-16	-15.95	1.96316	1.67386e-16	-15.95	1.96316	9.21775e-17
-15.95	1.98142	1.13516e-16	-15.95	1.98142	9.0312e-17	-15.95	1.98142	4.94395e-17
-15.95	1.99969	6.0786e-17	-15.95	1.99969	4.84632e-17	-15.95	1.99969	2.63796e-17
-15.95	2.01796	3.23741e-17	-15.95	2.01796	2.58654e-17	-15.95	2.01796	1.40027e-17
-15.95	2.03622	1.71491e-17	-15.95	2.03622	1.373e-17	-15.95	2.03622	7.39443e-18
-15.95	2.05449	9.03529e-18	-15.95	2.05449	7.24883e-18	-15.95	2.05449	3.88464e-18
-15.95	2.07276	4.73481e-18	-15.95	2.07276	3.8064e-18	-15.95	2.07276	2.03026e-18
-15.95	2.09102	2.4679e-18	-15.95	2.09102	1.98798e-18	-15.95	2.09102	1.05563e-18
-15.95	2.10929	1.27944e-18	-15.95	2.10929	1.03268e-18	-15.95	2.10929	5.46042e-19
-15.95	2.12755	6.59764e-19	-15.95	2.12755	5.3355e-19	-15.95	2.12755	2.80998e-19
-15.95	2.14582	3.38403e-19	-15.95	2.14582	2.74186e-19	-15.95	2.14582	1.4386e-19
-15.95	2.16409	1.72648e-19	-15.95	2.16409	1.40146e-19	-15.95	2.16409	7.3272e-20
-15.95	2.18235	8.76144e-20	-15.95	2.18235	7.12501e-20	-15.95	2.18235	3.71278e-20
-15.95	2.20062	4.42264e-20	-15.95	2.20062	3.60297e-20	-15.95	2.20062	1.87164e-20
-15.95	2.21889	2.22066e-20	-15.95	2.21889	1.81222e-20	-15.95	2.21889	9.38662e-21
-15.95	2.23715	1.10914e-20	-15.95	2.23715	9.06651e-21	-15.95	2.23715	4.68339e-21
-15.95	2.25542	5.51052e-21	-15.95	2.25542	4.51182e-21	-15.95	2.25542	2.32474e-21
-15.95	2.27368	2.72339e-21	-15.95	2.27368	2.23332e-21	-15.95	2.27368	1.14803e-21
-15.95	2.29195	1.33887e-21	-15.95	2.29195	1.09961e-21	-15.95	2.29195	5.64021e-22
-15.95	2.31022	6.54768e-22	-15.95	2.31022	5.38543e-22	-15.95	2.31022	2.75678e-22
-15.95	2.32848	3.18536e-22	-15.95	2.32848	2.62362e-22	-15.95	2.32848	1.34052e-22
-15.95	2.34675	1.54154e-22	-15.95	2.34675	1.2714e-22	-15.95	2.34675	6.48497e-23
-15.95	2.36502	7.42134e-23	-15.95	2.36502	6.12869e-23	-15.95	2.36502	3.1211e-23
-15.95	2.38328	3.55422e-23	-15.95	2.38328	2.93875e-23	-15.95	2.38328	1.49441e-23
-15.95	2.40155	1.69334e-23	-15.95	2.40155	1.40175e-23	-15.95	2.40155	7.11866e-24
-15.95	2.41981	8.02575e-24	-15.95	2.41981	6.65111e-24	-15.95	2.41981	3.37358e-24
-15.95	2.43808	3.7842e-24	-15.95	2.43808	3.13933e-24	-15.95	2.43808	1.59055e-24
-15.95	2.45635	1.77505e-24	-15.95	2.45635	1.47402e-24	-15.95	2.45635	7.46053e-25
-15.95	2.47461	8.28324e-25	-15.95	2.47461	6.8849e-25	-15.95	2.47461	3.48142e-25
-15.95	2.49288	3.84544e-25	-15.95	2.49288	3.19905e-25	-15.95	2.49288	1.61625e-25
-15.95	2.51115	1.77603e-25	-15.95	2.51115	1.47869e-25	-15.95	2.51115	7.46495e-26
-15.95	2.52941	8.16054e-26	-15.95	2.52941	6.79942e-26	-15.95	2.52941	3.43014e-26
-15.95	2.54768	3.73037e-26	-15.95	2.54768	3.11032e-26	-15.95	2.54768	1.56806e-26
-15.95	2.56594	1.6965e-26	-15.95	2.56594	1.41541e-26	-15.95	2.56594	7.13151e-27
-15.95	2.58421	7.67584e-27	-15.95	2.58421	6.40774e-27	-15.95	2.58421	3.22678e-27
-15.95	2.60248	3.45519e-27	-15.95	2.60248	2.88587e-27	-15.95	2.60248	1.45253e-27
-15.95	2.62074	1.54737e-27	-15.95	2.62074	1.293e-27	-15.95	2.62074	6.50504e-28
-15.95	2.63901	6.89437e-28	-15.95	2.63901	5.7634e-28	-15.95	2.63901	2.89832e-28
-15.95	2.65728	3.05616e-28	-15.95	2.65728	2.55573e-28	-15.95	2.65728	1.28473e-28
-15.95	2.67554	1.34785e-28	-15.95	2.67554	1.12748e-28	-15.95	2.67554	5.66569e-29
-15.95	2.69381	5.91411e-29	-15.95	2.69381	4.94844e-29	-15.95	2.69381	2.4858e-29
-15.95	2.71207	2.58181e-29	-15.95	2.71207	2.16069e-29	-15.95	2.71207	1.08506e-29
-15.95	2.73034	1.12137e-29	-15.95	2.73034	9.38605e-30	-15.95	2.73034	4.7121e-30
-15.95	2.74861	4.84578e-30	-15.95	2.74861	4.05642e-30	-15.95	2.74861	2.03589e-30
-15.95	2.76687	2.08339e-30	-15.95	2.76687	1.74411e-30	-15.95	2.76687	8.75123e-31
-15.95	2.78514	8.91187e-31	-15.95	2.78514	7.46072e-31	-15.95	2.78514	3.74252e-31
-15.95	2.80341	3.79282e-31	-15.95	2.80341	3.17514e-31	-15.95	2.80341	1.59235e-31
-15.95	2.82167	1.60602e-31	-15.95	2.82167	1.34438e-31	-15.95	2.82167	6.74049e-32
-15.95	2.83994	6.76606e-32	-15.95	2.83994	5.66318e-32	-15.95	2.83994	2.83875e-32
-15.95	2.8582	2.83608e-32	-15.95	2.8582	2.37345e-32	-15.95	2.8582	1.18945e-32
-15.95	2.87647	1.18277e-32	-15.95	2.87647	9.89652e-33	-15.95	2.87647	4.95847e-33
-15.95	2.89474	4.90771e-33	-15.95	2.89474	4.10553e-33	-15.95	2.89474	2.05652e-33
-15.95	2.913	2.02608e-33	-15.95	2.913	1.6945e-33	-15.95	2.913	8.48604e-34
-15.95	2.93127	8.32215e-34	-15.95	2.93127	6.95824e-34	-15.95	2.93127	3.48388e-34
-15.95	2.94954	3.40106e-34	-15.95	2.94954	2.8428e-34	-15.95	2.94954	1.42301e-34
-15.95	2.9678	1.38291e-34	-15.95	2.9678	1.15553e-34	-15.95	2.9678	5.78283e-35
-15.95	2.98607	5.59466e-35	-15.95	2.98607	4.67311e-35	-15.95	2.98607	2.33809e-35
-15.95	3.00433	2.25192e-35	-15.95	3.00433	1.88028e-35	-15.95	3.00433	9.40529e-36
-15.95	3.0226	9.0185e-36	-15.95	3.0226	7.52712e-36	-15.95	3.0226	3.76419e-36
-15.95	3.04087	3.59348e-36	-15.95	3.04087	2.99797e-36	-15.95	3.04087	1.49886e-36
-15.95	3.05913	1.42461e-36	-15.95	3.05913	1.18801e-36	-15.95	3.05913	5.93804e-37
-15.95	3.0774	5.61925e-37	-15.95	3.0774	4.68386e-37	-15.95	3.0774	2.34053e-37
-15.95	3.09567	2.20526e-37	-15.95	3.09567	1.83731e-37	-15.95	3.09567	9.17862e-38
-15.95	3.11393	8.6107e-38	-15.95	3.11393	7.17057e-38	-15.95	3.11393	3.58123e-38
-15.95	3.1322	3.34516e-38	-15.95	3.1322	2.78432e-38	-15.95	3.1322	1.3902e-38
-15.95	3.15046	1.29298e-38	-15.95	3.15046	1.07567e-38	-15.95	3.15046	5.36926e-39
-15.95	3.16873	4.97238e-39	-15.95	3.16873	4.13457e-39	-15.95	3.16873	2.06321e-39
-15.95	3.187	1.90254e-39	-15.95	3.187	1.58116e-39	-15.95	3.187	7.88795e-40
-15.95	3.20526	7.24265e-40	-15.95	3.20526	6.01612e-40	-15.95	3.20526	3.00038e-40
-15.95	3.22353	2.74319e-40	-15.95	3.22353	2.27745e-40	-15.95	3.22353	1.13548e-40
-15.95	3.2418	1.03373e-40	-15.95	3.2418	8.57778e-41	-15.95	3.2418	4.27534e-41
-15.95	3.26006	3.87572e-41	-15.95	3.26006	3.21435e-41	-15.95	3.26006	1.6016e-41
-15.95	3.27833	1.44573e-41	-15.95	3.27833	1.1984e-41	-15.95	3.27833	5.96936e-42
-15.95	3.29659	5.36556e-42	-15.95	3.29659	4.44532e-42	-15.95	3.29659	2.21355e-42
-15.95	3.31486	1.98121e-42	-15.95	3.31486	1.64057e-42	-15.95	3.31486	8.16659e-43
-15.95	3.33313	7.27837e-43	-15.95	3.33313	6.02385e-43	-15.95	3.33313	2.99764e-43
-15.95	3.35139	2.66026e-43	-15.95	3.35139	2.20061e-43	-15.95	3.35139	1.09473e-43
-15.95	3.36966	9.67389e-44	-15.95	3.36966	7.99838e-44	-15.95	3.36966	3.97757e-44
-15.95	3.38793	3.49995e-44	-15.95	3.38793	2.89232e-44	-15.95	3.38793	1.43786e-44
-15.95	3.40619	1.25981e-44	-15.95	3.40619	1.04059e-44	-15.95	3.40619	5.17129e-45
-15.95	3.42446	4.51162e-45	-15.95	3.42446	3.72473e-45	-15.95	3.42446	1.8504e-45
-15.95	3.44272	1.60745e-45	-15.95	3.44272	1.32647e-45	-15.95	3.44272	6.58743e-46
-15.95	3.46099	5.69803e-46	-15.95	3.46099	4.69981e-46	-15.95	3.46099	2.33318e-46
-15.95	3.47926	2.00951e-46	-15.95	3.47926	1.65671e-46	-15.95	3.47926	8.22168e-47
-15.95	3.49752	7.05067e-47	-15.95	3.49752	5.81024e-47	-15.95	3.49752	2.88239e-47
-15.95	3.51579	2.4612e-47	-15.95	3.51579	2.02732e-47	-15.95	3.51579	1.00537e-47
-15.95	3.53406	8.54749e-48	-15.95	3.53406	7.03766e-48	-15.95	3.53406	3.48879e-48
-15.95	3.55232	2.95327e-48	-15.95	3.55232	2.43059e-48	-15.95	3.55232	1.20448e-48
-15.95	3.57059	1.01517e-48	-15.95	3.57059	8.35167e-49	-15.95	3.57059	4.13716e-49
-15.95	3.58885	3.47173e-49	-15.95	3.58885	2.85502e-49	-15.95	3.58885	1.41377e-49
-15.95	3.60712	1.1812e-49	-15.95	3.60712	9.71001e-50	-15.95	3.60712	4.8065e-50
-15.95	3.62539	3.99821e-50	-15.95	3.62539	3.28551e-50	-15.95	3.62539	1.62574e-50
-15.95	3.64365	1.34641e-50	-15.95	3.64365	1.10601e-50	-15.95	3.64365	5.47073e-51
-15.95	3.66192	4.51081e-51	-15.95	3.66192	3.70411e-51	-15.95	3.66192	1.83151e-51
-15.95	3.68019	1.50347e-51	-15.95	3.68019	1.23418e-51	-15.95	3.68019	6.10017e-52
-15.95	3.69845	4.98542e-52	-15.95	3.69845	4.09113e-52	-15.95	3.69845	2.02135e-52
-15.95	3.71672	1.64463e-52	-15.95	3.71672	1.34919e-52	-15.95	3.71672	6.66362e-53
-15.95	3.73499	5.39757e-53	-15.95	3.73499	4.42661e-53	-15.95	3.73499	2.18546e-53
-15.95	3.75325	1.76233e-53	-15.95	3.75325	1.44488e-53	-15.95	3.75325	7.13086e-54
-15.95	3.77152	5.72449e-54	-15.95	3.77152	4.69201e-54	-15.95	3.77152	2.31475e-54
-15.95	3.78978	1.84988e-54	-15.95	3.78978	1.51582e-54	-15.95	3.78978	7.47529e-55
-15.95	3.80805	5.94714e-55	-15.95	3.80805	4.87189e-55	-15.95	3.80805	2.40168e-55
-15.95	3.82632	1.90208e-55	-15.95	3.82632	1.55779e-55	-15.95	3.82632	7.67647e-56
-15.95	3.84458	6.05209e-56	-15.95	3.84458	4.9554e-56	-15.95	3.84458	2.441e-56
-15.95	3.86285	1.91574e-56	-15.95	3.86285	1.56822e-56	-15.95	3.86285	7.72206e-57
-15.95	3.88112	6.03283e-57	-15.95	3.88112	4.93735e-57	-15.95	3.88112	2.43028e-57
-15.95	3.89938	1.88999e-57	-15.95	3.89938	1.54646e-57	-15.95	3.89938	7.60916e-58
-15.95	3.91765	5.89044e-58	-15.95	3.91765	4.81877e-58	-15.95	3.91765	2.37013e-58
-15.95	3.93591	1.82637e-58	-15.95	3.93591	1.49379e-58	-15.95	3.93591	7.34453e-59
-15.95	3.95418	5.63352e-59	-15.95	3.95418	4.60678e-59	-15.95	3.95418	2.26417e-59
-15.95	3.97245	1.7287e-59	-15.95	3.97245	1.41338e-59	-15.95	3.97245	6.94398e-60
-15.95	3.99071	5.27729e-60	-15.95	3.99071	4.31391e-60	-15.95	3.99071	2.11865e-60
-15.95	4.00898	1.60269e-60	-15.95	4.00898	1.30989e-60	-15.95	4.00898	6.43078e-61
-15.95	4.02725	4.84211e-61	-15.95	4.02725	3.95686e-61	-15.95	4.02725	1.94186e-61
-15.95	4.04551	1.45535e-61	-15.95	4.04551	1.18909e-61	-15.95	4.04551	5.83343e-62
-15.95	4.06378	4.35158e-62	-15.95	4.06378	3.55492e-62	-15.95	4.06378	1.74333e-62
-15.95	4.08204	1.29441e-62	-15.95	4.08204	1.05728e-62	-15.95	4.08204	5.18302e-63
-15.95	4.10031	3.83038e-63	-15.95	4.10031	3.12825e-63	-15.95	4.10031	1.53298e-63
-15.95	4.11858	1.1276e-63	-15.95	4.11858	9.20785e-64	-15.95	4.11858	4.51062e-64
-15.95	4.13684	3.30229e-64	-15.95	4.13684	2.69626e-64	-15.95	4.13684	1.32033e-64
-15.95	4.15511	9.62095e-65	-15.95	4.15511	7.85435e-65	-15.95	4.15511	3.84483e-65
-15.95	4.17338	2.78845e-65	-15.95	4.17338	2.27617e-65	-15.95	4.17338	1.11382e-65
-15.95	4.19164	8.03991e-66	-15.95	4.19164	6.5621e-66	-15.95	4.19164	3.20998e-66
-15.95	4.20991	2.30612e-66	-15.95	4.20991	1.88202e-66	-15.95	4.20991	9.20305e-67
-15.95	4.22817	6.58041e-67	-15.95	4.22817	5.3697e-67	-15.95	4.22817	2.62486e-67
-15.95	4.24644	1.86795e-67	-15.95	4.24644	1.52412e-67	-15.95	4.24644	7.44773e-68
-15.95	4.26471	5.27495e-68	-15.95	4.26471	4.30358e-68	-15.95	4.26471	2.10225e-68
-15.95	4.28297	1.48188e-68	-15.95	4.28297	1.20888e-68	-15.95	4.28297	5.90322e-69
-15.95	4.30124	4.14139e-69	-15.95	4.30124	3.37813e-69	-15.95	4.30124	1.64905e-69
-15.95	4.31951	1.15138e-69	-15.95	4.31951	9.39097e-70	-15.95	4.31951	4.58272e-70
-15.95	4.33777	3.18443e-70	-15.95	4.33777	2.59708e-70	-15.95	4.33777	1.26693e-70
-15.95	4.35604	8.76157e-71	-15.95	4.35604	7.14498e-71	-15.95	4.35604	3.48436e-71
-15.95	4.3743	2.39812e-71	-15.95	4.3743	1.95549e-71	-15.95	4.3743	9.53311e-72
-15.95	4.39257	6.52978e-72	-15.95	4.39257	5.32413e-72	-15.95	4.39257	2.59469e-72
-15.95	4.41084	1.76874e-72	-15.95	4.41084	1.44205e-72	-15.95	4.41084	7.02549e-73
-15.95	4.4291	4.76613e-73	-15.95	4.4291	3.88555e-73	-15.95	4.4291	1.89238e-73
-15.95	4.44737	1.27763e-73	-15.95	4.44737	1.0415e-73	-15.95	4.44737	5.07081e-74
-15.95	4.46564	3.40708e-74	-15.95	4.46564	2.7772e-74	-15.95	4.46564	1.35172e-74
-15.95	4.4839	9.03846e-75	-15.95	4.4839	7.367e-75	-15.95	4.4839	3.58453e-75
-15.95	4.50217	2.3853e-75	-15.95	4.50217	1.94407e-75	-15.95	4.50217	9.4562e-76
-15.95	4.52043	6.26222e-76	-15.95	4.52043	5.10351e-76	-15.95	4.52043	2.48164e-76
-15.95	4.5387	1.63549e-76	-15.95	4.5387	1.33279e-76	-15.95	4.5387	6.47887e-77
-15.95	4.55697	4.24917e-77	-15.95	4.55697	3.46251e-77	-15.95	4.55697	1.68266e-77
-15.95	4.57523	1.09823e-77	-15.95	4.57523	8.94863e-78	-15.95	4.57523	4.3474e-78
-15.95	4.5935	2.82371e-78	-15.95	4.5935	2.30068e-78	-15.95	4.5935	1.11738e-78
-15.95	4.61177	7.22239e-79	-15.95	4.61177	5.88427e-79	-15.95	4.61177	2.85697e-79
-15.95	4.63003	1.8377e-79	-15.95	4.63003	1.49714e-79	-15.95	4.63003	7.26688e-80
-15.95	4.6483	4.65161e-80	-15.95	4.6483	3.78937e-80	-15.95	4.6483	1.83876e-80
-15.95	4.66656	1.17129e-80	-15.95	4.66656	9.54128e-81	-15.95	4.66656	4.62849e-81
-15.95	4.68483	2.93401e-81	-15.95	4.68483	2.3899e-81	-15.95	4.68483	1.15901e-81
-15.95	4.7031	7.31124e-82	-15.95	4.7031	5.95507e-82	-15.95	4.7031	2.88716e-82
-15.95	4.72136	1.8124e-82	-15.95	4.72136	1.47614e-82	-15.95	4.72136	7.15465e-83
-15.95	4.73963	4.46939e-83	-15.95	4.73963	3.63999e-83	-15.95	4.73963	1.76376e-83
-15.95	4.7579	1.09642e-83	-15.95	4.7579	8.92909e-84	-15.95	4.7579	4.3254e-84
-15.95	4.77616	2.6757e-84	-15.95	4.77616	2.17895e-84	-15.95	4.77616	1.05523e-84
-15.95	4.79443	6.49576e-85	-15.95	4.79443	5.28955e-85	-15.95	4.79443	2.56094e-85
-15.95	4.81269	1.56875e-85	-15.95	4.81269	1.27739e-85	-15.95	4.81269	6.18283e-86
-15.95	4.83096	3.76887e-86	-15.95	4.83096	3.06874e-86	-15.95	4.83096	1.48493e-86
-15.95	4.84923	9.0074e-87	-15.95	4.84923	7.33379e-87	-15.95	4.84923	3.54781e-87
-15.95	4.86749	2.1415e-87	-15.95	4.86749	1.74353e-87	-15.95	4.86749	8.43231e-88
-15.95	4.88576	5.06489e-88	-15.95	4.88576	4.12344e-88	-15.95	4.88576	1.99372e-88
-15.95	4.90403	1.19166e-88	-15.95	4.90403	9.70115e-89	-15.95	4.90403	4.68938e-89
-15.95	4.92229	2.7891e-89	-15.95	4.92229	2.27048e-89	-15.95	4.92229	1.09723e-89
-15.95	4.94056	6.49394e-90	-15.95	4.94056	5.28618e-90	-15.95	4.94056	2.55395e-90
-15.95	4.95882	1.50412e-90	-15.95	4.95882	1.22433e-90	-15.95	4.95882	5.9137e-91
-15.95	4.97709	3.46566e-91	-15.95	4.97709	2.82088e-91	-15.95	4.97709	1.36219e-91
-15.95	4.99536	7.94367e-92	-15.95	4.99536	6.46548e-92	-15.95	4.99536	3.12138e-92
-15.95	5.01362	1.81128e-92	-15.95	5.01362	1.47417e-92	-15.95	5.01362	7.11519e-93
-15.95	5.03189	4.10846e-93	-15.95	5.03189	3.34367e-93	-15.95	5.03189	1.61346e-93
-15.95	5.05016	9.2705e-94	-15.95	5.05016	7.54449e-94	-15.95	5.05016	3.63965e-94
-15.95	5.06842	2.08092e-94	-15.95	5.06842	1.69342e-94	-15.95	5.06842	8.16755e-95
-15.95	5.08669	4.64663e-95	-15.95	5.08669	3.78121e-95	-15.95	5.08669	1.82328e-95
-15.95	5.10495	1.03217e-95	-15.95	5.10495	8.39896e-96	-15.95	5.10495	4.049e-96
-15.95	5.12322	2.28081e-96	-15.95	5.12322	1.85588e-96	-15.95	5.12322	8.94479e-97
-15.95	5.14149	5.01371e-97	-15.95	5.14149	4.07945e-97	-15.95	5.14149	1.96572e-97
-15.95	5.15975	1.09637e-97	-15.95	5.15975	8.92036e-98	-15.95	5.15975	4.29739e-98
-15.95	5.17802	2.38497e-98	-15.95	5.17802	1.9404e-98	-15.95	5.17802	9.34579e-99
-15.95	5.19629	5.16103e-99	-15.95	5.19629	4.19885e-99	-15.95	5.19629	2.02189e-99
-15.95	5.21455	1.11101e-99	-15.95	5.21455	9.0385e-100	-15.95	5.21455	4.35137e-100
-15.95	5.23282	2.37919e-100	-15.95	5.23282	1.93549e-100	-15.95	5.23282	0.93158986-100
-15.95	5.25108	0.50683440-100	-15.95	5.25108	0.41229935-100	-15.95	5.25108	0.19840473-100
-15.95	5.26935	0.10740669-100	-15.95	5.26935	0.87370014-101	-15.95	5.26935	0.42034686-101
-15.95	5.28762	0.22642479-101	-15.95	5.28762	0.18417883-101	-15.95	5.28762	0.88591478-102
-15.95	5.30588	0.47483623-102	-15.95	5.30588	0.38622854-102	-15.95	5.30588	0.18573950-102
-15.95	5.32415	0.99058285-103	-15.95	5.32415	0.80570533-103	-15.95	5.32415	0.38738662-103
-15.95	5.34242	0.20557234-103	-15.95	5.34242	0.16719957-103	-15.95	5.34242	0.80373489-104
-15.95	5.36068	0.42439018-104	-15.95	5.36068	0.34516043-104	-15.95	5.36068	0.16588560-104
-15.95	5.37895	0.87155053-105	-15.95	5.37895	0.70881608-105	-15.95	5.37895	0.34059016-105
-15.95	5.39721	0.17805176-105	-15.95	5.39721	0.14480138-105	-15.95	5.39721	0.69563730-106
-15.95	5.41548	0.36184809-106	-15.95	5.41548	0.29426478-106	-15.95	5.41548	0.14133861-106
-15.95	5.43375	0.73153051-107	-15.95	5.43375	0.59488105-107	-15.95	5.43375	0.28567076-107
-15.95	5.45201	0.14711759-107	-15.95	5.45201	0.11963221-107	-15.95	5.45201	0.57437779-108
-15.95	5.47028	0.29432191-108	-15.95	5.47028	0.23932719-108	-15.95	5.47028	0.11488312-108
-15.95	5.48855	0.58574191-109	-15.95	5.48855	0.47627941-109	-15.95	5.48855	0.22858163-109
-15.95	5.50681	0.11596196-109	-15.95	5.50681	0.94288175-110	-15.95	5.50681	0.45243149-110
-15.95	5.52508	0.22837585-110	-15.95	5.52508	0.18568557-110	-15.95	5.52508	0.89082125-111
-15.95	5.54334	0.44741451-111	-15.95	5.54334	0.36376798-111	-15.95	5.54334	0.17448351-111
-15.95	5.56161	0.87195696-112	-15.95	5.56161	0.70891797-112	-15.95	5.56161	0.33997277-112
-15.95	5.57988	0.16904603-112	-15.95	5.57988	0.13743349-112	-15.95	5.57988	0.65896090-113
-15.95	5.59814	0.32601661-113	-15.95	5.59814	0.26504162-113	-15.95	5.59814	0.12705764-113
-15.95	5.61641	0.62545941-114	-15.95	5.61641	0.50846418-114	-15.95	5.61641	0.24370663-114
-15.95	5.63468	0.11936666-114	-15.95	5.63468	0.97035638-115	-15.95	5.63468	0.46500673-115
-15.95	5.65294	0.22661640-115	-15.95	5.65294	0.18421570-115	-15.95	5.65294	0.88262512-116
-15.95	5.67121	0.42798036-116	-15.95	5.67121	0.34789354-116	-15.95	5.67121	0.16665499-116
-15.95	5.68947	0.80404513-117	-15.95	5.68947	0.65356723-117	-15.95	5.68947	0.31302946-117
-15.95	5.70774	0.15026607-117	-15.95	5.70774	0.12214008-117	-15.95	5.70774	0.58489350-118
-15.95	5.72601	0.27936066-118	-15.95	5.72601	0.22706492-118	-15.95	5.72601	0.10871587-118
-15.95	5.74427	0.51664615-119	-15.95	5.74427	0.41991911-119	-15.95	5.74427	0.20101731-119
-15.95	5.76254	0.95048364-120	-15.95	5.76254	0.77251128-120	-15.95	5.76254	0.36974152-120
-15.95	5.78081	0.17394800-120	-15.95	5.78081	0.14137333-120	-15.95	5.78081	0.67653003-121
-15.95	5.79907	0.31667769-121	-15.95	5.79907	0.25736736-121	-15.95	5.79907	0.12314021-121
-15.95	5.81734	0.57350679-122	-15.95	5.81734	0.46608230-122	-15.95	5.81734	0.22296489-122
-15.95	5.8356	0.10331957-122	-15.95	5.8356	0.83964322-123	-15.95	5.8356	0.40160279-123
-15.95	5.85387	0.18516094-123	-15.95	5.85387	0.15046997-123	-15.95	5.85387	0.71958229-124
-15.95	5.87214	0.33009490-124	-15.95	5.87214	0.26824254-124	-15.95	5.87214	0.12825891-124
-15.95	5.8904	0.58539736-125	-15.95	5.8904	0.47569440-125	-15.95	5.8904	0.22741433-125
-15.95	5.90867	0.10327259-125	-15.95	5.90867	0.83917182-126	-15.95	5.90867	0.40111708-126
-15.95	5.92694	0.18123478-126	-15.95	5.92694	0.14726382-126	-15.95	5.92694	0.70379696-127
-15.95	5.9452	0.31638809-127	-15.95	5.9452	0.25707709-127	-15.95	5.9452	0.12284186-127
-15.95	5.96347	0.54944044-128	-15.95	5.96347	0.44642933-128	-15.95	5.96347	0.21328875-128
-15.95	5.98173	0.94916757-129	-15.95	5.98173	0.77119453-129	-15.95	5.98173	0.36839352-129
-15.95	6	0.16311233-129	-15.95	6	0.13252472-129	-15.95	6	0.63296298-130
-15.9	0.1	0.04282	-15.9	0.1	0.04735	-15.9	0.1	0.03879
-15.9	0.11827	0.04031	-15.9	0.11827	0.04491	-15.9	0.11827	0.03666
-15.9	0.13653	0.03706	-15.9	0.13653	0.04156	-15.9	0.13653	0.03363
-15.9	0.1548	0.03344	-15.9	0.1548	0.03765	-15.9	0.1548	0.03012
-15.9	0.17307	0.02962	-15.9	0.17307	0.03336	-15.9	0.17307	0.02644
-15.9	0.19133	0.02566	-15.9	0.19133	0.02881	-15.9	0.19133	0.02276
-15.9	0.2096	0.02159	-15.9	0.2096	0.0241	-15.9	0.2096	0.01919
-15.9	0.22786	0.01748	-15.9	0.22786	0.0194	-15.9	0.22786	0.01577
-15.9	0.24613	0.01349	-15.9	0.24613	0.01493	-15.9	0.24613	0.01255
-15.9	0.2644	0.00984	-15.9	0.2644	0.01094	-15.9	0.2644	0.0096
-15.9	0.28266	0.00674	-15.9	0.28266	0.00767	-15.9	0.28266	0.00699
-15.9	0.30093	0.00438	-15.9	0.30093	0.00527	-15.9	0.30093	0.00482
-15.9	0.3192	0.00293	-15.9	0.3192	0.00379	-15.9	0.3192	0.00318
-15.9	0.33746	0.00236	-15.9	0.33746	0.00306	-15.9	0.33746	0.0021
-15.9	0.35573	0.00223	-15.9	0.35573	0.00268	-15.9	0.35573	0.00157
-15.9	0.37399	0.00213	-15.9	0.37399	0.00233	-15.9	0.37399	0.00137
-15.9	0.39226	0.00191	-15.9	0.39226	0.00194	-15.9	0.39226	0.00125
-15.9	0.41053	0.00161	-15.9	0.41053	0.00152	-15.9	0.41053	0.0011
-15.9	0.42879	0.00132	-15.9	0.42879	0.00115	-15.9	0.42879	0.000919363
-15.9	0.44706	0.00108	-15.9	0.44706	0.000882309	-15.9	0.44706	0.000739866
-15.9	0.46533	0.000919518	-15.9	0.46533	0.000743106	-15.9	0.46533	0.000599427
-15.9	0.48359	0.000835783	-15.9	0.48359	0.000698077	-15.9	0.48359	0.00051324
-15.9	0.50186	0.000790612	-15.9	0.50186	0.000687812	-15.9	0.50186	0.00047114
-15.9	0.52012	0.000757018	-15.9	0.52012	0.000675576	-15.9	0.52012	0.000450831
-15.9	0.53839	0.000723313	-15.9	0.53839	0.000651077	-15.9	0.53839	0.000435811
-15.9	0.55666	0.000687483	-15.9	0.55666	0.000616345	-15.9	0.55666	0.000419611
-15.9	0.57492	0.000650533	-15.9	0.57492	0.000576181	-15.9	0.57492	0.000401432
-15.9	0.59319	0.000613165	-15.9	0.59319	0.000534339	-15.9	0.59319	0.000381959
-15.9	0.61146	0.000575167	-15.9	0.61146	0.000492805	-15.9	0.61146	0.000361548
-15.9	0.62972	0.000535944	-15.9	0.62972	0.000452288	-15.9	0.62972	0.000340022
-15.9	0.64799	0.000495116	-15.9	0.64799	0.000412888	-15.9	0.64799	0.000317056
-15.9	0.66625	0.000452776	-15.9	0.66625	0.000374544	-15.9	0.66625	0.000292527
-15.9	0.68452	0.000409458	-15.9	0.68452	0.000337245	-15.9	0.68452	0.00026663
-15.9	0.70279	0.000365967	-15.9	0.70279	0.000301092	-15.9	0.70279	0.000239839
-15.9	0.72105	0.000323206	-15.9	0.72105	0.000266288	-15.9	0.72105	0.000212792
-15.9	0.73932	0.000282031	-15.9	0.73932	0.000233105	-15.9	0.73932	0.000186174
-15.9	0.75759	0.000243178	-15.9	0.75759	0.000201849	-15.9	0.75759	0.000160626
-15.9	0.77585	0.000207211	-15.9	0.77585	0.000172813	-15.9	0.77585	0.000136686
-15.9	0.79412	0.000174512	-15.9	0.79412	0.000146241	-15.9	0.79412	0.000114754
-15.9	0.81238	0.00014529	-15.9	0.81238	0.000122304	-15.9	0.81238	9.50824e-05
-15.9	0.83065	0.000119597	-15.9	0.83065	0.000101083	-15.9	0.83065	7.7785e-05
-15.9	0.84892	9.73561e-05	-15.9	0.84892	8.25663e-05	-15.9	0.84892	6.28547e-05
-15.9	0.86718	7.8388e-05	-15.9	0.86718	6.6662e-05	-15.9	0.86718	5.01899e-05
-15.9	0.88545	6.24407e-05	-15.9	0.88545	5.32086e-05	-15.9	0.88545	3.96204e-05
-15.9	0.90372	4.92163e-05	-15.9	0.90372	4.19961e-05	-15.9	0.90372	3.09336e-05
-15.9	0.92198	3.83944e-05	-15.9	0.92198	3.27842e-05	-15.9	0.92198	2.38962e-05
-15.9	0.94025	2.9651e-05	-15.9	0.94025	2.53199e-05	-15.9	0.94025	1.82719e-05
-15.9	0.95851	2.26737e-05	-15.9	0.95851	1.93514e-05	-15.9	0.95851	1.38345e-05
-15.9	0.97678	1.71719e-05	-15.9	0.97678	1.46399e-05	-15.9	0.97678	1.03757e-05
-15.9	0.99505	1.28832e-05	-15.9	0.99505	1.09662e-05	-15.9	0.99505	7.71068e-06
-15.9	1.01331	9.57737e-06	-15.9	1.01331	8.1355e-06	-15.9	1.01331	5.67975e-06
-15.9	1.03158	7.05645e-06	-15.9	1.03158	5.97925e-06	-15.9	1.03158	4.14816e-06
-15.9	1.04985	5.15404e-06	-15.9	1.04985	4.35473e-06	-15.9	1.04985	3.00465e-06
-15.9	1.06811	3.73281e-06	-15.9	1.06811	3.14375e-06	-15.9	1.06811	2.15903e-06
-15.9	1.08638	2.68134e-06	-15.9	1.08638	2.25022e-06	-15.9	1.08638	1.53943e-06
-15.9	1.10464	1.91073e-06	-15.9	1.10464	1.59739e-06	-15.9	1.10464	1.08941e-06
-15.9	1.12291	1.35108e-06	-15.9	1.12291	1.12491e-06	-15.9	1.12291	7.65336e-07
-15.9	1.14118	9.48183e-07	-15.9	1.14118	7.86083e-07	-15.9	1.14118	5.33859e-07
-15.9	1.15944	6.60589e-07	-15.9	1.15944	5.45215e-07	-15.9	1.15944	3.69824e-07
-15.9	1.17771	4.56973e-07	-15.9	1.17771	3.75428e-07	-15.9	1.17771	2.54467e-07
-15.9	1.19598	3.13948e-07	-15.9	1.19598	2.56714e-07	-15.9	1.19598	1.73941e-07
-15.9	1.21424	2.14248e-07	-15.9	1.21424	1.74356e-07	-15.9	1.21424	1.18132e-07
-15.9	1.23251	1.4526e-07	-15.9	1.23251	1.17648e-07	-15.9	1.23251	7.97228e-08
-15.9	1.25077	9.78632e-08	-15.9	1.25077	7.88835e-08	-15.9	1.25077	5.34684e-08
-15.9	1.26904	6.5524e-08	-15.9	1.26904	5.2568e-08	-15.9	1.26904	3.56412e-08
-15.9	1.28731	4.36065e-08	-15.9	1.28731	3.48233e-08	-15.9	1.28731	2.3615e-08
-15.9	1.30557	2.88485e-08	-15.9	1.30557	2.29352e-08	-15.9	1.30557	1.55537e-08
-15.9	1.32384	1.89743e-08	-15.9	1.32384	1.50204e-08	-15.9	1.32384	1.0184e-08
-15.9	1.34211	1.24084e-08	-15.9	1.34211	9.78277e-09	-15.9	1.34211	6.62932e-09
-15.9	1.36037	8.06886e-09	-15.9	1.36037	6.33714e-09	-15.9	1.36037	4.29044e-09
-15.9	1.37864	5.21772e-09	-15.9	1.37864	4.08334e-09	-15.9	1.37864	2.76081e-09
-15.9	1.3969	3.35541e-09	-15.9	1.3969	2.61736e-09	-15.9	1.3969	1.76639e-09
-15.9	1.41517	2.14598e-09	-15.9	1.41517	1.66901e-09	-15.9	1.41517	1.12374e-09
-15.9	1.43344	1.36501e-09	-15.9	1.43344	1.05883e-09	-15.9	1.43344	7.10858e-10
-15.9	1.4517	8.63539e-10	-15.9	1.4517	6.68308e-10	-15.9	1.4517	4.47148e-10
-15.9	1.46997	5.43345e-10	-15.9	1.46997	4.1968e-10	-15.9	1.46997	2.79691e-10
-15.9	1.48824	3.40032e-10	-15.9	1.48824	2.62214e-10	-15.9	1.48824	1.7397e-10
-15.9	1.5065	2.11649e-10	-15.9	1.5065	1.63e-10	-15.9	1.5065	1.07608e-10
-15.9	1.52477	1.31028e-10	-15.9	1.52477	1.00812e-10	-15.9	1.52477	6.61908e-11
-15.9	1.54303	8.06798e-11	-15.9	1.54303	6.20324e-11	-15.9	1.54303	4.04896e-11
-15.9	1.5613	4.941e-11	-15.9	1.5613	3.79754e-11	-15.9	1.5613	2.46313e-11
-15.9	1.57957	3.00962e-11	-15.9	1.57957	2.31288e-11	-15.9	1.57957	1.49019e-11
-15.9	1.59783	1.82328e-11	-15.9	1.59783	1.4014e-11	-15.9	1.59783	8.9662e-12
-15.9	1.6161	1.09859e-11	-15.9	1.6161	8.44722e-12	-15.9	1.6161	5.36537e-12
-15.9	1.63437	6.58348e-12	-15.9	1.63437	5.06525e-12	-15.9	1.63437	3.19318e-12
-15.9	1.65263	3.92384e-12	-15.9	1.65263	3.02142e-12	-15.9	1.65263	1.89011e-12
-15.9	1.6709	2.32595e-12	-15.9	1.6709	1.79281e-12	-15.9	1.6709	1.11275e-12
-15.9	1.68916	1.37126e-12	-15.9	1.68916	1.05819e-12	-15.9	1.68916	6.51578e-13
-15.9	1.70743	8.04024e-13	-15.9	1.70743	6.21275e-13	-15.9	1.70743	3.79489e-13
-15.9	1.7257	4.68863e-13	-15.9	1.7257	3.6282e-13	-15.9	1.7257	2.19839e-13
-15.9	1.74396	2.71926e-13	-15.9	1.74396	2.10755e-13	-15.9	1.74396	1.26675e-13
-15.9	1.76223	1.56849e-13	-15.9	1.76223	1.21769e-13	-15.9	1.76223	7.2605e-14
-15.9	1.7805	8.99792e-14	-15.9	1.7805	6.99786e-14	-15.9	1.7805	4.1394e-14
-15.9	1.79876	5.13369e-14	-15.9	1.79876	3.99995e-14	-15.9	1.79876	2.34753e-14
-15.9	1.81703	2.91304e-14	-15.9	1.81703	2.27406e-14	-15.9	1.81703	1.32432e-14
-15.9	1.83529	1.64397e-14	-15.9	1.83529	1.2859e-14	-15.9	1.83529	7.43179e-15
-15.9	1.85356	9.22732e-15	-15.9	1.85356	7.23207e-15	-15.9	1.85356	4.14873e-15
-15.9	1.87183	5.151e-15	-15.9	1.87183	4.04548e-15	-15.9	1.87183	2.30391e-15
-15.9	1.89009	2.85986e-15	-15.9	1.89009	2.25076e-15	-15.9	1.89009	1.27277e-15
-15.9	1.90836	1.5792e-15	-15.9	1.90836	1.24548e-15	-15.9	1.90836	6.99477e-16
-15.9	1.92663	8.6731e-16	-15.9	1.92663	6.85481e-16	-15.9	1.92663	3.8242e-16
-15.9	1.94489	4.73759e-16	-15.9	1.94489	3.75236e-16	-15.9	1.94489	2.07996e-16
-15.9	1.96316	2.5739e-16	-15.9	1.96316	2.04298e-16	-15.9	1.96316	1.12544e-16
-15.9	1.98142	1.39084e-16	-15.9	1.98142	1.10631e-16	-15.9	1.98142	6.05825e-17
-15.9	1.99969	7.47519e-17	-15.9	1.99969	5.95856e-17	-15.9	1.99969	3.24436e-17
-15.9	2.01796	3.99603e-17	-15.9	2.01796	3.192e-17	-15.9	2.01796	1.72852e-17
-15.9	2.03622	2.12471e-17	-15.9	2.03622	1.70076e-17	-15.9	2.03622	9.16188e-18
-15.9	2.05449	1.12368e-17	-15.9	2.05449	9.01326e-18	-15.9	2.05449	4.83127e-18
-15.9	2.07276	5.91094e-18	-15.9	2.07276	4.751e-18	-15.9	2.07276	2.53459e-18
-15.9	2.09102	3.09279e-18	-15.9	2.09102	2.49088e-18	-15.9	2.09102	1.3229e-18
-15.9	2.10929	1.60963e-18	-15.9	2.10929	1.29894e-18	-15.9	2.10929	6.86937e-19
-15.9	2.12755	8.3328e-19	-15.9	2.12755	6.73751e-19	-15.9	2.12755	3.5488e-19
-15.9	2.14582	4.29088e-19	-15.9	2.14582	3.47603e-19	-15.9	2.14582	1.82398e-19
-15.9	2.16409	2.19785e-19	-15.9	2.16409	1.7838e-19	-15.9	2.16409	9.32688e-20
-15.9	2.18235	1.11983e-19	-15.9	2.18235	9.10523e-20	-15.9	2.18235	4.74492e-20
-15.9	2.20062	5.67556e-20	-15.9	2.20062	4.62297e-20	-15.9	2.20062	2.40159e-20
-15.9	2.21889	2.86139e-20	-15.9	2.21889	2.33475e-20	-15.9	2.21889	1.20933e-20
-15.9	2.23715	1.43502e-20	-15.9	2.23715	1.17288e-20	-15.9	2.23715	6.05859e-21
-15.9	2.25542	7.15912e-21	-15.9	2.25542	5.86086e-21	-15.9	2.25542	3.01978e-21
-15.9	2.27368	3.5529e-21	-15.9	2.27368	2.9132e-21	-15.9	2.27368	1.49747e-21
-15.9	2.29195	1.75402e-21	-15.9	2.29195	1.4404e-21	-15.9	2.29195	7.38785e-22
-15.9	2.31022	8.61427e-22	-15.9	2.31022	7.0844e-22	-15.9	2.31022	3.62624e-22
-15.9	2.32848	4.2086e-22	-15.9	2.32848	3.46605e-22	-15.9	2.32848	1.77082e-22
-15.9	2.34675	2.04549e-22	-15.9	2.34675	1.68687e-22	-15.9	2.34675	8.60342e-23
-15.9	2.36502	9.8901e-23	-15.9	2.36502	8.16675e-23	-15.9	2.36502	4.15859e-23
-15.9	2.38328	4.75721e-23	-15.9	2.38328	3.93313e-23	-15.9	2.38328	1.99986e-23
-15.9	2.40155	2.27644e-23	-15.9	2.40155	1.88432e-23	-15.9	2.40155	9.56822e-24
-15.9	2.41981	1.08372e-23	-15.9	2.41981	8.98048e-24	-15.9	2.41981	4.55451e-24
-15.9	2.43808	5.13258e-24	-15.9	2.43808	4.25773e-24	-15.9	2.43808	2.15691e-24
-15.9	2.45635	2.41835e-24	-15.9	2.45635	2.00814e-24	-15.9	2.45635	1.01625e-24
-15.9	2.47461	1.13362e-24	-15.9	2.47461	9.42218e-25	-15.9	2.47461	4.76375e-25
-15.9	2.49288	5.28673e-25	-15.9	2.49288	4.39797e-25	-15.9	2.49288	2.22166e-25
-15.9	2.51115	2.4529e-25	-15.9	2.51115	2.04221e-25	-15.9	2.51115	1.03082e-25
-15.9	2.52941	1.13226e-25	-15.9	2.52941	9.43405e-26	-15.9	2.52941	4.75854e-26
-15.9	2.54768	5.1999e-26	-15.9	2.54768	4.33561e-26	-15.9	2.54768	2.18546e-26
-15.9	2.56594	2.37588e-26	-15.9	2.56594	1.98226e-26	-15.9	2.56594	9.98606e-27
-15.9	2.58421	1.08004e-26	-15.9	2.58421	9.01631e-27	-15.9	2.58421	4.53971e-27
-15.9	2.60248	4.88475e-27	-15.9	2.60248	4.08001e-27	-15.9	2.60248	2.05326e-27
-15.9	2.62074	2.19804e-27	-15.9	2.62074	1.83679e-27	-15.9	2.62074	9.23941e-28
-15.9	2.63901	9.84057e-28	-15.9	2.63901	8.22669e-28	-15.9	2.63901	4.13646e-28
-15.9	2.65728	4.38329e-28	-15.9	2.65728	3.66575e-28	-15.9	2.65728	1.84247e-28
-15.9	2.67554	1.94257e-28	-15.9	2.67554	1.62508e-28	-15.9	2.67554	8.165e-29
-15.9	2.69381	8.56548e-29	-15.9	2.69381	7.16742e-29	-15.9	2.69381	3.59998e-29
-15.9	2.71207	3.75775e-29	-15.9	2.71207	3.14506e-29	-15.9	2.71207	1.57918e-29
-15.9	2.73034	1.64024e-29	-15.9	2.73034	1.37302e-29	-15.9	2.73034	6.89213e-30
-15.9	2.74861	7.12343e-30	-15.9	2.74861	5.96362e-30	-15.9	2.74861	2.99272e-30
-15.9	2.76687	3.07806e-30	-15.9	2.76687	2.57708e-30	-15.9	2.76687	1.29291e-30
-15.9	2.78514	1.32335e-30	-15.9	2.78514	1.10798e-30	-15.9	2.78514	5.5573e-31
-15.9	2.80341	5.66079e-31	-15.9	2.80341	4.73944e-31	-15.9	2.80341	2.37659e-31
-15.9	2.82167	2.4093e-31	-15.9	2.82167	2.01704e-31	-15.9	2.82167	1.0112e-31
-15.9	2.83994	1.02027e-31	-15.9	2.83994	8.54071e-32	-15.9	2.83994	4.28071e-32
-15.9	2.8582	4.29882e-32	-15.9	2.8582	3.59806e-32	-15.9	2.8582	1.80298e-32
-15.9	2.87647	1.80218e-32	-15.9	2.87647	1.50814e-32	-15.9	2.87647	7.55554e-33
-15.9	2.89474	7.51723e-33	-15.9	2.89474	6.28942e-33	-15.9	2.89474	3.15019e-33
-15.9	2.913	3.11984e-33	-15.9	2.913	2.60963e-33	-15.9	2.913	1.3068e-33
-15.9	2.93127	1.28831e-33	-15.9	2.93127	1.07733e-33	-15.9	2.93127	5.39362e-34
-15.9	2.94954	5.29326e-34	-15.9	2.94954	4.42508e-34	-15.9	2.94954	2.21489e-34
-15.9	2.9678	2.16391e-34	-15.9	2.9678	1.80841e-34	-15.9	2.9678	9.04956e-35
-15.9	2.98607	8.80182e-35	-15.9	2.98607	7.35318e-35	-15.9	2.98607	3.67879e-35
-15.9	3.00433	3.56221e-35	-15.9	3.00433	2.97481e-35	-15.9	3.00433	1.48794e-35
-15.9	3.0226	1.43444e-35	-15.9	3.0226	1.19742e-35	-15.9	3.0226	5.98783e-36
-15.9	3.04087	5.74722e-36	-15.9	3.04087	4.7956e-36	-15.9	3.04087	2.3975e-36
-15.9	3.05913	2.29113e-36	-15.9	3.05913	1.91093e-36	-15.9	3.05913	9.55106e-37
-15.9	3.0774	9.08771e-37	-15.9	3.0774	7.57626e-37	-15.9	3.0774	3.78573e-37
-15.9	3.09567	3.58652e-37	-15.9	3.09567	2.98863e-37	-15.9	3.09567	1.49298e-37
-15.9	3.11393	1.40833e-37	-15.9	3.11393	1.173e-37	-15.9	3.11393	5.85819e-38
-15.9	3.1322	5.50238e-38	-15.9	3.1322	4.58067e-38	-15.9	3.1322	2.28707e-38
-15.9	3.15046	2.13899e-38	-15.9	3.15046	1.7798e-38	-15.9	3.15046	8.88382e-39
-15.9	3.16873	8.27326e-39	-15.9	3.16873	6.88048e-39	-15.9	3.16873	3.43342e-39
-15.9	3.187	3.18388e-39	-15.9	3.187	2.64652e-39	-15.9	3.187	1.32026e-39
-15.9	3.20526	1.21912e-39	-15.9	3.20526	1.01284e-39	-15.9	3.20526	5.05123e-40
-15.9	3.22353	4.64455e-40	-15.9	3.22353	3.85667e-40	-15.9	3.22353	1.92283e-40
-15.9	3.2418	1.76056e-40	-15.9	3.2418	1.46114e-40	-15.9	3.2418	7.28264e-41
-15.9	3.26006	6.63992e-41	-15.9	3.26006	5.50778e-41	-15.9	3.26006	2.74436e-41
-15.9	3.27833	2.49162e-41	-15.9	3.27833	2.0657e-41	-15.9	3.27833	1.02896e-41
-15.9	3.29659	9.30264e-42	-15.9	3.29659	7.70842e-42	-15.9	3.29659	3.83848e-42
-15.9	3.31486	3.45568e-42	-15.9	3.31486	2.86199e-42	-15.9	3.31486	1.4247e-42
-15.9	3.33313	1.27722e-42	-15.9	3.33313	1.05724e-42	-15.9	3.33313	5.26125e-43
-15.9	3.35139	4.69674e-43	-15.9	3.35139	3.88583e-43	-15.9	3.35139	1.93311e-43
-15.9	3.36966	1.71842e-43	-15.9	3.36966	1.42101e-43	-15.9	3.36966	7.06684e-44
-15.9	3.38793	6.25546e-44	-15.9	3.38793	5.17024e-44	-15.9	3.38793	2.57036e-44
-15.9	3.40619	2.26563e-44	-15.9	3.40619	1.87165e-44	-15.9	3.40619	9.30169e-45
-15.9	3.42446	8.16421e-45	-15.9	3.42446	6.74125e-45	-15.9	3.42446	3.3491e-45
-15.9	3.44272	2.92708e-45	-15.9	3.44272	2.41576e-45	-15.9	3.44272	1.19975e-45
-15.9	3.46099	1.04412e-45	-15.9	3.46099	8.61322e-46	-15.9	3.46099	4.27614e-46
-15.9	3.47926	3.70559e-46	-15.9	3.47926	3.05544e-46	-15.9	3.47926	1.51638e-46
-15.9	3.49752	1.30845e-46	-15.9	3.49752	1.07839e-46	-15.9	3.49752	5.35005e-47
-15.9	3.51579	4.59669e-47	-15.9	3.51579	3.78683e-47	-15.9	3.51579	1.87803e-47
-15.9	3.53406	1.60666e-47	-15.9	3.53406	1.32302e-47	-15.9	3.53406	6.559e-48
-15.9	3.55232	5.58714e-48	-15.9	3.55232	4.59888e-48	-15.9	3.55232	2.27911e-48
-15.9	3.57059	1.93304e-48	-15.9	3.57059	1.59048e-48	-15.9	3.57059	7.87921e-49
-15.9	3.58885	6.65394e-49	-15.9	3.58885	5.47259e-49	-15.9	3.58885	2.71012e-49
-15.9	3.60712	2.27877e-49	-15.9	3.60712	1.87347e-49	-15.9	3.60712	9.27435e-50
-15.9	3.62539	7.76433e-50	-15.9	3.62539	6.38099e-50	-15.9	3.62539	3.15766e-50
-15.9	3.64365	2.63202e-50	-15.9	3.64365	2.1623e-50	-15.9	3.64365	1.06963e-50
-15.9	3.66192	8.87679e-51	-15.9	3.66192	7.29003e-51	-15.9	3.66192	3.60483e-51
-15.9	3.68019	2.97852e-51	-15.9	3.68019	2.44527e-51	-15.9	3.68019	1.2087e-51
-15.9	3.69845	9.94316e-52	-15.9	3.69845	8.16031e-52	-15.9	3.69845	4.03216e-52
-15.9	3.71672	3.30236e-52	-15.9	3.71672	2.70937e-52	-15.9	3.71672	1.33825e-52
-15.9	3.73499	1.09119e-52	-15.9	3.73499	8.94976e-53	-15.9	3.73499	4.41893e-53
-15.9	3.75325	3.58717e-53	-15.9	3.75325	2.94126e-53	-15.9	3.75325	1.4517e-53
-15.9	3.77152	1.17321e-53	-15.9	3.77152	9.61688e-54	-15.9	3.77152	4.74475e-54
-15.9	3.78978	3.81746e-54	-15.9	3.78978	3.12832e-54	-15.9	3.78978	1.54287e-54
-15.9	3.80805	1.23579e-54	-15.9	3.80805	1.01243e-54	-15.9	3.80805	4.99136e-55
-15.9	3.82632	3.98002e-55	-15.9	3.82632	3.25983e-55	-15.9	3.82632	1.60651e-55
-15.9	3.84458	1.27525e-55	-15.9	3.84458	1.04424e-55	-15.9	3.84458	5.14428e-56
-15.9	3.86285	4.06514e-56	-15.9	3.86285	3.32794e-56	-15.9	3.86285	1.63884e-56
-15.9	3.88112	1.28921e-56	-15.9	3.88112	1.05517e-56	-15.9	3.88112	5.19426e-57
-15.9	3.89938	4.0676e-57	-15.9	3.89938	3.32846e-57	-15.9	3.89938	1.63787e-57
-15.9	3.91765	1.27679e-57	-15.9	3.91765	1.04456e-57	-15.9	3.91765	5.13817e-58
-15.9	3.93591	3.98719e-58	-15.9	3.93591	3.26132e-58	-15.9	3.93591	1.60363e-58
-15.9	3.95418	1.23874e-58	-15.9	3.95418	1.01303e-58	-15.9	3.95418	4.97933e-59
-15.9	3.97245	3.82874e-59	-15.9	3.97245	3.13052e-59	-15.9	3.97245	1.53817e-59
-15.9	3.99071	1.17732e-59	-15.9	3.99071	9.6245e-60	-15.9	3.99071	4.72723e-60
-15.9	4.00898	3.60162e-60	-15.9	4.00898	2.94379e-60	-15.9	4.00898	1.44535e-60
-15.9	4.02725	1.09613e-60	-15.9	4.02725	8.95775e-61	-15.9	4.02725	4.3965e-61
-15.9	4.04551	3.31886e-61	-15.9	4.04551	2.71179e-61	-15.9	4.04551	1.33047e-61
-15.9	4.06378	9.99716e-62	-15.9	4.06378	8.16728e-62	-15.9	4.06378	4.0056e-62
-15.9	4.08204	2.99588e-62	-15.9	4.08204	2.44715e-62	-15.9	4.08204	1.19976e-62
-15.9	4.10031	8.93163e-63	-15.9	4.10031	7.29469e-63	-15.9	4.10031	3.57505e-63
-15.9	4.11858	2.64909e-63	-15.9	4.11858	2.16329e-63	-15.9	4.11858	1.05982e-63
-15.9	4.13684	7.81665e-64	-15.9	4.13684	6.38238e-64	-15.9	4.13684	3.12569e-64
-15.9	4.15511	2.29458e-64	-15.9	4.15511	1.87331e-64	-15.9	4.15511	9.17104e-65
-15.9	4.17338	6.70105e-65	-15.9	4.17338	5.47014e-65	-15.9	4.17338	2.67703e-65
-15.9	4.19164	1.94688e-65	-15.9	4.19164	1.58908e-65	-15.9	4.19164	7.77402e-66
-15.9	4.20991	5.62721e-66	-15.9	4.20991	4.59251e-66	-15.9	4.20991	2.24594e-66
-15.9	4.22817	1.61809e-66	-15.9	4.22817	1.32042e-66	-15.9	4.22817	6.4552e-67
-15.9	4.24644	4.62878e-67	-15.9	4.24644	3.77688e-67	-15.9	4.24644	1.84578e-67
-15.9	4.26471	1.31731e-67	-15.9	4.26471	1.07476e-67	-15.9	4.26471	5.25057e-68
-15.9	4.28297	3.72959e-68	-15.9	4.28297	3.04258e-68	-15.9	4.28297	1.48591e-68
-15.9	4.30124	1.05048e-68	-15.9	4.30124	8.56902e-69	-15.9	4.30124	4.18343e-69
-15.9	4.31951	2.94356e-69	-15.9	4.31951	2.40091e-69	-15.9	4.31951	1.17174e-69
-15.9	4.33777	8.20557e-70	-15.9	4.33777	6.69228e-70	-15.9	4.33777	3.265e-70
-15.9	4.35604	2.27561e-70	-15.9	4.35604	1.85578e-70	-15.9	4.35604	9.0509e-71
-15.9	4.3743	6.27827e-71	-15.9	4.3743	5.11958e-71	-15.9	4.3743	2.49606e-71
-15.9	4.39257	1.7232e-71	-15.9	4.39257	1.40506e-71	-15.9	4.39257	6.84816e-72
-15.9	4.41084	4.70524e-72	-15.9	4.41084	3.83627e-72	-15.9	4.41084	1.86916e-72
-15.9	4.4291	1.27814e-72	-15.9	4.4291	1.04202e-72	-15.9	4.4291	5.07543e-73
-15.9	4.44737	3.45406e-73	-15.9	4.44737	2.81575e-73	-15.9	4.44737	1.37105e-73
-15.9	4.46564	9.28604e-74	-15.9	4.46564	7.56946e-74	-15.9	4.46564	3.68455e-74
-15.9	4.4839	2.48361e-74	-15.9	4.4839	2.02436e-74	-15.9	4.4839	9.85078e-75
-15.9	4.50217	6.60823e-75	-15.9	4.50217	5.38594e-75	-15.9	4.50217	2.62004e-75
-15.9	4.52043	1.74919e-75	-15.9	4.52043	1.42556e-75	-15.9	4.52043	6.93264e-76
-15.9	4.5387	4.60617e-76	-15.9	4.5387	3.75372e-76	-15.9	4.5387	1.82491e-76
-15.9	4.55697	1.20668e-76	-15.9	4.55697	9.83304e-77	-15.9	4.55697	4.77896e-77
-15.9	4.57523	3.14481e-77	-15.9	4.57523	2.5625e-77	-15.9	4.57523	1.24502e-77
-15.9	4.5935	8.15353e-78	-15.9	4.5935	6.64338e-78	-15.9	4.5935	3.22681e-78
-15.9	4.61177	2.10303e-78	-15.9	4.61177	1.71342e-78	-15.9	4.61177	8.31992e-79
-15.9	4.63003	5.39627e-79	-15.9	4.63003	4.39632e-79	-15.9	4.63003	2.1341e-79
-15.9	4.6483	1.3775e-79	-15.9	4.6483	1.12218e-79	-15.9	4.6483	5.4458e-80
-15.9	4.66656	3.49813e-80	-15.9	4.66656	2.8496e-80	-15.9	4.66656	1.38248e-80
-15.9	4.68483	8.8375e-81	-15.9	4.68483	7.1987e-81	-15.9	4.68483	3.49142e-81
-15.9	4.7031	2.22111e-81	-15.9	4.7031	1.80914e-81	-15.9	4.7031	8.77197e-82
-15.9	4.72136	5.5534e-82	-15.9	4.72136	4.52313e-82	-15.9	4.72136	2.19251e-82
-15.9	4.73963	1.38132e-82	-15.9	4.73963	1.125e-82	-15.9	4.73963	5.45171e-83
-15.9	4.7579	3.41804e-83	-15.9	4.7579	2.78365e-83	-15.9	4.7579	1.34857e-83
-15.9	4.77616	8.41408e-84	-15.9	4.77616	6.85209e-84	-15.9	4.77616	3.31866e-84
-15.9	4.79443	2.06055e-84	-15.9	4.79443	1.67795e-84	-15.9	4.79443	8.12456e-85
-15.9	4.81269	5.02002e-85	-15.9	4.81269	4.08772e-85	-15.9	4.81269	1.97872e-85
-15.9	4.83096	1.21667e-85	-15.9	4.83096	9.90672e-86	-15.9	4.83096	4.79421e-86
-15.9	4.84923	2.93352e-86	-15.9	4.84923	2.3885e-86	-15.9	4.84923	1.15557e-86
-15.9	4.86749	7.03639e-87	-15.9	4.86749	5.72883e-87	-15.9	4.86749	2.77092e-87
-15.9	4.88576	1.67902e-87	-15.9	4.88576	1.36695e-87	-15.9	4.88576	6.60993e-88
-15.9	4.90403	3.98573e-88	-15.9	4.90403	3.24478e-88	-15.9	4.90403	1.56862e-88
-15.9	4.92229	9.4125e-89	-15.9	4.92229	7.66238e-89	-15.9	4.92229	3.70326e-89
-15.9	4.94056	2.2113e-89	-15.9	4.94056	1.80006e-89	-15.9	4.94056	8.69755e-90
-15.9	4.95882	5.16814e-90	-15.9	4.95882	4.20684e-90	-15.9	4.95882	2.03215e-90
-15.9	4.97709	1.20162e-90	-15.9	4.97709	9.78069e-91	-15.9	4.97709	4.72347e-91
-15.9	4.99536	2.77934e-91	-15.9	4.99536	2.26218e-91	-15.9	4.99536	1.09222e-91
-15.9	5.01362	6.39532e-92	-15.9	5.01362	5.20511e-92	-15.9	5.01362	2.51251e-92
-15.9	5.03189	1.46395e-92	-15.9	5.03189	1.19145e-92	-15.9	5.03189	5.74975e-93
-15.9	5.05016	3.33376e-93	-15.9	5.05016	2.71311e-93	-15.9	5.05016	1.30899e-93
-15.9	5.06842	7.55244e-94	-15.9	5.06842	6.14615e-94	-15.9	5.06842	2.9646e-94
-15.9	5.08669	1.70209e-94	-15.9	5.08669	1.3851e-94	-15.9	5.08669	6.67948e-95
-15.9	5.10495	3.81612e-95	-15.9	5.10495	3.1053e-95	-15.9	5.10495	1.49714e-95
-15.9	5.12322	8.51147e-96	-15.9	5.12322	6.9258e-96	-15.9	5.12322	3.33832e-96
-15.9	5.14149	1.88856e-96	-15.9	5.14149	1.53666e-96	-15.9	5.14149	7.4052e-97
-15.9	5.15975	4.16868e-97	-15.9	5.15975	3.39181e-97	-15.9	5.15975	1.63414e-97
-15.9	5.17802	9.15398e-98	-15.9	5.17802	7.44777e-98	-15.9	5.17802	3.58746e-98
-15.9	5.19629	1.9997e-98	-15.9	5.19629	1.62691e-98	-15.9	5.19629	7.83478e-99
-15.9	5.21455	4.34571e-99	-15.9	5.21455	3.53545e-99	-15.9	5.21455	1.7022e-99
-15.9	5.23282	9.39505e-100	-15.9	5.23282	7.64306e-100	-15.9	5.23282	3.67907e-100
-15.9	5.25108	2.0206e-100	-15.9	5.25108	1.64374e-100	-15.9	5.25108	0.79105659-100
-15.9	5.26935	0.43231682-100	-15.9	5.26935	0.35167306-100	-15.9	5.26935	0.16920785-100
-15.9	5.28762	0.92016666-101	-15.9	5.28762	0.74849359-101	-15.9	5.28762	0.36006109-101
-15.9	5.30588	0.19483747-101	-15.9	5.30588	0.15848159-101	-15.9	5.30588	0.76220967-102
-15.9	5.32415	0.41041188-102	-15.9	5.32415	0.33381909-102	-15.9	5.32415	0.16051481-102
-15.9	5.34242	0.86002023-103	-15.9	5.34242	0.69949554-103	-15.9	5.34242	0.33627765-103
-15.9	5.36068	0.17928277-103	-15.9	5.36068	0.14581426-103	-15.9	5.36068	0.70084660-104
-15.9	5.37895	0.37180006-104	-15.9	5.37895	0.30238218-104	-15.9	5.37895	0.14530811-104
-15.9	5.39721	0.76704561-105	-15.9	5.39721	0.62381145-105	-15.9	5.39721	0.29970808-105
-15.9	5.41548	0.15742497-105	-15.9	5.41548	0.12802398-105	-15.9	5.41548	0.61496251-106
-15.9	5.43375	0.32141532-106	-15.9	5.43375	0.26137854-106	-15.9	5.43375	0.12552790-106
-15.9	5.45201	0.65282971-107	-15.9	5.45201	0.53087108-107	-15.9	5.45201	0.25490192-107
-15.9	5.47028	0.13190871-107	-15.9	5.47028	0.10726266-107	-15.9	5.47028	0.51492868-108
-15.9	5.48855	0.26514726-108	-15.9	5.48855	0.21559975-108	-15.9	5.48855	0.10348133-108
-15.9	5.50681	0.53020123-109	-15.9	5.50681	0.43110991-109	-15.9	5.50681	0.20687960-109
-15.9	5.52508	0.10547125-109	-15.9	5.52508	0.85756621-110	-15.9	5.52508	0.41144707-110
-15.9	5.54334	0.20872147-110	-15.9	5.54334	0.16970204-110	-15.9	5.54334	0.81404940-111
-15.9	5.56161	0.41090331-111	-15.9	5.56161	0.33407663-111	-15.9	5.56161	0.16022410-111
-15.9	5.57988	0.80473240-112	-15.9	5.57988	0.65425126-112	-15.9	5.57988	0.31372209-112
-15.9	5.59814	0.15678429-112	-15.9	5.59814	0.12746248-112	-15.9	5.59814	0.61108604-113
-15.9	5.61641	0.30387337-113	-15.9	5.61641	0.24703547-113	-15.9	5.61641	0.11841302-113
-15.9	5.63468	0.58589750-114	-15.9	5.63468	0.47629418-114	-15.9	5.63468	0.22826340-114
-15.9	5.65294	0.11238010-114	-15.9	5.65294	0.91354537-115	-15.9	5.65294	0.43773637-115
-15.9	5.67121	0.21443506-115	-15.9	5.67121	0.17431056-115	-15.9	5.67121	0.83508058-116
-15.9	5.68947	0.40704334-116	-15.9	5.68947	0.33086882-116	-15.9	5.68947	0.15848325-116
-15.9	5.70774	0.76864153-117	-15.9	5.70774	0.62477902-117	-15.9	5.70774	0.29921093-117
-15.9	5.72601	0.14439269-117	-15.9	5.72601	0.11736411-117	-15.9	5.72601	0.56196658-118
-15.9	5.74427	0.26983895-118	-15.9	5.74427	0.21932208-118	-15.9	5.74427	0.10499831-118
-15.9	5.76254	0.50165130-119	-15.9	5.76254	0.40772504-119	-15.9	5.76254	0.19516088-119
-15.9	5.78081	0.92776292-120	-15.9	5.78081	0.75403286-120	-15.9	5.78081	0.36086247-120
-15.9	5.79907	0.17069064-120	-15.9	5.79907	0.13872377-120	-15.9	5.79907	0.66378741-121
-15.9	5.81734	0.31240635-121	-15.9	5.81734	0.25389203-121	-15.9	5.81734	0.12146594-121
-15.9	5.8356	0.56881014-122	-15.9	5.8356	0.46225827-122	-15.9	5.8356	0.22111491-122
-15.9	5.85387	0.10302722-122	-15.9	5.85387	0.83725469-123	-15.9	5.85387	0.40042342-123
-15.9	5.87214	0.18564092-123	-15.9	5.87214	0.15085775-123	-15.9	5.87214	0.72137095-124
-15.9	5.8904	0.33276092-124	-15.9	5.8904	0.27040497-124	-15.9	5.8904	0.12928122-124
-15.9	5.90867	0.59337286-125	-15.9	5.90867	0.48216822-125	-15.9	5.90867	0.23048871-125
-15.9	5.92694	0.10525910-125	-15.9	5.92694	0.85530143-126	-15.9	5.92694	0.40879088-126
-15.9	5.9452	0.18574970-126	-15.9	5.9452	0.15093028-126	-15.9	5.9452	0.72125676-127
-15.9	5.96347	0.32608657-127	-15.9	5.96347	0.26495371-127	-15.9	5.96347	0.12659472-127
-15.9	5.98173	0.56947399-128	-15.9	5.98173	0.46270042-128	-15.9	5.98173	0.22104371-128
-15.9	6	0.98935218-129	-15.9	6	0.80383319-129	-15.9	6	0.38395245-129
-15.85	0.1	0.04286	-15.85	0.1	0.0474	-15.85	0.1	0.03883
-15.85	0.11827	0.04037	-15.85	0.11827	0.04497	-15.85	0.11827	0.03671
-15.85	0.13653	0.03713	-15.85	0.13653	0.04163	-15.85	0.13653	0.0337
-15.85	0.1548	0.03352	-15.85	0.1548	0.03774	-15.85	0.1548	0.0302
-15.85	0.17307	0.02971	-15.85	0.17307	0.03346	-15.85	0.17307	0.02652
-15.85	0.19133	0.02576	-15.85	0.19133	0.02891	-15.85	0.19133	0.02284
-15.85	0.2096	0.02168	-15.85	0.2096	0.0242	-15.85	0.2096	0.01927
-15.85	0.22786	0.01757	-15.85	0.22786	0.0195	-15.85	0.22786	0.01585
-15.85	0.24613	0.01357	-15.85	0.24613	0.01502	-15.85	0.24613	0.01263
-15.85	0.2644	0.00991	-15.85	0.2644	0.01102	-15.85	0.2644	0.00966
-15.85	0.28266	0.00679	-15.85	0.28266	0.00773	-15.85	0.28266	0.00705
-15.85	0.30093	0.00442	-15.85	0.30093	0.00532	-15.85	0.30093	0.00487
-15.85	0.3192	0.00296	-15.85	0.3192	0.00384	-15.85	0.3192	0.00321
-15.85	0.33746	0.00239	-15.85	0.33746	0.0031	-15.85	0.33746	0.00213
-15.85	0.35573	0.00226	-15.85	0.35573	0.00271	-15.85	0.35573	0.00159
-15.85	0.37399	0.00215	-15.85	0.37399	0.00236	-15.85	0.37399	0.00139
-15.85	0.39226	0.00193	-15.85	0.39226	0.00196	-15.85	0.39226	0.00127
-15.85	0.41053	0.00163	-15.85	0.41053	0.00154	-15.85	0.41053	0.00112
-15.85	0.42879	0.00133	-15.85	0.42879	0.00116	-15.85	0.42879	0.000930754
-15.85	0.44706	0.00109	-15.85	0.44706	0.000891419	-15.85	0.44706	0.000748832
-15.85	0.46533	0.000929211	-15.85	0.46533	0.00075022	-15.85	0.46533	0.00060633
-15.85	0.48359	0.000844883	-15.85	0.48359	0.000705174	-15.85	0.48359	0.000518931
-15.85	0.50186	0.000799937	-15.85	0.50186	0.000695788	-15.85	0.50186	0.000476532
-15.85	0.52012	0.000766797	-15.85	0.52012	0.000684422	-15.85	0.52012	0.000456444
-15.85	0.53839	0.000733479	-15.85	0.53839	0.000660472	-15.85	0.53839	0.000441765
-15.85	0.55666	0.000697913	-15.85	0.55666	0.000625973	-15.85	0.55666	0.00042585
-15.85	0.57492	0.000661139	-15.85	0.57492	0.00058583	-15.85	0.57492	0.000407874
-15.85	0.59319	0.000623893	-15.85	0.59319	0.000543888	-15.85	0.59319	0.00038855
-15.85	0.61146	0.000585961	-15.85	0.61146	0.000502189	-15.85	0.61146	0.000368248
-15.85	0.62972	0.000546724	-15.85	0.62972	0.000461461	-15.85	0.62972	0.000346785
-15.85	0.64799	0.000505773	-15.85	0.64799	0.000421803	-15.85	0.64799	0.000323819
-15.85	0.66625	0.000463182	-15.85	0.66625	0.000383149	-15.85	0.66625	0.000299207
-15.85	0.68452	0.000419482	-15.85	0.68452	0.000345482	-15.85	0.68452	0.000273133
-15.85	0.70279	0.000375488	-15.85	0.70279	0.000308901	-15.85	0.70279	0.00024607
-15.85	0.72105	0.000332119	-15.85	0.72105	0.000273611	-15.85	0.72105	0.000218666
-15.85	0.73932	0.00029026	-15.85	0.73932	0.000239893	-15.85	0.73932	0.00019162
-15.85	0.75759	0.000250669	-15.85	0.75759	0.000208063	-15.85	0.75759	0.000165595
-15.85	0.77585	0.000213938	-15.85	0.77585	0.000178428	-15.85	0.77585	0.000141148
-15.85	0.79412	0.000180473	-15.85	0.79412	0.000151247	-15.85	0.79412	0.000118699
-15.85	0.81238	0.000150503	-15.85	0.81238	0.000126708	-15.85	0.81238	9.8518e-05
-15.85	0.83065	0.000124099	-15.85	0.83065	0.000104906	-15.85	0.83065	8.07341e-05
-15.85	0.84892	0.000101196	-15.85	0.84892	8.58413e-05	-15.85	0.84892	6.53514e-05
-15.85	0.86718	8.16228e-05	-15.85	0.86718	6.94309e-05	-15.85	0.86718	5.22755e-05
-15.85	0.88545	6.51335e-05	-15.85	0.88545	5.55199e-05	-15.85	0.88545	4.13404e-05
-15.85	0.90372	5.14319e-05	-15.85	0.90372	4.39015e-05	-15.85	0.90372	3.23348e-05
-15.85	0.92198	4.01967e-05	-15.85	0.92198	3.43359e-05	-15.85	0.92198	2.50243e-05
-15.85	0.94025	3.11009e-05	-15.85	0.94025	2.65686e-05	-15.85	0.94025	1.917e-05
-15.85	0.95851	2.38275e-05	-15.85	0.95851	2.03448e-05	-15.85	0.95851	1.45417e-05
-15.85	0.97678	1.80804e-05	-15.85	0.97678	1.54214e-05	-15.85	0.97678	1.09268e-05
-15.85	0.99505	1.35913e-05	-15.85	0.99505	1.15743e-05	-15.85	0.99505	8.13588e-06
-15.85	1.01331	1.01237e-05	-15.85	1.01331	8.60378e-06	-15.85	1.01331	6.00465e-06
-15.85	1.03158	7.47385e-06	-15.85	1.03158	6.33615e-06	-15.85	1.03158	4.39411e-06
-15.85	1.04985	5.46995e-06	-15.85	1.04985	4.62406e-06	-15.85	1.04985	3.18917e-06
-15.85	1.06811	3.96972e-06	-15.85	1.06811	3.34506e-06	-15.85	1.06811	2.29627e-06
-15.85	1.08638	2.85742e-06	-15.85	1.08638	2.39929e-06	-15.85	1.08638	1.64064e-06
-15.85	1.10464	2.04048e-06	-15.85	1.10464	1.70679e-06	-15.85	1.10464	1.16345e-06
[truncated: 312,280+ more rows]

## Sheet: Figure 3a
-0.8	-0.0001006	-0.8	-0.000168204	-0.8	-0.000292762	-0.8	0.000100135	-0.8	0.00332	-0.8	0.000230207
-0.801	-0.0001248	-0.801	-0.00023651	-0.801	-0.000295834	-0.801	4.6719e-05	-0.801	0.00309	-0.801	0.000172459
-0.802	-0.000138	-0.802	-0.000262194	-0.802	-0.000295992	-0.802	2.22959e-05	-0.802	0.00291	-0.802	0.000153393
-0.803	-0.0001471	-0.803	-0.000278896	-0.803	-0.000296386	-0.803	-1.08722e-05	-0.803	0.00275	-0.803	0.000131727
-0.804	-0.0001549	-0.804	-0.000294101	-0.804	-0.000296937	-0.804	-2.38716e-05	-0.804	0.00261	-0.804	0.000105965
-0.805	-0.0001619	-0.805	-0.000305052	-0.805	-0.000296937	-0.805	-3.70285e-05	-0.805	0.00249	-0.805	9.28865e-05
-0.806	-0.0001687	-0.806	-0.000316003	-0.806	-0.000297962	-0.806	-5.42823e-05	-0.806	0.00237	-0.806	7.79963e-05
-0.807	-0.0001746	-0.807	-0.000326403	-0.807	-0.00029804	-0.807	-6.99603e-05	-0.807	0.00226	-0.807	6.48394e-05
-0.808	-0.0001797	-0.808	-0.00033436	-0.808	-0.000297962	-0.808	-8.42202e-05	-0.808	0.00217	-0.808	5.26278e-05
-0.809	-0.0001847	-0.809	-0.00034342	-0.809	-0.000298119	-0.809	-8.68989e-05	-0.809	0.00207	-0.809	4.06526e-05
-0.81	-0.000189	-0.81	-0.000350196	-0.81	-0.000298277	-0.81	-9.26501e-05	-0.81	0.00199	-0.81	3.00956e-05
-0.811	-0.0001931	-0.811	-0.000358232	-0.811	-0.000298671	-0.811	-0.000102656	-0.811	0.00192	-0.811	2.009e-05
-0.812	-0.0001977	-0.812	-0.000366268	-0.812	-0.000299143	-0.812	-9.90317e-05	-0.812	0.00184	-0.812	9.5329e-06
-0.813	-0.0002011	-0.813	-0.000371625	-0.813	-0.000299143	-0.813	-0.000104625	-0.813	0.00177	-0.813	1.18178e-06
-0.814	-0.000205	-0.814	-0.000378164	-0.814	-0.000300089	-0.814	-0.00011597	-0.814	0.00169	-0.814	-7.09056e-06
-0.815	-0.0002082	-0.815	-0.000385176	-0.815	-0.000300168	-0.815	-0.000119043	-0.815	0.00162	-0.815	-1.54417e-05
-0.816	-0.0002122	-0.816	-0.000390297	-0.816	-0.000300404	-0.816	-0.000132594	-0.816	0.00155	-0.816	-2.25323e-05
-0.817	-0.0002145	-0.817	-0.000396678	-0.817	-0.000300483	-0.817	-0.000135745	-0.817	0.00148	-0.817	-2.97016e-05
-0.818	-0.0002185	-0.818	-0.000401405	-0.818	-0.000300404	-0.818	-0.000133145	-0.818	0.00142	-0.818	-3.70285e-05
-0.819	-0.0002219	-0.819	-0.000410859	-0.819	-0.000301113	-0.819	-0.000131806	-0.819	0.00136	-0.819	-4.45918e-05
-0.82	-0.0002253	-0.82	-0.000415586	-0.82	-0.000301507	-0.82	-0.000137321	-0.82	0.0013	-0.82	-5.10521e-05
-0.821	-0.0002274	-0.821	-0.000418738	-0.821	-0.000301507	-0.821	-0.000141654	-0.821	0.00125	-0.821	-5.60943e-05
-0.822	-0.0002294	-0.822	-0.000424016	-0.822	-0.00030198	-0.822	-0.000141339	-0.822	0.00121	-0.822	-6.1688e-05
-0.823	-0.0002326	-0.823	-0.000428507	-0.823	-0.000302846	-0.823	-0.000144175	-0.823	0.00116	-0.823	-6.78331e-05
-0.824	-0.0002344	-0.824	-0.000432131	-0.824	-0.000302452	-0.824	-0.000123061	-0.824	0.00112	-0.824	-7.24814e-05
-0.825	-0.0002375	-0.825	-0.000437961	-0.825	-0.000303398	-0.825	-0.00014906	-0.825	0.00107	-0.825	-7.79963e-05
-0.826	-0.0002397	-0.826	-0.000441585	-0.826	-0.000303398	-0.826	-0.000156623	-0.826	0.00104	-0.826	-8.27233e-05
-0.827	-0.0002418	-0.827	-0.000445918	-0.827	-0.000303634	-0.827	-0.000158356	-0.827	0.0009984	-0.827	-8.76867e-05
-0.828	-0.0002442	-0.828	-0.000450488	-0.828	-0.000304422	-0.828	-0.000148823	-0.828	0.0009601	-0.828	-9.17047e-05
-0.829	-0.000246	-0.829	-0.000453954	-0.829	-0.00030458	-0.829	-0.000155126	-0.829	0.0009269	-0.829	-9.56439e-05
-0.83	-0.0002485	-0.83	-0.000458209	-0.83	-0.000304895	-0.83	-0.00016718	-0.83	0.0008925	-0.83	-9.98195e-05
-0.831	-0.0002506	-0.831	-0.000462384	-0.831	-0.000305761	-0.831	-0.000165998	-0.831	0.0008592	-0.831	-0.000103916
-0.832	-0.0002536	-0.832	-0.000465929	-0.832	-0.000306234	-0.832	-0.000164816	-0.832	0.0008272	-0.832	-0.000108013
-0.833	-0.0002555	-0.833	-0.000470184	-0.833	-0.000306313	-0.833	-0.000162374	-0.833	0.0007956	-0.833	-0.00011211
-0.834	-0.0002579	-0.834	-0.000473572	-0.834	-0.000307022	-0.834	-0.000177107	-0.834	0.000767	-0.834	-0.000115419
-0.835	-0.0002598	-0.835	-0.00047688	-0.835	-0.000307573	-0.835	-0.000189397	-0.835	0.0007397	-0.835	-0.000118807
-0.836	-0.0002611	-0.836	-0.000480741	-0.836	-0.000307652	-0.836	-0.000176004	-0.836	0.0007121	-0.836	-0.000122431
-0.837	-0.0002631	-0.837	-0.000483735	-0.837	-0.000307652	-0.837	-0.000167968	-0.837	0.0006858	-0.837	-0.000125503
-0.838	-0.0002652	-0.838	-0.000487674	-0.838	-0.00030907	-0.838	-0.000166471	-0.838	0.0006586	-0.838	-0.000128812
-0.839	-0.0002676	-0.839	-0.000491219	-0.839	-0.000309464	-0.839	-0.00017238	-0.839	0.0006329	-0.839	-0.000132279
-0.84	-0.000269	-0.84	-0.000494371	-0.84	-0.000309385	-0.84	-0.00018081	-0.84	0.000609	-0.84	-0.000134878
-0.841	-0.0002703	-0.841	-0.000497837	-0.841	-0.000309779	-0.841	-0.000188924	-0.841	0.0005836	-0.841	-0.000137951
-0.842	-0.0002724	-0.842	-0.000500673	-0.842	-0.000310016	-0.842	-0.000180022	-0.842	0.0005607	-0.842	-0.000140472
-0.843	-0.0002738	-0.843	-0.000503903	-0.843	-0.000310173	-0.843	-0.000195227	-0.843	0.0005374	-0.843	-0.000143387
-0.844	-0.0002762	-0.844	-0.000507449	-0.844	-0.000311591	-0.844	-0.000201215	-0.844	0.0005138	-0.844	-0.000145436
-0.845	-0.0002776	-0.845	-0.000510364	-0.845	-0.000310961	-0.845	-0.000201215	-0.845	0.0004918	-0.845	-0.000147799
-0.846	-0.0002794	-0.846	-0.000513279	-0.846	-0.000312143	-0.846	-0.000206651	-0.846	0.0004699	-0.846	-0.00015032
-0.847	-0.0002816	-0.847	-0.000515721	-0.847	-0.000312616	-0.847	-0.000207202	-0.847	0.0004484	-0.847	-0.00015229
-0.848	-0.0002827	-0.848	-0.000518872	-0.848	-0.000312773	-0.848	-0.000201372	-0.848	0.0004279	-0.848	-0.000153865
-0.849	-0.0002846	-0.849	-0.000522024	-0.849	-0.000313246	-0.849	-0.000196488	-0.849	0.0004064	-0.849	-0.000156702
-0.85	-0.0002859	-0.85	-0.000524466	-0.85	-0.000313797	-0.85	-0.000207202	-0.85	0.0003864	-0.85	-0.000158277
-0.851	-0.0002877	-0.851	-0.000527224	-0.851	-0.000314664	-0.851	-0.000215632	-0.851	0.0003661	-0.851	-0.000160168
-0.852	-0.0002892	-0.852	-0.00053069	-0.852	-0.000315373	-0.852	-0.000210826	-0.852	0.0003451	-0.852	-0.000162374
-0.853	-0.0002906	-0.853	-0.000531714	-0.853	-0.000314979	-0.853	-0.000205784	-0.853	0.000326	-0.853	-0.000163635
-0.854	-0.0002924	-0.854	-0.000535969	-0.854	-0.00031624	-0.854	-0.000202948	-0.854	0.0003052	-0.854	-0.000166313
-0.855	-0.0002936	-0.855	-0.000538805	-0.855	-0.000316712	-0.855	-0.000214293	-0.855	0.0002856	-0.855	-0.000169307
-0.856	-0.000295	-0.856	-0.000540223	-0.856	-0.000317027	-0.856	-0.000218705	-0.856	0.0002665	-0.856	-0.000171356
-0.857	-0.0002971	-0.857	-0.000543296	-0.857	-0.000317106	-0.857	-0.000221383	-0.857	0.0002475	-0.857	-0.000172852
-0.858	-0.0002984	-0.858	-0.000546289	-0.858	-0.000317973	-0.858	-0.000219414	-0.858	0.0002278	-0.858	-0.000174822
-0.859	-0.0002995	-0.859	-0.000548574	-0.859	-0.000318761	-0.859	-0.000217208	-0.859	0.0002095	-0.859	-0.000175846
-0.86	-0.0003013	-0.86	-0.000551016	-0.86	-0.000319706	-0.86	-0.000212954	-0.86	0.0001897	-0.86	-0.000177973
-0.861	-0.0003017	-0.861	-0.000552277	-0.861	-0.000319549	-0.861	-0.00021902	-0.861	0.0001736	-0.861	-0.000179707
-0.862	-0.0003036	-0.862	-0.000555271	-0.862	-0.000320179	-0.862	-0.00023068	-0.862	0.000155	-0.862	-0.000181361
-0.863	-0.0003056	-0.863	-0.000558816	-0.863	-0.000320415	-0.863	-0.000234383	-0.863	0.0001374	-0.863	-0.000182622
-0.864	-0.0003067	-0.864	-0.000560313	-0.864	-0.000321439	-0.864	-0.000238558	-0.864	0.0001201	-0.864	-0.00018404
-0.865	-0.000308	-0.865	-0.000562519	-0.865	-0.000321912	-0.865	-0.000227765	-0.865	0.000103	-0.865	-0.000185143
-0.866	-0.0003096	-0.866	-0.000564016	-0.866	-0.000322779	-0.866	-0.000228474	-0.866	8.58e-05	-0.866	-0.000186088
-0.867	-0.0003108	-0.867	-0.000566773	-0.867	-0.000322621	-0.867	-0.000223432	-0.867	6.791e-05	-0.867	-0.000187664
-0.868	-0.0003123	-0.868	-0.000569925	-0.868	-0.000323882	-0.868	-0.000235643	-0.868	5.058e-05	-0.868	-0.000189949
-0.869	-0.000313	-0.869	-0.000570634	-0.869	-0.000324591	-0.869	-0.000238952	-0.869	3.498e-05	-0.869	-0.000191445
-0.87	-0.0003147	-0.87	-0.000573706	-0.87	-0.000324433	-0.87	-0.000243679	-0.87	1.851e-05	-0.87	-0.0001931
-0.871	-0.0003166	-0.871	-0.000575912	-0.871	-0.0003253	-0.871	-0.000243364	-0.871	8.666e-07	-0.871	-0.000194045
-0.872	-0.0003169	-0.872	-0.000577488	-0.872	-0.0003253	-0.872	-0.000244546	-0.872	-1.568e-05	-0.872	-0.000194991
-0.873	-0.0003181	-0.873	-0.00057993	-0.873	-0.000326245	-0.873	-0.000250691	-0.873	-3.333e-05	-0.873	-0.00019633
-0.874	-0.0003192	-0.874	-0.000581112	-0.874	-0.000326797	-0.874	-0.000247382	-0.874	-5.019e-05	-0.874	-0.000197433
-0.875	-0.0003215	-0.875	-0.000582609	-0.875	-0.000327742	-0.875	-0.000244388	-0.875	-6.76e-05	-0.875	-0.000198457
-0.876	-0.0003221	-0.876	-0.000585209	-0.876	-0.000327427	-0.876	-0.000249903	-0.876	-8.493e-05	-0.876	-0.000200742
-0.877	-0.0003228	-0.877	-0.000587572	-0.877	-0.000328372	-0.877	-0.000248406	-0.877	-0.0001019	-0.877	-0.000201372
-0.878	-0.0003244	-0.878	-0.00058899	-0.878	-0.000329475	-0.878	-0.000248485	-0.878	-0.0001201	-0.878	-0.000203027
-0.879	-0.0003257	-0.879	-0.00059096	-0.879	-0.000329475	-0.879	-0.000252424	-0.879	-0.0001372	-0.879	-0.000203657
-0.88	-0.0003266	-0.88	-0.00059293	-0.88	-0.000330342	-0.88	-0.000242813	-0.88	-0.0001532	-0.88	-0.000204602
-0.881	-0.000328	-0.881	-0.000595766	-0.881	-0.000330972	-0.881	-0.000259042	-0.881	-0.0001695	-0.881	-0.000205705
-0.882	-0.0003292	-0.882	-0.000595687	-0.882	-0.000331366	-0.882	-0.000264242	-0.882	-0.0001857	-0.882	-0.000207124
-0.883	-0.0003311	-0.883	-0.000598366	-0.883	-0.000332233	-0.883	-0.000263218	-0.883	-0.0002022	-0.883	-0.000208384
-0.884	-0.0003324	-0.884	-0.000601359	-0.884	-0.000332942	-0.884	-0.000263612	-0.884	-0.0002197	-0.884	-0.000209251
-0.885	-0.0003325	-0.885	-0.00060199	-0.885	-0.000332863	-0.885	-0.00026306	-0.885	-0.000235	-0.885	-0.000210432
-0.886	-0.0003339	-0.886	-0.000604432	-0.886	-0.000334124	-0.886	-0.000249352	-0.886	-0.0002514	-0.886	-0.000212008
-0.887	-0.0003348	-0.887	-0.000606402	-0.887	-0.000334754	-0.887	-0.000259279	-0.887	-0.0002688	-0.887	-0.000212954
-0.888	-0.000336	-0.888	-0.000607741	-0.888	-0.000335227	-0.888	-0.000254709	-0.888	-0.0002853	-0.888	-0.000213978
-0.889	-0.0003376	-0.889	-0.000609553	-0.889	-0.000336093	-0.889	-0.000249982	-0.889	-0.000303	-0.889	-0.000215238
-0.89	-0.0003389	-0.89	-0.000610971	-0.89	-0.000337039	-0.89	-0.000252503	-0.89	-0.0003209	-0.89	-0.000216026
-0.891	-0.0003393	-0.891	-0.000612626	-0.891	-0.000337039	-0.891	-0.000266921	-0.891	-0.0003375	-0.891	-0.000217208
-0.892	-0.0003406	-0.892	-0.000614753	-0.892	-0.000337984	-0.892	-0.000269127	-0.892	-0.000355	-0.892	-0.00021839
-0.893	-0.0003418	-0.893	-0.000614753	-0.893	-0.000338536	-0.893	-0.000265581	-0.893	-0.0003709	-0.893	-0.000219178
-0.894	-0.0003429	-0.894	-0.000617747	-0.894	-0.000338536	-0.894	-0.000258333	-0.894	-0.0003885	-0.894	-0.000220202
-0.895	-0.0003443	-0.895	-0.000619637	-0.895	-0.000339954	-0.895	-0.000255733	-0.895	-0.0004061	-0.895	-0.000221226
-0.896	-0.0003452	-0.896	-0.000619953	-0.896	-0.00033956	-0.896	-0.000261327	-0.896	-0.0004225	-0.896	-0.000222171
-0.897	-0.0003466	-0.897	-0.000622631	-0.897	-0.000340426	-0.897	-0.000265345	-0.897	-0.0004389	-0.897	-0.000223511
-0.898	-0.0003467	-0.898	-0.000623498	-0.898	-0.000341293	-0.898	-0.000275666	-0.898	-0.0004543	-0.898	-0.000223826
-0.899	-0.0003481	-0.899	-0.000624916	-0.899	-0.000341529	-0.899	-0.000288429	-0.899	-0.0004712	-0.899	-0.00022485
-0.9	-0.0003493	-0.9	-0.000627358	-0.9	-0.000342317	-0.9	-0.000283702	-0.9	-0.0004875	-0.9	-0.000226347
-0.901	-0.0003498	-0.901	-0.000628461	-0.901	-0.000343026	-0.901	-0.000278581	-0.901	-0.0005037	-0.901	-0.000226347
-0.902	-0.0003515	-0.902	-0.000629958	-0.902	-0.000343578	-0.902	-0.000278581	-0.902	-0.0005212	-0.902	-0.000228238
-0.903	-0.000353	-0.903	-0.000632085	-0.903	-0.00034405	-0.903	-0.000283308	-0.903	-0.000539	-0.903	-0.000229498
-0.904	-0.0003533	-0.904	-0.000632479	-0.904	-0.000344681	-0.904	-0.000284568	-0.904	-0.0005552	-0.904	-0.000229577
-0.905	-0.0003548	-0.905	-0.000634606	-0.905	-0.000345626	-0.905	-0.000292998	-0.905	-0.0005734	-0.905	-0.000230601
-0.906	-0.0003554	-0.906	-0.000636103	-0.906	-0.00034539	-0.906	-0.000288271	-0.906	-0.0005884	-0.906	-0.000231547
-0.907	-0.0003559	-0.907	-0.000637837	-0.907	-0.00034602	-0.907	-0.000293707	-0.907	-0.0006044	-0.907	-0.000232413
-0.908	-0.0003583	-0.908	-0.000639176	-0.908	-0.000347517	-0.908	-0.000302137	-0.908	-0.0006215	-0.908	-0.00023328
-0.909	-0.0003591	-0.909	-0.000640436	-0.909	-0.000347517	-0.909	-0.000303713	-0.909	-0.0006374	-0.909	-0.000234146
-0.91	-0.0003599	-0.91	-0.000642642	-0.91	-0.000348305	-0.91	-0.000289295	-0.91	-0.0006541	-0.91	-0.000235486
-0.911	-0.0003617	-0.911	-0.000644533	-0.911	-0.000349014	-0.911	-0.000280078	-0.911	-0.0006705	-0.911	-0.000236274
-0.912	-0.0003615	-0.912	-0.000645163	-0.912	-0.000349959	-0.912	-0.000278187	-0.912	-0.0006859	-0.912	-0.000236116
-0.913	-0.0003634	-0.913	-0.000646897	-0.913	-0.000350274	-0.913	-0.000298828	-0.913	-0.0007029	-0.913	-0.000237534
-0.914	-0.000364	-0.914	-0.000647527	-0.914	-0.000350274	-0.914	-0.000310331	-0.914	-0.000718	-0.914	-0.00023848
-0.915	-0.000366	-0.915	-0.00064926	-0.915	-0.000351377	-0.915	-0.000306234	-0.915	-0.0007338	-0.915	-0.000239346
-0.916	-0.0003671	-0.916	-0.000652727	-0.916	-0.000351929	-0.916	-0.000306076	-0.916	-0.000751	-0.916	-0.000241237
-0.917	-0.0003671	-0.917	-0.000652648	-0.917	-0.000352165	-0.917	-0.000308597	-0.917	-0.0007656	-0.917	-0.000241946
-0.918	-0.0003685	-0.918	-0.000654539	-0.918	-0.000352402	-0.918	-0.000294416	-0.918	-0.0007811	-0.918	-0.000242182
-0.919	-0.0003695	-0.919	-0.000656193	-0.919	-0.000353504	-0.919	-0.000291501	-0.919	-0.0007969	-0.919	-0.000244073
-0.92	-0.0003701	-0.92	-0.000656193	-0.92	-0.000353426	-0.92	-0.000306707	-0.92	-0.0008115	-0.92	-0.000244467
-0.921	-0.0003714	-0.921	-0.000659266	-0.921	-0.000354056	-0.921	-0.000299065	-0.921	-0.0008264	-0.921	-0.000245649
-0.922	-0.0003723	-0.922	-0.000661393	-0.922	-0.000355001	-0.922	-0.000304501	-0.922	-0.0008404	-0.922	-0.000246752
-0.923	-0.0003735	-0.923	-0.000662102	-0.923	-0.000355632	-0.923	-0.00031364	-0.923	-0.0008535	-0.923	-0.000246988
-0.924	-0.0003746	-0.924	-0.000663914	-0.924	-0.000356341	-0.924	-0.000313167	-0.924	-0.0008677	-0.924	-0.000248013
-0.925	-0.0003753	-0.925	-0.000664229	-0.925	-0.000356262	-0.925	-0.000318682	-0.925	-0.0008799	-0.925	-0.000248249
-0.926	-0.0003763	-0.926	-0.000665647	-0.926	-0.000357286	-0.926	-0.000311119	-0.926	-0.0008933	-0.926	-0.0002488
-0.927	-0.0003775	-0.927	-0.000668247	-0.927	-0.000356813	-0.927	-0.000298592	-0.927	-0.0009059	-0.927	-0.000250061
-0.928	-0.0003784	-0.928	-0.00066935	-0.928	-0.000356971	-0.928	-0.000314034	-0.928	-0.0009183	-0.928	-0.000251006
-0.929	-0.0003798	-0.929	-0.000671635	-0.929	-0.000358389	-0.929	-0.000320179	-0.929	-0.0009309	-0.929	-0.000251479
-0.93	-0.0003804	-0.93	-0.000672186	-0.93	-0.000358389	-0.93	-0.000316397	-0.93	-0.0009427	-0.93	-0.00025274
-0.931	-0.0003808	-0.931	-0.000673526	-0.931	-0.000359019	-0.931	-0.000327269	-0.931	-0.0009545	-0.931	-0.000252661
-0.932	-0.0003827	-0.932	-0.000675574	-0.932	-0.000359965	-0.932	-0.000316397	-0.932	-0.0009668	-0.932	-0.000253291
-0.933	-0.0003831	-0.933	-0.000676204	-0.933	-0.000359256	-0.933	-0.000312931	-0.933	-0.0009777	-0.933	-0.000253764
-0.934	-0.0003845	-0.934	-0.000678962	-0.934	-0.000360753	-0.934	-0.000319785	-0.934	-0.0009907	-0.934	-0.000254236
-0.935	-0.0003857	-0.935	-0.000680853	-0.935	-0.000360753	-0.935	-0.000340426	-0.935	-0.001	-0.935	-0.000256049
-0.936	-0.0003864	-0.936	-0.000681798	-0.936	-0.000360831	-0.936	-0.000339875	-0.936	-0.00101	-0.936	-0.000256521
-0.937	-0.0003879	-0.937	-0.00068361	-0.937	-0.000361462	-0.937	-0.000324512	-0.937	-0.00103	-0.937	-0.000257309
-0.938	-0.0003885	-0.938	-0.000684634	-0.938	-0.000361619	-0.938	-0.00031813	-0.938	-0.00104	-0.938	-0.000258254
-0.939	-0.0003893	-0.939	-0.000686131	-0.939	-0.000362092	-0.939	-0.000323015	-0.939	-0.00105	-0.939	-0.000258964
-0.94	-0.0003905	-0.94	-0.000688022	-0.94	-0.000362959	-0.94	-0.000326718	-0.94	-0.00106	-0.94	-0.000259988
-0.941	-0.0003916	-0.941	-0.000689834	-0.941	-0.000363116	-0.941	-0.000344996	-0.941	-0.00107	-0.941	-0.000260697
-0.942	-0.0003927	-0.942	-0.000691567	-0.942	-0.000363668	-0.942	-0.000346414	-0.942	-0.00108	-0.942	-0.000261957
-0.943	-0.0003938	-0.943	-0.000692749	-0.943	-0.000363825	-0.943	-0.000339481	-0.943	-0.00109	-0.943	-0.00026306
-0.944	-0.0003942	-0.944	-0.000693852	-0.944	-0.00036414	-0.944	-0.000344838	-0.944	-0.0011	-0.944	-0.000263691
-0.945	-0.0003959	-0.945	-0.000696294	-0.945	-0.000364456	-0.945	-0.000344129	-0.945	-0.00111	-0.945	-0.000264715
-0.946	-0.0003965	-0.946	-0.000698421	-0.946	-0.000365007	-0.946	-0.000343893	-0.946	-0.00112	-0.946	-0.00026566
-0.947	-0.0003972	-0.947	-0.000699524	-0.947	-0.000365007	-0.947	-0.000348699	-0.947	-0.00113	-0.947	-0.000266369
-0.948	-0.0003983	-0.948	-0.000701809	-0.948	-0.000365637	-0.948	-0.000328372	-0.948	-0.00114	-0.948	-0.000267551
-0.949	-0.0003994	-0.949	-0.000702124	-0.949	-0.00036548	-0.949	-0.000339087	-0.949	-0.00114	-0.949	-0.000267236
-0.95	-0.0004005	-0.95	-0.000704645	-0.95	-0.000366268	-0.95	-0.000364455	-0.95	-0.00115	-0.95	-0.000268733
-0.951	-0.0004008	-0.951	-0.000706536	-0.951	-0.000366504	-0.951	-0.000367607	-0.951	-0.00116	-0.951	-0.000269836
-0.952	-0.0004025	-0.952	-0.000707245	-0.952	-0.000366425	-0.952	-0.000344602	-0.952	-0.00117	-0.952	-0.000270545
-0.953	-0.000403	-0.953	-0.000710239	-0.953	-0.000366819	-0.953	-0.000306549	-0.953	-0.00118	-0.953	-0.000271805
-0.954	-0.0004043	-0.954	-0.0007115	-0.954	-0.000367371	-0.954	-0.000322542	-0.954	-0.00119	-0.954	-0.000272436
-0.955	-0.000405	-0.955	-0.000712681	-0.955	-0.000367528	-0.955	-0.000343735	-0.955	-0.0012	-0.955	-0.000273145
-0.956	-0.0004065	-0.956	-0.000715281	-0.956	-0.000367764	-0.956	-0.000350117	-0.956	-0.00121	-0.956	-0.000274799
-0.957	-0.0004072	-0.957	-0.000716148	-0.957	-0.000367607	-0.957	-0.000354135	-0.957	-0.00122	-0.957	-0.000274799
-0.958	-0.0004083	-0.958	-0.000718511	-0.958	-0.000368001	-0.958	-0.000354923	-0.958	-0.00123	-0.958	-0.000275981
-0.959	-0.00041	-0.959	-0.000720087	-0.959	-0.000368237	-0.959	-0.000353426	-0.959	-0.00123	-0.959	-0.000277084
-0.96	-0.0004102	-0.96	-0.000722057	-0.96	-0.000368946	-0.96	-0.000370601	-0.96	-0.00124	-0.96	-0.000277635
-0.961	-0.0004116	-0.961	-0.000724578	-0.961	-0.00036871	-0.961	-0.000376194	-0.961	-0.00125	-0.961	-0.000279526
-0.962	-0.0004128	-0.962	-0.000725051	-0.962	-0.000369261	-0.962	-0.000374461	-0.962	-0.00126	-0.962	-0.000279605
-0.963	-0.0004126	-0.963	-0.000727808	-0.963	-0.000368946	-0.963	-0.000371231	-0.963	-0.00127	-0.963	-0.000281181
-0.964	-0.0004149	-0.964	-0.000729778	-0.964	-0.000369261	-0.964	-0.000372334	-0.964	-0.00128	-0.964	-0.000281496
-0.965	-0.0004146	-0.965	-0.000731353	-0.965	-0.000369498	-0.965	-0.000361304	-0.965	-0.00129	-0.965	-0.00028252
-0.966	-0.0004158	-0.966	-0.000733559	-0.966	-0.000369576	-0.966	-0.000356419	-0.966	-0.00129	-0.966	-0.000283465
-0.967	-0.0004178	-0.967	-0.000736395	-0.967	-0.000369892	-0.967	-0.000370758	-0.967	-0.0013	-0.967	-0.000284726
-0.968	-0.0004184	-0.968	-0.000736789	-0.968	-0.000370049	-0.968	-0.000374146	-0.968	-0.00131	-0.968	-0.000285514
-0.969	-0.0004197	-0.969	-0.000740098	-0.969	-0.000369892	-0.969	-0.000376588	-0.969	-0.00131	-0.969	-0.000286302
-0.97	-0.0004204	-0.97	-0.000740729	-0.97	-0.000369892	-0.97	-0.000370601	-0.97	-0.00132	-0.97	-0.000286774
-0.971	-0.0004209	-0.971	-0.000743486	-0.971	-0.000370679	-0.971	-0.000371546	-0.971	-0.00132	-0.971	-0.000287877
-0.972	-0.0004227	-0.972	-0.000746559	-0.972	-0.000370443	-0.972	-0.000378715	-0.972	-0.00133	-0.972	-0.000289689
-0.973	-0.0004228	-0.973	-0.00074711	-0.973	-0.000370364	-0.973	-0.000379188	-0.973	-0.00133	-0.973	-0.000290477
-0.974	-0.0004259	-0.974	-0.000749631	-0.974	-0.000370049	-0.974	-0.000386042	-0.974	-0.00134	-0.974	-0.00029158
-0.975	-0.0004242	-0.975	-0.00075231	-0.975	-0.000370522	-0.975	-0.000389982	-0.975	-0.00134	-0.975	-0.000292368
-0.976	-0.0004274	-0.976	-0.000754122	-0.976	-0.000370522	-0.976	-0.000392187	-0.976	-0.00135	-0.976	-0.000292368
-0.977	-0.000427	-0.977	-0.000756328	-0.977	-0.000370601	-0.977	-0.000395733	-0.977	-0.00135	-0.977	-0.000294259
-0.978	-0.0004284	-0.978	-0.000758455	-0.978	-0.000370758	-0.978	-0.000393369	-0.978	-0.00135	-0.978	-0.000295677
-0.979	-0.0004299	-0.979	-0.000760346	-0.979	-0.000370679	-0.979	-0.000388012	-0.979	-0.00136	-0.979	-0.000296859
-0.98	-0.0004295	-0.98	-0.00076397	-0.98	-0.000370601	-0.98	-0.000383521	-0.98	-0.00136	-0.98	-0.000297647
-0.981	-0.0004324	-0.981	-0.000765388	-0.981	-0.000370443	-0.981	-0.000390297	-0.981	-0.00136	-0.981	-0.000298277
-0.982	-0.0004317	-0.982	-0.000767436	-0.982	-0.000370916	-0.982	-0.000386751	-0.982	-0.00137	-0.982	-0.000299537
-0.983	-0.0004336	-0.983	-0.00077043	-0.983	-0.000370758	-0.983	-0.000384151	-0.983	-0.00137	-0.983	-0.000301665
-0.984	-0.0004343	-0.984	-0.000772479	-0.984	-0.000370758	-0.984	-0.000404635	-0.984	-0.00137	-0.984	-0.000302531
-0.985	-0.0004357	-0.985	-0.000775945	-0.985	-0.000370443	-0.985	-0.000408968	-0.985	-0.00138	-0.985	-0.000303634
-0.986	-0.0004376	-0.986	-0.000777915	-0.986	-0.000370601	-0.986	-0.000414405	-0.986	-0.00138	-0.986	-0.000305289
-0.987	-0.0004374	-0.987	-0.000780278	-0.987	-0.000370601	-0.987	-0.000411805	-0.987	-0.00138	-0.987	-0.000306313
-0.988	-0.0004399	-0.988	-0.000783587	-0.988	-0.000371152	-0.988	-0.00041472	-0.988	-0.00139	-0.988	-0.000308361
-0.989	-0.0004395	-0.989	-0.000785163	-0.989	-0.000370679	-0.989	-0.00041472	-0.989	-0.00139	-0.989	-0.000309543
-0.99	-0.0004413	-0.99	-0.000788314	-0.99	-0.000370601	-0.99	-0.000414562	-0.99	-0.0014	-0.99	-0.000310646
-0.991	-0.0004417	-0.991	-0.000792017	-0.991	-0.000370285	-0.991	-0.000406053	-0.991	-0.0014	-0.991	-0.000313009
-0.992	-0.0004431	-0.992	-0.000793435	-0.992	-0.000370601	-0.992	-0.000415271	-0.992	-0.00141	-0.992	-0.000314112
-0.993	-0.0004444	-0.993	-0.000796586	-0.993	-0.000371231	-0.993	-0.000427325	-0.993	-0.00142	-0.993	-0.000315373
-0.994	-0.0004454	-0.994	-0.000799659	-0.994	-0.000370128	-0.994	-0.000433943	-0.994	-0.00142	-0.994	-0.000316791
-0.995	-0.0004471	-0.995	-0.000802495	-0.995	-0.000370758	-0.995	-0.000440955	-0.995	-0.00143	-0.995	-0.000318209
-0.996	-0.0004477	-0.996	-0.000805253	-0.996	-0.000371152	-0.996	-0.000436307	-0.996	-0.00144	-0.996	-0.0003201
-0.997	-0.0004489	-0.997	-0.000807774	-0.997	-0.000370364	-0.997	-0.000434022	-0.997	-0.00144	-0.997	-0.000321361
-0.998	-0.0004499	-0.998	-0.000811713	-0.998	-0.000370364	-0.998	-0.000448124	-0.998	-0.00145	-0.998	-0.000323409
-0.999	-0.0004511	-0.999	-0.000814471	-0.999	-0.000370128	-0.999	-0.000462069	-0.999	-0.00146	-0.999	-0.000324591
-1	-0.0004521	-1	-0.00081707	-1	-0.000369419	-1	-0.000459469	-1	-0.00147	-1	-0.000326009
-1.001	-0.0004529	-1.001	-0.000820852	-1.001	-0.000369655	-1.001	-0.000454585	-1.001	-0.00149	-1.001	-0.000327585
-1.002	-0.0004539	-1.002	-0.000824082	-1.002	-0.000369498	-1.002	-0.000464905	-1.002	-0.0015	-1.002	-0.000329239
-1.003	-0.0004548	-1.003	-0.000827234	-1.003	-0.000369025	-1.003	-0.000467505	-1.003	-0.00151	-1.003	-0.000331681
-1.004	-0.0004569	-1.004	-0.000831015	-1.004	-0.000369183	-1.004	-0.000462778	-1.004	-0.00153	-1.004	-0.000333257
-1.005	-0.0004579	-1.005	-0.000834403	-1.005	-0.000369261	-1.005	-0.000476171	-1.005	-0.00154	-1.005	-0.000334675
-1.006	-0.000459	-1.006	-0.000837948	-1.006	-0.000368789	-1.006	-0.000474438	-1.006	-0.00156	-1.006	-0.000336723
-1.007	-0.0004597	-1.007	-0.000841336	-1.007	-0.000368789	-1.007	-0.000475068	-1.007	-0.00158	-1.007	-0.000338536
-1.008	-0.000461	-1.008	-0.00084496	-1.008	-0.000369104	-1.008	-0.000478141	-1.008	-0.0016	-1.008	-0.000340032
-1.009	-0.0004625	-1.009	-0.000849214	-1.009	-0.00036871	-1.009	-0.000483813	-1.009	-0.00162	-1.009	-0.000342002
-1.01	-0.0004635	-1.01	-0.000852523	-1.01	-0.000368867	-1.01	-0.000485232	-1.01	-0.00164	-1.01	-0.000343735
-1.011	-0.0004649	-1.011	-0.000856541	-1.011	-0.000368867	-1.011	-0.00049248	-1.011	-0.00167	-1.011	-0.000345547
-1.012	-0.0004662	-1.012	-0.000861899	-1.012	-0.000368552	-1.012	-0.000509182	-1.012	-0.00169	-1.012	-0.000348541
-1.013	-0.0004673	-1.013	-0.000864735	-1.013	-0.000368158	-1.013	-0.000514854	-1.013	-0.00172	-1.013	-0.000349329
-1.014	-0.0004685	-1.014	-0.000869068	-1.014	-0.000368395	-1.014	-0.000513279	-1.014	-0.00175	-1.014	-0.000351614
-1.015	-0.0004698	-1.015	-0.000873559	-1.015	-0.000369025	-1.015	-0.000513436	-1.015	-0.00178	-1.015	-0.000353426
-1.016	-0.0004708	-1.016	-0.000877892	-1.016	-0.000368473	-1.016	-0.000516351	-1.016	-0.00181	-1.016	-0.000355238
-1.017	-0.0004727	-1.017	-0.000882304	-1.017	-0.000368631	-1.017	-0.000524387	-1.017	-0.00185	-1.017	-0.00035831
-1.018	-0.0004744	-1.018	-0.000886243	-1.018	-0.000368631	-1.018	-0.000536284	-1.018	-0.00189	-1.018	-0.000360122
-1.019	-0.000475	-1.019	-0.00089097	-1.019	-0.000367922	-1.019	-0.000543847	-1.019	-0.00193	-1.019	-0.000362013
-1.02	-0.0004769	-1.02	-0.000896406	-1.02	-0.00036808	-1.02	-0.000555665	-1.02	-0.00198	-1.02	-0.000365007
-1.021	-0.000477	-1.021	-0.000900503	-1.021	-0.000368316	-1.021	-0.000558107	-1.021	-0.00202	-1.021	-0.000366504
-1.022	-0.0004792	-1.022	-0.000906175	-1.022	-0.00036808	-1.022	-0.000583554	-1.022	-0.00208	-1.022	-0.000368946
-1.023	-0.0004803	-1.023	-0.000911218	-1.023	-0.000367843	-1.023	-0.000604353	-1.023	-0.00214	-1.023	-0.00037257
-1.024	-0.0004823	-1.024	-0.000917363	-1.024	-0.000368395	-1.024	-0.000617746	-1.024	-0.00221	-1.024	-0.000374855
-1.025	-0.0004835	-1.025	-0.000922562	-1.025	-0.000368473	-1.025	-0.000634685	-1.025	-0.00229	-1.025	-0.000377455
-1.026	-0.0004843	-1.026	-0.000926423	-1.026	-0.000368395	-1.026	-0.000645006	-1.026	-0.00238	-1.026	-0.000379109
-1.027	-0.0004857	-1.027	-0.000932253	-1.027	-0.00036808	-1.027	-0.000643745	-1.027	-0.00247	-1.027	-0.000381552
-1.028	-0.0004877	-1.028	-0.000938477	-1.028	-0.000368473	-1.028	-0.000663126	-1.028	-0.00257	-1.028	-0.000384782
-1.029	-0.0004886	-1.029	-0.000944071	-1.029	-0.000368316	-1.029	-0.000668877	-1.029	-0.00268	-1.029	-0.000386988
-1.03	-0.0004905	-1.03	-0.000950688	-1.03	-0.000368395	-1.03	-0.000689913	-1.03	-0.00279	-1.03	-0.000389745
-1.031	-0.0004923	-1.031	-0.000956912	-1.031	-0.000368473	-1.031	-0.000735923	-1.031	-0.00292	-1.031	-0.000392897
-1.032	-0.0004936	-1.032	-0.000962427	-1.032	-0.000368631	-1.032	-0.000770588	-1.032	-0.00306	-1.032	-0.000395181
-1.033	-0.0004952	-1.033	-0.000970463	-1.033	-0.000368395	-1.033	-0.00081518	-1.033	-0.0032	-1.033	-0.000397702
-1.034	-0.0004963	-1.034	-0.000976766	-1.034	-0.00036871	-1.034	-0.000860796	-1.034	-0.00335	-1.034	-0.000401563
-1.035	-0.0004978	-1.035	-0.000983147	-1.035	-0.000368867	-1.035	-0.000905545	-1.035	-0.0035	-1.035	-0.000404399
-1.036	-0.0005004	-1.036	-0.000991341	-1.036	-0.000368867	-1.036	-0.000959985	-1.036	-0.00366	-1.036	-0.000407944
-1.037	-0.0005017	-1.037	-0.000998747	-1.037	-0.000369183	-1.037	-0.00102	-1.037	-0.00384	-1.037	-0.000410702
-1.038	-0.0005034	-1.038	-0.00101	-1.038	-0.000369892	-1.038	-0.0011	-1.038	-0.00401	-1.038	-0.000414326
-1.039	-0.0005053	-1.039	-0.00101	-1.039	-0.000369655	-1.039	-0.00115	-1.039	-0.00419	-1.039	-0.000417398
-1.04	-0.0005067	-1.04	-0.00102	-1.04	-0.00036997	-1.04	-0.00122	-1.04	-0.00438	-1.04	-0.000420471
-1.041	-0.000508	-1.041	-0.00103	-1.041	-0.000370207	-1.041	-0.0013	-1.041	-0.00457	-1.041	-0.000423938
-1.042	-0.0005107	-1.042	-0.00104	-1.042	-0.000370285	-1.042	-0.00138	-1.042	-0.00477	-1.042	-0.000427483
-1.043	-0.0005113	-1.043	-0.00105	-1.043	-0.000370443	-1.043	-0.00146	-1.043	-0.00497	-1.043	-0.000430398
-1.044	-0.0005149	-1.044	-0.00105	-1.044	-0.000370837	-1.044	-0.00154	-1.044	-0.00517	-1.044	-0.000434416
-1.045	-0.0005155	-1.045	-0.00106	-1.045	-0.000371152	-1.045	-0.00163	-1.045	-0.00538	-1.045	-0.000437173
-1.046	-0.0005172	-1.046	-0.00107	-1.046	-0.000371389	-1.046	-0.00171	-1.046	-0.0056	-1.046	-0.000441428
-1.047	-0.0005201	-1.047	-0.00108	-1.047	-0.000372255	-1.047	-0.0018	-1.047	-0.00581	-1.047	-0.000445446
-1.048	-0.0005208	-1.048	-0.00109	-1.048	-0.000372019	-1.048	-0.00191	-1.048	-0.00603	-1.048	-0.00044773
-1.049	-0.0005235	-1.049	-0.0011	-1.049	-0.000372491	-1.049	-0.002	-1.049	-0.00624	-1.049	-0.00045167
-1.05	-0.0005243	-1.05	-0.00111	-1.05	-0.000373201	-1.05	-0.0021	-1.05	-0.00646	-1.05	-0.000454978
-1.051	-0.0005266	-1.051	-0.00112	-1.051	-0.000373201	-1.051	-0.0022	-1.051	-0.00668	-1.051	-0.000458603
-1.052	-0.0005302	-1.052	-0.00113	-1.052	-0.00037391	-1.052	-0.00231	-1.052	-0.0069	-1.052	-0.000462699
-1.053	-0.0005304	-1.053	-0.00114	-1.053	-0.000374382	-1.053	-0.00242	-1.053	-0.00712	-1.053	-0.000466717
-1.054	-0.0005334	-1.054	-0.00115	-1.054	-0.000374697	-1.054	-0.00252	-1.054	-0.00735	-1.054	-0.000471681
-1.055	-0.0005347	-1.055	-0.00116	-1.055	-0.000375091	-1.055	-0.00263	-1.055	-0.00758	-1.055	-0.00047625
-1.056	-0.0005379	-1.056	-0.00117	-1.056	-0.000375564	-1.056	-0.00274	-1.056	-0.00782	-1.056	-0.000480347
-1.057	-0.0005398	-1.057	-0.00118	-1.057	-0.000376194	-1.057	-0.00286	-1.057	-0.00805	-1.057	-0.00048468
-1.058	-0.0005416	-1.058	-0.00119	-1.058	-0.000377455	-1.058	-0.00297	-1.058	-0.00828	-1.058	-0.000489171
-1.059	-0.0005438	-1.059	-0.0012	-1.059	-0.000377928	-1.059	-0.00307	-1.059	-0.00851	-1.059	-0.00049374
-1.06	-0.0005456	-1.06	-0.00121	-1.06	-0.000379267	-1.06	-0.00319	-1.06	-0.00875	-1.06	-0.000498389
-1.061	-0.0005479	-1.061	-0.00123	-1.061	-0.000379661	-1.061	-0.00331	-1.061	-0.00899	-1.061	-0.000502722
-1.062	-0.0005507	-1.062	-0.00124	-1.062	-0.000380212	-1.062	-0.00342	-1.062	-0.00923	-1.062	-0.000509182
-1.063	-0.0005533	-1.063	-0.00125	-1.063	-0.000381158	-1.063	-0.00354	-1.063	-0.00947	-1.063	-0.000514303
-1.064	-0.0005554	-1.064	-0.00126	-1.064	-0.000381552	-1.064	-0.00365	-1.064	-0.0097	-1.064	-0.000519109
-1.065	-0.0005576	-1.065	-0.00128	-1.065	-0.00038297	-1.065	-0.00377	-1.065	-0.00994	-1.065	-0.000524781
-1.066	-0.0005597	-1.066	-0.00129	-1.066	-0.000383364	-1.066	-0.00389	-1.066	-0.01018	-1.066	-0.000529902
-1.067	-0.0005627	-1.067	-0.0013	-1.067	-0.000384152	-1.067	-0.00401	-1.067	-0.01041	-1.067	-0.000536205
-1.068	-0.0005657	-1.068	-0.00132	-1.068	-0.000385885	-1.068	-0.00412	-1.068	-0.01065	-1.068	-0.000542193
-1.069	-0.0005674	-1.069	-0.00133	-1.069	-0.000387145	-1.069	-0.00422	-1.069	-0.01088	-1.069	-0.000547392
-1.07	-0.0005702	-1.07	-0.00134	-1.07	-0.000387382	-1.07	-0.00435	-1.07	-0.01112	-1.07	-0.00055401
-1.071	-0.0005735	-1.071	-0.00136	-1.071	-0.000388879	-1.071	-0.00447	-1.071	-0.01136	-1.071	-0.000560786
-1.072	-0.0005755	-1.072	-0.00137	-1.072	-0.000391163	-1.072	-0.00459	-1.072	-0.0116	-1.072	-0.000566773
-1.073	-0.0005783	-1.073	-0.00139	-1.073	-0.000392266	-1.073	-0.00471	-1.073	-0.01185	-1.073	-0.000573706
-1.074	-0.0005812	-1.074	-0.0014	-1.074	-0.000393606	-1.074	-0.00483	-1.074	-0.01209	-1.074	-0.000578906
-1.075	-0.0005838	-1.075	-0.00142	-1.075	-0.000394472	-1.075	-0.00495	-1.075	-0.01233	-1.075	-0.000586548
-1.076	-0.0005873	-1.076	-0.00143	-1.076	-0.000396284	-1.076	-0.00508	-1.076	-0.01256	-1.076	-0.000594742
-1.077	-0.0005895	-1.077	-0.00145	-1.077	-0.000397624	-1.077	-0.00519	-1.077	-0.0128	-1.077	-0.000602068
-1.078	-0.0005917	-1.078	-0.00146	-1.078	-0.00039912	-1.078	-0.00533	-1.078	-0.01304	-1.078	-0.00060845
-1.079	-0.0005958	-1.079	-0.00148	-1.079	-0.000401169	-1.079	-0.00546	-1.079	-0.01327	-1.079	-0.000616092
-1.08	-0.0005983	-1.08	-0.00149	-1.08	-0.000401484	-1.08	-0.00558	-1.08	-0.01352	-1.08	-0.000623104
-1.081	-0.0006017	-1.081	-0.00151	-1.081	-0.000403454	-1.081	-0.00569	-1.081	-0.01377	-1.081	-0.000631297
-1.082	-0.0006046	-1.082	-0.00153	-1.082	-0.000405344	-1.082	-0.00581	-1.082	-0.014	-1.082	-0.00063957
-1.083	-0.0006077	-1.083	-0.00154	-1.083	-0.000406841	-1.083	-0.00593	-1.083	-0.01423	-1.083	-0.000647684
-1.084	-0.000611	-1.084	-0.00156	-1.084	-0.000409205	-1.084	-0.00606	-1.084	-0.01448	-1.084	-0.000656272
-1.085	-0.0006134	-1.085	-0.00158	-1.085	-0.000411096	-1.085	-0.0062	-1.085	-0.01471	-1.085	-0.000664387
-1.086	-0.0006174	-1.086	-0.0016	-1.086	-0.00041275	-1.086	-0.00633	-1.086	-0.01495	-1.086	-0.000673053
-1.087	-0.0006204	-1.087	-0.00161	-1.087	-0.000414326	-1.087	-0.00645	-1.087	-0.0152	-1.087	-0.000682428
-1.088	-0.0006238	-1.088	-0.00163	-1.088	-0.000416926	-1.088	-0.00658	-1.088	-0.01545	-1.088	-0.000690937
-1.089	-0.0006283	-1.089	-0.00165	-1.089	-0.000418501	-1.089	-0.00672	-1.089	-0.0157	-1.089	-0.000700233
-1.09	-0.0006307	-1.09	-0.00167	-1.09	-0.000420235	-1.09	-0.00683	-1.09	-0.01594	-1.09	-0.000709688
-1.091	-0.0006341	-1.091	-0.00169	-1.091	-0.000422756	-1.091	-0.00695	-1.091	-0.01618	-1.091	-0.000719536
-1.092	-0.0006384	-1.092	-0.0017	-1.092	-0.000425041	-1.092	-0.00709	-1.092	-0.01644	-1.092	-0.000729462
-1.093	-0.0006411	-1.093	-0.00172	-1.093	-0.000427719	-1.093	-0.00723	-1.093	-0.01668	-1.093	-0.000738207
-1.094	-0.0006451	-1.094	-0.00174	-1.094	-0.000430083	-1.094	-0.00736	-1.094	-0.01692	-1.094	-0.00074971
-1.095	-0.0006484	-1.095	-0.00176	-1.095	-0.000432525	-1.095	-0.00749	-1.095	-0.01717	-1.095	-0.00076657
-1.096	-0.0006527	-1.096	-0.00178	-1.096	-0.000434416	-1.096	-0.0076	-1.096	-0.01742	-1.096	-0.000777442
-1.097	-0.0006565	-1.097	-0.0018	-1.097	-0.000437804	-1.097	-0.00773	-1.097	-0.01767	-1.097	-0.000787211
-1.098	-0.00066	-1.098	-0.00182	-1.098	-0.000440167	-1.098	-0.00785	-1.098	-0.01791	-1.098	-0.000798635
-1.099	-0.0006642	-1.099	-0.00184	-1.099	-0.000443082	-1.099	-0.00798	-1.099	-0.01816	-1.099	-0.00080801
-1.1	-0.0006679	-1.1	-0.00186	-1.1	-0.000446233	-1.1	-0.00811	-1.1	-0.0184	-1.1	-0.00081967
-1.101	-0.0006727	-1.101	-0.00188	-1.101	-0.000448676	-1.101	-0.00825	-1.101	-0.01864	-1.101	-0.000831173
-1.102	-0.0006764	-1.102	-0.00191	-1.102	-0.000451748	-1.102	-0.00836	-1.102	-0.01889	-1.102	-0.000843857
-1.103	-0.0006803	-1.103	-0.00193	-1.103	-0.000454663	-1.103	-0.0085	-1.103	-0.01913	-1.103	-0.00085599
-1.104	-0.0006846	-1.104	-0.00195	-1.104	-0.00045679	-1.104	-0.00866	-1.104	-0.01939	-1.104	-0.000868753
-1.105	-0.0006893	-1.105	-0.00197	-1.105	-0.000460966	-1.105	-0.0088	-1.105	-0.01963	-1.105	-0.000882698
-1.106	-0.0006932	-1.106	-0.00199	-1.106	-0.000462936	-1.106	-0.00893	-1.106	-0.01987	-1.106	-0.000894279
-1.107	-0.0006983	-1.107	-0.00201	-1.107	-0.000466323	-1.107	-0.00906	-1.107	-0.02012	-1.107	-0.000906254
-1.108	-0.0007035	-1.108	-0.00204	-1.108	-0.000469869	-1.108	-0.00918	-1.108	-0.02037	-1.108	-0.000918938
-1.109	-0.0007073	-1.109	-0.00206	-1.109	-0.000473414	-1.109	-0.00931	-1.109	-0.02062	-1.109	-0.000931938
-1.11	-0.0007129	-1.11	-0.00208	-1.11	-0.000475384	-1.11	-0.00945	-1.11	-0.02087	-1.11	-0.000950058
-1.111	-0.0007179	-1.111	-0.0021	-1.111	-0.00047948	-1.111	-0.00959	-1.111	-0.02111	-1.111	-0.000963057
-1.112	-0.0007223	-1.112	-0.00213	-1.112	-0.000483026	-1.112	-0.00973	-1.112	-0.02136	-1.112	-0.000976608
-1.113	-0.000727	-1.113	-0.00215	-1.113	-0.00048665	-1.113	-0.00986	-1.113	-0.02162	-1.113	-0.000991183
-1.114	-0.0007329	-1.114	-0.00218	-1.114	-0.00049051	-1.114	-0.00999	-1.114	-0.02188	-1.114	-0.00101
-1.115	-0.0007386	-1.115	-0.0022	-1.115	-0.000494292	-1.115	-0.01014	-1.115	-0.02213	-1.115	-0.00102
-1.116	-0.000744	-1.116	-0.00222	-1.116	-0.000497601	-1.116	-0.01029	-1.116	-0.02237	-1.116	-0.00104
-1.117	-0.0007489	-1.117	-0.00225	-1.117	-0.000500594	-1.117	-0.01041	-1.117	-0.02263	-1.117	-0.00105
-1.118	-0.0007548	-1.118	-0.00227	-1.118	-0.000504612	-1.118	-0.01053	-1.118	-0.02287	-1.118	-0.00107
-1.119	-0.00076	-1.119	-0.0023	-1.119	-0.000508867	-1.119	-0.01066	-1.119	-0.02313	-1.119	-0.00108
-1.12	-0.000766	-1.12	-0.00232	-1.12	-0.000512806	-1.12	-0.01081	-1.12	-0.02338	-1.12	-0.0011
-1.121	-0.0007716	-1.121	-0.00235	-1.121	-0.000516982	-1.121	-0.01096	-1.121	-0.02362	-1.121	-0.00111
-1.122	-0.0007768	-1.122	-0.00237	-1.122	-0.000520842	-1.122	-0.01108	-1.122	-0.02386	-1.122	-0.00113
-1.123	-0.0007829	-1.123	-0.0024	-1.123	-0.000524624	-1.123	-0.01122	-1.123	-0.02412	-1.123	-0.00115
-1.124	-0.0007886	-1.124	-0.00242	-1.124	-0.000529272	-1.124	-0.01133	-1.124	-0.02439	-1.124	-0.00117
-1.125	-0.0007951	-1.125	-0.00245	-1.125	-0.000533211	-1.125	-0.01148	-1.125	-0.02463	-1.125	-0.00118
-1.126	-0.0008004	-1.126	-0.00248	-1.126	-0.000538411	-1.126	-0.01163	-1.126	-0.02487	-1.126	-0.0012
-1.127	-0.0008069	-1.127	-0.0025	-1.127	-0.000542665	-1.127	-0.01175	-1.127	-0.02514	-1.127	-0.00122
-1.128	-0.0008127	-1.128	-0.00253	-1.128	-0.00054692	-1.128	-0.01188	-1.128	-0.02539	-1.128	-0.00124
-1.129	-0.0008192	-1.129	-0.00256	-1.129	-0.000550938	-1.129	-0.01202	-1.129	-0.02564	-1.129	-0.00126
-1.13	-0.0008256	-1.13	-0.00258	-1.13	-0.000555822	-1.13	-0.01213	-1.13	-0.02588	-1.13	-0.00128
-1.131	-0.000832	-1.131	-0.00261	-1.131	-0.000560392	-1.131	-0.01228	-1.131	-0.02612	-1.131	-0.0013
-1.132	-0.0008391	-1.132	-0.00264	-1.132	-0.00056567	-1.132	-0.01242	-1.132	-0.02639	-1.132	-0.00132
-1.133	-0.0008454	-1.133	-0.00267	-1.133	-0.000570003	-1.133	-0.01253	-1.133	-0.02665	-1.133	-0.00134
-1.134	-0.0008518	-1.134	-0.00269	-1.134	-0.000574967	-1.134	-0.01265	-1.134	-0.02688	-1.134	-0.00136
-1.135	-0.0008593	-1.135	-0.00272	-1.135	-0.000580245	-1.135	-0.01279	-1.135	-0.02714	-1.135	-0.00138
-1.136	-0.0008662	-1.136	-0.00275	-1.136	-0.0005845	-1.136	-0.01293	-1.136	-0.02738	-1.136	-0.00141
-1.137	-0.0008728	-1.137	-0.00278	-1.137	-0.000589227	-1.137	-0.01303	-1.137	-0.02765	-1.137	-0.00143
-1.138	-0.0008801	-1.138	-0.00281	-1.138	-0.000594111	-1.138	-0.01319	-1.138	-0.02792	-1.138	-0.00145
-1.139	-0.0008871	-1.139	-0.00284	-1.139	-0.000599311	-1.139	-0.01335	-1.139	-0.02816	-1.139	-0.00147
-1.14	-0.000895	-1.14	-0.00288	-1.14	-0.000604274	-1.14	-0.01348	-1.14	-0.0284	-1.14	-0.00149
-1.141	-0.0009018	-1.141	-0.00291	-1.141	-0.000609553	-1.141	-0.01361	-1.141	-0.02863	-1.141	-0.00152
-1.142	-0.0009107	-1.142	-0.00295	-1.142	-0.000615304	-1.142	-0.01374	-1.142	-0.0289	-1.142	-0.00154
-1.143	-0.0009176	-1.143	-0.00298	-1.143	-0.000619716	-1.143	-0.01388	-1.143	-0.02916	-1.143	-0.00156
-1.144	-0.0009263	-1.144	-0.00301	-1.144	-0.000625231	-1.144	-0.014	-1.144	-0.02942	-1.144	-0.00159
-1.145	-0.0009341	-1.145	-0.00304	-1.145	-0.000630194	-1.145	-0.01418	-1.145	-0.02967	-1.145	-0.00161
-1.146	-0.0009419	-1.146	-0.00308	-1.146	-0.000635079	-1.146	-0.01433	-1.146	-0.02992	-1.146	-0.00163
-1.147	-0.0009507	-1.147	-0.00311	-1.147	-0.000640594	-1.147	-0.01449	-1.147	-0.0302	-1.147	-0.00166
-1.148	-0.0009595	-1.148	-0.00314	-1.148	-0.000646503	-1.148	-0.01461	-1.148	-0.03047	-1.148	-0.00169
-1.149	-0.0009685	-1.149	-0.00317	-1.149	-0.000652412	-1.149	-0.01474	-1.149	-0.03072	-1.149	-0.00171
-1.15	-0.0009771	-1.15	-0.00321	-1.15	-0.00065769	-1.15	-0.01491	-1.15	-0.03096	-1.15	-0.00174
-1.151	-0.0009865	-1.151	-0.00324	-1.151	-0.000663441	-1.151	-0.01507	-1.151	-0.03123	-1.151	-0.00177
-1.152	-0.0009958	-1.152	-0.00328	-1.152	-0.000668877	-1.152	-0.0152	-1.152	-0.03147	-1.152	-0.0018
-1.153	-0.00101	-1.153	-0.00332	-1.153	-0.000674235	-1.153	-0.01533	-1.153	-0.03174	-1.153	-0.00183
-1.154	-0.00102	-1.154	-0.00335	-1.154	-0.000680774	-1.154	-0.01542	-1.154	-0.03202	-1.154	-0.00186
-1.155	-0.00103	-1.155	-0.00339	-1.155	-0.000687077	-1.155	-0.01558	-1.155	-0.0323	-1.155	-0.00189
-1.156	-0.00104	-1.156	-0.00343	-1.156	-0.000692749	-1.156	-0.01573	-1.156	-0.03253	-1.156	-0.00192
-1.157	-0.00105	-1.157	-0.00346	-1.157	-0.000698973	-1.157	-0.01591	-1.157	-0.03277	-1.157	-0.00195
-1.158	-0.00106	-1.158	-0.0035	-1.158	-0.000704488	-1.158	-0.01606	-1.158	-0.03301	-1.158	-0.00198
-1.159	-0.00107	-1.159	-0.00354	-1.159	-0.000711263	-1.159	-0.01621	-1.159	-0.03329	-1.159	-0.00201
-1.16	-0.00108	-1.16	-0.00358	-1.16	-0.000717487	-1.16	-0.01634	-1.16	-0.03356	-1.16	-0.00204
-1.161	-0.00109	-1.161	-0.00362	-1.161	-0.000723632	-1.161	-0.01648	-1.161	-0.03383	-1.161	-0.00207
-1.162	-0.0011	-1.162	-0.00366	-1.162	-0.000730172	-1.162	-0.01656	-1.162	-0.03404	-1.162	-0.00211
-1.163	-0.00111	-1.163	-0.0037	-1.163	-0.000736868	-1.163	-0.0167	-1.163	-0.03429	-1.163	-0.00213
-1.164	-0.00112	-1.164	-0.00373	-1.164	-0.00074388	-1.164	-0.01688	-1.164	-0.03454	-1.164	-0.00217
-1.165	-0.00113	-1.165	-0.00377	-1.165	-0.000750498	-1.165	-0.017	-1.165	-0.0348	-1.165	-0.0022
-1.166	-0.00115	-1.166	-0.00381	-1.166	-0.000757431	-1.166	-0.01717	-1.166	-0.03508	-1.166	-0.00223
-1.167	-0.00116	-1.167	-0.00385	-1.167	-0.000764127	-1.167	-0.01728	-1.167	-0.03531	-1.167	-0.00227
-1.168	-0.00117	-1.168	-0.0039	-1.168	-0.000770115	-1.168	-0.01739	-1.168	-0.03558	-1.168	-0.0023
-1.169	-0.00118	-1.169	-0.00394	-1.169	-0.000777678	-1.169	-0.01754	-1.169	-0.03582	-1.169	-0.00234
-1.17	-0.00119	-1.17	-0.00399	-1.17	-0.000784375	-1.17	-0.0177	-1.17	-0.03606	-1.17	-0.00238
-1.171	-0.00121	-1.171	-0.00403	-1.171	-0.000790757	-1.171	-0.01786	-1.171	-0.03634	-1.171	-0.00242
-1.172	-0.00122	-1.172	-0.00408	-1.172	-0.000797532	-1.172	-0.01801	-1.172	-0.0366	-1.172	-0.00246
-1.173	-0.00123	-1.173	-0.00412	-1.173	-0.000804623	-1.173	-0.01811	-1.173	-0.03686	-1.173	-0.0025
-1.174	-0.00125	-1.174	-0.00417	-1.174	-0.000811792	-1.174	-0.01827	-1.174	-0.03712	-1.174	-0.00254
-1.175	-0.00126	-1.175	-0.00421	-1.175	-0.000818252	-1.175	-0.01842	-1.175	-0.03738	-1.175	-0.00257
-1.176	-0.00127	-1.176	-0.00426	-1.176	-0.000824791	-1.176	-0.01853	-1.176	-0.03762	-1.176	-0.00261
-1.177	-0.00129	-1.177	-0.0043	-1.177	-0.000831882	-1.177	-0.01868	-1.177	-0.03789	-1.177	-0.00265
-1.178	-0.0013	-1.178	-0.00434	-1.178	-0.000838657	-1.178	-0.01883	-1.178	-0.03816	-1.178	-0.00269
-1.179	-0.00132	-1.179	-0.00439	-1.179	-0.000845275	-1.179	-0.01896	-1.179	-0.03842	-1.179	-0.00273
-1.18	-0.00134	-1.18	-0.00443	-1.18	-0.00085276	-1.18	-0.01913	-1.18	-0.03867	-1.18	-0.00277
-1.181	-0.00135	-1.181	-0.00448	-1.181	-0.000859299	-1.181	-0.01932	-1.181	-0.0389	-1.181	-0.00282
-1.182	-0.00137	-1.182	-0.00452	-1.182	-0.000866626	-1.182	-0.01945	-1.182	-0.03915	-1.182	-0.00286
-1.183	-0.00138	-1.183	-0.00457	-1.183	-0.000873953	-1.183	-0.01958	-1.183	-0.03943	-1.183	-0.0029
-1.184	-0.0014	-1.184	-0.00461	-1.184	-0.000880649	-1.184	-0.01971	-1.184	-0.03969	-1.184	-0.00294
-1.185	-0.00142	-1.185	-0.00473	-1.185	-0.000888449	-1.185	-0.01987	-1.185	-0.03994	-1.185	-0.00298
-1.186	-0.00143	-1.186	-0.0048	-1.186	-0.000895697	-1.186	-0.02	-1.186	-0.04017	-1.186	-0.00303
-1.187	-0.00145	-1.187	-0.00486	-1.187	-0.000902709	-1.187	-0.02013	-1.187	-0.04046	-1.187	-0.00308
-1.188	-0.00147	-1.188	-0.00491	-1.188	-0.000910114	-1.188	-0.02024	-1.188	-0.0407	-1.188	-0.00313
-1.189	-0.00148	-1.189	-0.00496	-1.189	-0.00091752	-1.189	-0.02039	-1.189	-0.04094	-1.189	-0.00317
-1.19	-0.0015	-1.19	-0.00502	-1.19	-0.000924926	-1.19	-0.02048	-1.19	-0.0412	-1.19	-0.00322
-1.191	-0.00152	-1.191	-0.00508	-1.191	-0.000932804	-1.191	-0.0207	-1.191	-0.04144	-1.191	-0.00327
-1.192	-0.00154	-1.192	-0.00513	-1.192	-0.00094084	-1.192	-0.0208	-1.192	-0.04167	-1.192	-0.00332
-1.193	-0.00156	-1.193	-0.00519	-1.193	-0.000948955	-1.193	-0.02092	-1.193	-0.04194	-1.193	-0.00337
-1.194	-0.00158	-1.194	-0.00525	-1.194	-0.000956361	-1.194	-0.02108	-1.194	-0.04218	-1.194	-0.00342
-1.195	-0.0016	-1.195	-0.00532	-1.195	-0.000963766	-1.195	-0.02118	-1.195	-0.04243	-1.195	-0.00347
-1.196	-0.00162	-1.196	-0.00537	-1.196	-0.000972275	-1.196	-0.02133	-1.196	-0.04265	-1.196	-0.00352
-1.197	-0.00164	-1.197	-0.00543	-1.197	-0.000980469	-1.197	-0.02149	-1.197	-0.04288	-1.197	-0.00357
-1.198	-0.00166	-1.198	-0.0055	-1.198	-0.000988426	-1.198	-0.02162	-1.198	-0.04311	-1.198	-0.00362
-1.199	-0.00168	-1.199	-0.0056	-1.199	-0.000996856	-1.199	-0.02172	-1.199	-0.04336	-1.199	-0.00367
-1.2	-0.00171	-1.2	-0.00565	-1.2	-0.001	-1.2	-0.02183	-1.2	-0.04368	-1.2	-0.00373
-1.201	-0.00173	-1.201	-0.00573	-1.201	-0.00101	-1.201	-0.02192	-1.201	-0.04395	-1.201	-0.00379
-1.202	-0.00175	-1.202	-0.0058	-1.202	-0.00102	-1.202	-0.02209	-1.202	-0.04419	-1.202	-0.00384
-1.203	-0.00177	-1.203	-0.00588	-1.203	-0.00103	-1.203	-0.02223	-1.203	-0.04446	-1.203	-0.00389
-1.204	-0.0018	-1.204	-0.00595	-1.204	-0.00104	-1.204	-0.02239	-1.204	-0.04473	-1.204	-0.00395
-1.205	-0.00182	-1.205	-0.00603	-1.205	-0.00105	-1.205	-0.02255	-1.205	-0.04496	-1.205	-0.004
-1.206	-0.00185	-1.206	-0.00611	-1.206	-0.00106	-1.206	-0.02269	-1.206	-0.04521	-1.206	-0.00407
-1.207	-0.00188	-1.207	-0.00619	-1.207	-0.00107	-1.207	-0.02285	-1.207	-0.04545	-1.207	-0.00412
-1.208	-0.0019	-1.208	-0.00624	-1.208	-0.00107	-1.208	-0.02308	-1.208	-0.04573	-1.208	-0.00417
-1.209	-0.00193	-1.209	-0.00629	-1.209	-0.00108	-1.209	-0.02324	-1.209	-0.04604	-1.209	-0.00423
-1.21	-0.00195	-1.21	-0.00636	-1.21	-0.00109	-1.21	-0.02335	-1.21	-0.04629	-1.21	-0.00429
-1.211	-0.00198	-1.211	-0.00643	-1.211	-0.0011	-1.211	-0.02342	-1.211	-0.04653	-1.211	-0.00435
-1.212	-0.002	-1.212	-0.0065	-1.212	-0.00111	-1.212	-0.02352	-1.212	-0.0468	-1.212	-0.00441
-1.213	-0.00203	-1.213	-0.00658	-1.213	-0.00112	-1.213	-0.02367	-1.213	-0.04708	-1.213	-0.00447
-1.214	-0.00206	-1.214	-0.00667	-1.214	-0.00113	-1.214	-0.02382	-1.214	-0.0473	-1.214	-0.00453
-1.215	-0.00209	-1.215	-0.00675	-1.215	-0.00114	-1.215	-0.02394	-1.215	-0.04756	-1.215	-0.0046
-1.216	-0.00212	-1.216	-0.0068	-1.216	-0.00115	-1.216	-0.02404	-1.216	-0.04784	-1.216	-0.00466
-1.217	-0.00215	-1.217	-0.00688	-1.217	-0.00116	-1.217	-0.02423	-1.217	-0.04814	-1.217	-0.00472
-1.218	-0.00218	-1.218	-0.00702	-1.218	-0.00117	-1.218	-0.02434	-1.218	-0.0484	-1.218	-0.00478
-1.219	-0.00221	-1.219	-0.00717	-1.219	-0.00117	-1.219	-0.02449	-1.219	-0.04861	-1.219	-0.00485
-1.22	-0.00224	-1.22	-0.00727	-1.22	-0.00118	-1.22	-0.02467	-1.22	-0.04892	-1.22	-0.00491
-1.221	-0.00228	-1.221	-0.00737	-1.221	-0.00119	-1.221	-0.0248	-1.221	-0.04916	-1.221	-0.00497
-1.222	-0.00231	-1.222	-0.00744	-1.222	-0.0012	-1.222	-0.02492	-1.222	-0.04941	-1.222	-0.00504
-1.223	-0.00234	-1.223	-0.00752	-1.223	-0.00121	-1.223	-0.02502	-1.223	-0.04967	-1.223	-0.00511
-1.224	-0.00238	-1.224	-0.00762	-1.224	-0.00122	-1.224	-0.02524	-1.224	-0.04993	-1.224	-0.00517
-1.225	-0.00241	-1.225	-0.0077	-1.225	-0.00123	-1.225	-0.02534	-1.225	-0.05019	-1.225	-0.00524
-1.226	-0.00244	-1.226	-0.0078	-1.226	-0.00124	-1.226	-0.02553	-1.226	-0.05042	-1.226	-0.0053
-1.227	-0.00248	-1.227	-0.0079	-1.227	-0.00125	-1.227	-0.02566	-1.227	-0.05069	-1.227	-0.00537
-1.228	-0.00252	-1.228	-0.008	-1.228	-0.00127	-1.228	-0.02572	-1.228	-0.05093	-1.228	-0.00545
-1.229	-0.00255	-1.229	-0.00809	-1.229	-0.00128	-1.229	-0.02584	-1.229	-0.05121	-1.229	-0.00554
-1.23	-0.00259	-1.23	-0.00816	-1.23	-0.00129	-1.23	-0.02599	-1.23	-0.05147	-1.23	-0.00561
-1.231	-0.00263	-1.231	-0.00825	-1.231	-0.0013	-1.231	-0.02614	-1.231	-0.0517	-1.231	-0.00567
-1.232	-0.00267	-1.232	-0.00834	-1.232	-0.00131	-1.232	-0.02634	-1.232	-0.05196	-1.232	-0.00575
-1.233	-0.0027	-1.233	-0.00844	-1.233	-0.00132	-1.233	-0.02649	-1.233	-0.05234	-1.233	-0.00582
-1.234	-0.00274	-1.234	-0.00853	-1.234	-0.00133	-1.234	-0.02664	-1.234	-0.05259	-1.234	-0.00589
-1.235	-0.00278	-1.235	-0.00865	-1.235	-0.00134	-1.235	-0.02677	-1.235	-0.05284	-1.235	-0.00597
-1.236	-0.00283	-1.236	-0.00874	-1.236	-0.00135	-1.236	-0.0269	-1.236	-0.05314	-1.236	-0.00604
-1.237	-0.00286	-1.237	-0.00883	-1.237	-0.00136	-1.237	-0.02706	-1.237	-0.05336	-1.237	-0.00611
-1.238	-0.00291	-1.238	-0.009	-1.238	-0.00138	-1.238	-0.02724	-1.238	-0.0536	-1.238	-0.0062
-1.239	-0.00295	-1.239	-0.00913	-1.239	-0.00139	-1.239	-0.02742	-1.239	-0.05383	-1.239	-0.00627
-1.24	-0.00299	-1.24	-0.00922	-1.24	-0.0014	-1.24	-0.02755	-1.24	-0.05405	-1.24	-0.00634
-1.241	-0.00304	-1.241	-0.00933	-1.241	-0.00141	-1.241	-0.02767	-1.241	-0.05433	-1.241	-0.00643
-1.242	-0.00308	-1.242	-0.00943	-1.242	-0.00142	-1.242	-0.0278	-1.242	-0.05459	-1.242	-0.0065
-1.243	-0.00313	-1.243	-0.00954	-1.243	-0.00144	-1.243	-0.0279	-1.243	-0.05483	-1.243	-0.00658
-1.244	-0.00318	-1.244	-0.00964	-1.244	-0.00145	-1.244	-0.02798	-1.244	-0.0551	-1.244	-0.00667
-1.245	-0.00322	-1.245	-0.00974	-1.245	-0.00146	-1.245	-0.0281	-1.245	-0.05534	-1.245	-0.00675
-1.246	-0.00328	-1.246	-0.00983	-1.246	-0.00147	-1.246	-0.0283	-1.246	-0.05559	-1.246	-0.00683
-1.247	-0.00333	-1.247	-0.00994	-1.247	-0.00148	-1.247	-0.0287	-1.247	-0.05583	-1.247	-0.00692
-1.248	-0.00338	-1.248	-0.01006	-1.248	-0.0015	-1.248	-0.02891	-1.248	-0.05623	-1.248	-0.007
-1.249	-0.00343	-1.249	-0.01018	-1.249	-0.00151	-1.249	-0.02899	-1.249	-0.05673	-1.249	-0.00707
-1.25	-0.00348	-1.25	-0.01028	-1.25	-0.00152	-1.25	-0.02912	-1.25	-0.05695	-1.25	-0.00719
-1.251	-0.00353	-1.251	-0.01039	-1.251	-0.00154	-1.251	-0.02932	-1.251	-0.0572	-1.251	-0.00731
-1.252	-0.00358	-1.252	-0.01052	-1.252	-0.00155	-1.252	-0.0295	-1.252	-0.05746	-1.252	-0.00739
-1.253	-0.00363	-1.253	-0.01064	-1.253	-0.00156	-1.253	-0.02964	-1.253	-0.05772	-1.253	-0.00746
-1.254	-0.00368	-1.254	-0.01075	-1.254	-0.00158	-1.254	-0.02978	-1.254	-0.05796	-1.254	-0.00758
-1.255	-0.00374	-1.255	-0.01085	-1.255	-0.00159	-1.255	-0.02995	-1.255	-0.0583	-1.255	-0.00768
-1.256	-0.00379	-1.256	-0.01095	-1.256	-0.00161	-1.256	-0.03013	-1.256	-0.05855	-1.256	-0.00776
-1.257	-0.00385	-1.257	-0.01105	-1.257	-0.00162	-1.257	-0.03033	-1.257	-0.05873	-1.257	-0.00784
-1.258	-0.0039	-1.258	-0.01118	-1.258	-0.00164	-1.258	-0.0305	-1.258	-0.05898	-1.258	-0.00792
-1.259	-0.00396	-1.259	-0.0113	-1.259	-0.00165	-1.259	-0.03062	-1.259	-0.05921	-1.259	-0.00802
-1.26	-0.00402	-1.26	-0.01138	-1.26	-0.00167	-1.26	-0.03069	-1.26	-0.05946	-1.26	-0.00809
-1.261	-0.00408	-1.261	-0.01161	-1.261	-0.00168	-1.261	-0.03095	-1.261	-0.05971	-1.261	-0.00818
-1.262	-0.00414	-1.262	-0.01179	-1.262	-0.0017	-1.262	-0.03114	-1.262	-0.05995	-1.262	-0.0083
-1.263	-0.0042	-1.263	-0.01192	-1.263	-0.00171	-1.263	-0.03128	-1.263	-0.06016	-1.263	-0.00839
-1.264	-0.00426	-1.264	-0.01208	-1.264	-0.00173	-1.264	-0.03144	-1.264	-0.0604	-1.264	-0.00848
-1.265	-0.00432	-1.265	-0.01219	-1.265	-0.00174	-1.265	-0.0316	-1.265	-0.06065	-1.265	-0.00857
-1.266	-0.00438	-1.266	-0.01233	-1.266	-0.00176	-1.266	-0.03167	-1.266	-0.06103	-1.266	-0.00868
-1.267	-0.00444	-1.267	-0.01244	-1.267	-0.00178	-1.267	-0.0318	-1.267	-0.06128	-1.267	-0.00879
-1.268	-0.00451	-1.268	-0.01254	-1.268	-0.0018	-1.268	-0.03189	-1.268	-0.06153	-1.268	-0.00889
-1.269	-0.00457	-1.269	-0.01265	-1.269	-0.00181	-1.269	-0.03206	-1.269	-0.0618	-1.269	-0.00899
-1.27	-0.00464	-1.27	-0.01277	-1.27	-0.00183	-1.27	-0.03215	-1.27	-0.06203	-1.27	-0.00908
-1.271	-0.0047	-1.271	-0.01287	-1.271	-0.00185	-1.271	-0.03226	-1.271	-0.06227	-1.271	-0.00918
-1.272	-0.00477	-1.272	-0.01299	-1.272	-0.00187	-1.272	-0.03254	-1.272	-0.06252	-1.272	-0.00926
-1.273	-0.00484	-1.273	-0.01313	-1.273	-0.00189	-1.273	-0.0327	-1.273	-0.06277	-1.273	-0.00936
-1.274	-0.0049	-1.274	-0.01326	-1.274	-0.0019	-1.274	-0.03285	-1.274	-0.06305	-1.274	-0.00944
-1.275	-0.00496	-1.275	-0.01338	-1.275	-0.00192	-1.275	-0.03302	-1.275	-0.06326	-1.275	-0.00955
-1.276	-0.00504	-1.276	-0.0135	-1.276	-0.00194	-1.276	-0.03311	-1.276	-0.0635	-1.276	-0.00964
-1.277	-0.0051	-1.277	-0.01365	-1.277	-0.00196	-1.277	-0.03319	-1.277	-0.06379	-1.277	-0.00973
-1.278	-0.00517	-1.278	-0.01378	-1.278	-0.00198	-1.278	-0.03332	-1.278	-0.06405	-1.278	-0.00983
-1.279	-0.00524	-1.279	-0.01393	-1.279	-0.002	-1.279	-0.03357	-1.279	-0.06425	-1.279	-0.00993
-1.28	-0.00531	-1.28	-0.01404	-1.28	-0.00202	-1.28	-0.03369	-1.28	-0.06449	-1.28	-0.01003
-1.281	-0.00539	-1.281	-0.01416	-1.281	-0.00204	-1.281	-0.0338	-1.281	-0.06479	-1.281	-0.01012
-1.282	-0.00545	-1.282	-0.01431	-1.282	-0.00206	-1.282	-0.03391	-1.282	-0.0651	-1.282	-0.01022
-1.283	-0.00553	-1.283	-0.01444	-1.283	-0.00208	-1.283	-0.03408	-1.283	-0.06536	-1.283	-0.01033
-1.284	-0.00561	-1.284	-0.01458	-1.284	-0.0021	-1.284	-0.03411	-1.284	-0.06559	-1.284	-0.01043
-1.285	-0.00568	-1.285	-0.0147	-1.285	-0.00212	-1.285	-0.03418	-1.285	-0.0658	-1.285	-0.01051
-1.286	-0.00576	-1.286	-0.0148	-1.286	-0.00215	-1.286	-0.03428	-1.286	-0.06605	-1.286	-0.0106
-1.287	-0.00583	-1.287	-0.01497	-1.287	-0.00217	-1.287	-0.03438	-1.287	-0.06631	-1.287	-0.0107
-1.288	-0.00591	-1.288	-0.01512	-1.288	-0.00219	-1.288	-0.03454	-1.288	-0.0665	-1.288	-0.01082
-1.289	-0.00598	-1.289	-0.01524	-1.289	-0.00221	-1.289	-0.03479	-1.289	-0.06678	-1.289	-0.01092
-1.29	-0.00606	-1.29	-0.01538	-1.29	-0.00224	-1.29	-0.03508	-1.29	-0.06704	-1.29	-0.01101
-1.291	-0.00614	-1.291	-0.01554	-1.291	-0.00226	-1.291	-0.0352	-1.291	-0.06741	-1.291	-0.01111
-1.292	-0.00622	-1.292	-0.01561	-1.292	-0.00229	-1.292	-0.03522	-1.292	-0.06766	-1.292	-0.0112
-1.293	-0.0063	-1.293	-0.01579	-1.293	-0.00231	-1.293	-0.03542	-1.293	-0.06795	-1.293	-0.0113
-1.294	-0.00638	-1.294	-0.01593	-1.294	-0.00234	-1.294	-0.03547	-1.294	-0.06821	-1.294	-0.0114
-1.295	-0.00646	-1.295	-0.01607	-1.295	-0.00237	-1.295	-0.03568	-1.295	-0.06853	-1.295	-0.0115
-1.296	-0.00654	-1.296	-0.01619	-1.296	-0.00239	-1.296	-0.03595	-1.296	-0.06881	-1.296	-0.01158
-1.297	-0.00662	-1.297	-0.01631	-1.297	-0.00242	-1.297	-0.03608	-1.297	-0.06903	-1.297	-0.01168
-1.298	-0.0067	-1.298	-0.0165	-1.298	-0.00245	-1.298	-0.03615	-1.298	-0.06934	-1.298	-0.0118
-1.299	-0.00679	-1.299	-0.01675	-1.299	-0.00248	-1.299	-0.03628	-1.299	-0.06958	-1.299	-0.01191
-1.3	-0.00688	-1.3	-0.01692	-1.3	-0.0025	-1.3	-0.03644	-1.3	-0.06983	-1.3	-0.01205
-1.301	-0.00696	-1.301	-0.01709	-1.301	-0.00253	-1.301	-0.03657	-1.301	-0.07005	-1.301	-0.01227
-1.302	-0.00706	-1.302	-0.01723	-1.302	-0.00256	-1.302	-0.03668	-1.302	-0.07034	-1.302	-0.01238
-1.303	-0.00714	-1.303	-0.01735	-1.303	-0.00259	-1.303	-0.0369	-1.303	-0.07068	-1.303	-0.01247
-1.304	-0.00723	-1.304	-0.01746	-1.304	-0.00262	-1.304	-0.0371	-1.304	-0.07112	-1.304	-0.01257
-1.305	-0.00732	-1.305	-0.01761	-1.305	-0.00265	-1.305	-0.03727	-1.305	-0.07141	-1.305	-0.01267
-1.306	-0.00741	-1.306	-0.01776	-1.306	-0.00268	-1.306	-0.03733	-1.306	-0.07168	-1.306	-0.0128
-1.307	-0.0075	-1.307	-0.01795	-1.307	-0.00271	-1.307	-0.03745	-1.307	-0.07199	-1.307	-0.01291
-1.308	-0.00759	-1.308	-0.01808	-1.308	-0.00274	-1.308	-0.03765	-1.308	-0.07226	-1.308	-0.01301
-1.309	-0.00768	-1.309	-0.01822	-1.309	-0.00277	-1.309	-0.03771	-1.309	-0.0725	-1.309	-0.01312
-1.31	-0.00778	-1.31	-0.01836	-1.31	-0.0028	-1.31	-0.03787	-1.31	-0.07273	-1.31	-0.01321
-1.311	-0.00786	-1.311	-0.01849	-1.311	-0.00283	-1.311	-0.03831	-1.311	-0.07299	-1.311	-0.01332
-1.312	-0.00796	-1.312	-0.01859	-1.312	-0.00287	-1.312	-0.0388	-1.312	-0.07328	-1.312	-0.01343
-1.313	-0.00805	-1.313	-0.01873	-1.313	-0.0029	-1.313	-0.03883	-1.313	-0.0736	-1.313	-0.01355
-1.314	-0.00814	-1.314	-0.01887	-1.314	-0.00293	-1.314	-0.03883	-1.314	-0.07385	-1.314	-0.01366
-1.315	-0.00825	-1.315	-0.01901	-1.315	-0.00297	-1.315	-0.03899	-1.315	-0.0741	-1.315	-0.01375
-1.316	-0.00833	-1.316	-0.01916	-1.316	-0.00301	-1.316	-0.03917	-1.316	-0.07433	-1.316	-0.01388
-1.317	-0.00844	-1.317	-0.01946	-1.317	-0.00305	-1.317	-0.03931	-1.317	-0.07475	-1.317	-0.014
-1.318	-0.00853	-1.318	-0.0197	-1.318	-0.00309	-1.318	-0.03951	-1.318	-0.07525	-1.318	-0.0141
-1.319	-0.00864	-1.319	-0.01982	-1.319	-0.00313	-1.319	-0.03967	-1.319	-0.07548	-1.319	-0.01421
-1.32	-0.00874	-1.32	-0.01993	-1.32	-0.00316	-1.32	-0.03982	-1.32	-0.07574	-1.32	-0.01431
-1.321	-0.00884	-1.321	-0.02008	-1.321	-0.0032	-1.321	-0.03993	-1.321	-0.07597	-1.321	-0.01444
-1.322	-0.00895	-1.322	-0.02018	-1.322	-0.00324	-1.322	-0.04	-1.322	-0.07623	-1.322	-0.01456
-1.323	-0.00904	-1.323	-0.02034	-1.323	-0.00328	-1.323	-0.04007	-1.323	-0.07645	-1.323	-0.01467
-1.324	-0.00915	-1.324	-0.02061	-1.324	-0.00332	-1.324	-0.04027	-1.324	-0.07668	-1.324	-0.01478
-1.325	-0.00924	-1.325	-0.02075	-1.325	-0.00337	-1.325	-0.04046	-1.325	-0.07692	-1.325	-0.0149
-1.326	-0.00935	-1.326	-0.02089	-1.326	-0.00341	-1.326	-0.04054	-1.326	-0.07715	-1.326	-0.01501
-1.327	-0.00946	-1.327	-0.02106	-1.327	-0.00345	-1.327	-0.04062	-1.327	-0.07733	-1.327	-0.01511
-1.328	-0.00956	-1.328	-0.02121	-1.328	-0.00349	-1.328	-0.04071	-1.328	-0.07756	-1.328	-0.01524
-1.329	-0.00967	-1.329	-0.02135	-1.329	-0.00354	-1.329	-0.04079	-1.329	-0.07781	-1.329	-0.01534
-1.33	-0.00977	-1.33	-0.02148	-1.33	-0.00358	-1.33	-0.04083	-1.33	-0.07809	-1.33	-0.01546
-1.331	-0.00988	-1.331	-0.02162	-1.331	-0.00363	-1.331	-0.041	-1.331	-0.07832	-1.331	-0.01556
-1.332	-0.00998	-1.332	-0.0218	-1.332	-0.00367	-1.332	-0.04104	-1.332	-0.07856	-1.332	-0.01567
-1.333	-0.01009	-1.333	-0.02199	-1.333	-0.00372	-1.333	-0.04105	-1.333	-0.07883	-1.333	-0.01578
-1.334	-0.0102	-1.334	-0.02214	-1.334	-0.00376	-1.334	-0.04113	-1.334	-0.07909	-1.334	-0.01594
-1.335	-0.01031	-1.335	-0.02226	-1.335	-0.00381	-1.335	-0.04143	-1.335	-0.07935	-1.335	-0.01604
-1.336	-0.01042	-1.336	-0.02239	-1.336	-0.00386	-1.336	-0.04162	-1.336	-0.07967	-1.336	-0.01615
-1.337	-0.01052	-1.337	-0.02259	-1.337	-0.00391	-1.337	-0.04164	-1.337	-0.07993	-1.337	-0.01626
-1.338	-0.01063	-1.338	-0.02271	-1.338	-0.00396	-1.338	-0.04183	-1.338	-0.08012	-1.338	-0.0164
-1.339	-0.01074	-1.339	-0.02285	-1.339	-0.00401	-1.339	-0.0422	-1.339	-0.08038	-1.339	-0.01651
-1.34	-0.01084	-1.34	-0.02301	-1.34	-0.00406	-1.34	-0.04244	-1.34	-0.08065	-1.34	-0.01665
-1.341	-0.01096	-1.341	-0.02315	-1.341	-0.00411	-1.341	-0.04259	-1.341	-0.08106	-1.341	-0.01678
-1.342	-0.01107	-1.342	-0.02329	-1.342	-0.00417	-1.342	-0.04264	-1.342	-0.08132	-1.342	-0.01688
-1.343	-0.01118	-1.343	-0.02342	-1.343	-0.00423	-1.343	-0.04265	-1.343	-0.0817	-1.343	-0.017
-1.344	-0.01131	-1.344	-0.02361	-1.344	-0.00429	-1.344	-0.04283	-1.344	-0.08185	-1.344	-0.01713
-1.345	-0.01142	-1.345	-0.02381	-1.345	-0.00434	-1.345	-0.04293	-1.345	-0.08211	-1.345	-0.01724
-1.346	-0.01153	-1.346	-0.02398	-1.346	-0.0044	-1.346	-0.04314	-1.346	-0.0823	-1.346	-0.01734
-1.347	-0.01165	-1.347	-0.02425	-1.347	-0.00447	-1.347	-0.04318	-1.347	-0.08247	-1.347	-0.01745
-1.348	-0.01176	-1.348	-0.02456	-1.348	-0.00454	-1.348	-0.04329	-1.348	-0.08281	-1.348	-0.01759
-1.349	-0.01188	-1.349	-0.02478	-1.349	-0.00459	-1.349	-0.04343	-1.349	-0.08302	-1.349	-0.01772
-1.35	-0.01199	-1.35	-0.02486	-1.35	-0.00465	-1.35	-0.04367	-1.35	-0.08325	-1.35	-0.01784
-1.351	-0.01211	-1.351	-0.02499	-1.351	-0.00472	-1.351	-0.04364	-1.351	-0.08341	-1.351	-0.01798
-1.352	-0.01223	-1.352	-0.02514	-1.352	-0.00477	-1.352	-0.04385	-1.352	-0.08359	-1.352	-0.01811
-1.353	-0.01235	-1.353	-0.02549	-1.353	-0.00484	-1.353	-0.04413	-1.353	-0.08392	-1.353	-0.01825
-1.354	-0.01246	-1.354	-0.02567	-1.354	-0.0049	-1.354	-0.04422	-1.354	-0.08418	-1.354	-0.01839
-1.355	-0.01257	-1.355	-0.02585	-1.355	-0.00495	-1.355	-0.04438	-1.355	-0.0845	-1.355	-0.01849
-1.356	-0.0127	-1.356	-0.02603	-1.356	-0.00502	-1.356	-0.04446	-1.356	-0.08471	-1.356	-0.0186
-1.357	-0.01281	-1.357	-0.02617	-1.357	-0.00508	-1.357	-0.04472	-1.357	-0.08495	-1.357	-0.01871
-1.358	-0.01294	-1.358	-0.02631	-1.358	-0.00515	-1.358	-0.04487	-1.358	-0.08517	-1.358	-0.01885
-1.359	-0.01305	-1.359	-0.02647	-1.359	-0.00521	-1.359	-0.04492	-1.359	-0.08539	-1.359	-0.01899
-1.36	-0.01318	-1.36	-0.02667	-1.36	-0.00528	-1.36	-0.04509	-1.36	-0.08567	-1.36	-0.01911
-1.361	-0.0133	-1.361	-0.02676	-1.361	-0.00537	-1.361	-0.04518	-1.361	-0.08586	-1.361	-0.01921
-1.362	-0.01343	-1.362	-0.02693	-1.362	-0.00544	-1.362	-0.04528	-1.362	-0.08617	-1.362	-0.01935
-1.363	-0.01356	-1.363	-0.02708	-1.363	-0.00551	-1.363	-0.0454	-1.363	-0.08643	-1.363	-0.01947
-1.364	-0.01368	-1.364	-0.02721	-1.364	-0.00558	-1.364	-0.04523	-1.364	-0.08665	-1.364	-0.0196
-1.365	-0.01381	-1.365	-0.02753	-1.365	-0.00565	-1.365	-0.04542	-1.365	-0.08709	-1.365	-0.01974
-1.366	-0.01393	-1.366	-0.02775	-1.366	-0.00572	-1.366	-0.04566	-1.366	-0.08759	-1.366	-0.01988
-1.367	-0.01405	-1.367	-0.02789	-1.367	-0.00579	-1.367	-0.04592	-1.367	-0.08787	-1.367	-0.01998
-1.368	-0.01418	-1.368	-0.02804	-1.368	-0.00587	-1.368	-0.04598	-1.368	-0.08801	-1.368	-0.02012
-1.369	-0.0143	-1.369	-0.02828	-1.369	-0.00594	-1.369	-0.04603	-1.369	-0.08829	-1.369	-0.02023
-1.37	-0.01443	-1.37	-0.02843	-1.37	-0.00601	-1.37	-0.0461	-1.37	-0.08857	-1.37	-0.02034
-1.371	-0.01455	-1.371	-0.02854	-1.371	-0.00609	-1.371	-0.04634	-1.371	-0.08881	-1.371	-0.02046
-1.372	-0.01469	-1.372	-0.02868	-1.372	-0.00616	-1.372	-0.04654	-1.372	-0.08918	-1.372	-0.02142
-1.373	-0.01482	-1.373	-0.02887	-1.373	-0.00623	-1.373	-0.04683	-1.373	-0.08934	-1.373	-0.02201
-1.374	-0.01495	-1.374	-0.02905	-1.374	-0.0063	-1.374	-0.04693	--	--	-1.374	-0.02209
-1.375	-0.01508	-1.375	-0.02923	-1.375	-0.00639	-1.375	-0.04703	--	--	-1.375	-0.02219
-1.376	-0.0152	-1.376	-0.02941	-1.376	-0.00647	-1.376	-0.04715	--	--	-1.376	-0.02231
-1.377	-0.01534	-1.377	-0.02951	-1.377	-0.00655	-1.377	-0.0472	--	--	-1.377	-0.02245
-1.378	-0.01545	-1.378	-0.02962	-1.378	-0.00663	-1.378	-0.0473	--	--	-1.378	-0.02261
-1.379	-0.01558	-1.379	-0.02978	-1.379	-0.00671	-1.379	-0.04735	--	--	-1.379	-0.02275
-1.38	-0.01573	-1.38	-0.02992	-1.38	-0.00679	-1.38	-0.04748	--	--	-1.38	-0.0229
-1.381	-0.01586	-1.381	-0.03011	-1.381	-0.00688	-1.381	-0.04759	--	--	-1.381	-0.02301
-1.382	-0.016	-1.382	-0.03026	-1.382	-0.00696	-1.382	-0.04772	--	--	-1.382	-0.02311
-1.383	-0.01612	-1.383	-0.03043	-1.383	-0.00708	-1.383	-0.04817	--	--	-1.383	-0.02322
-1.384	-0.01627	-1.384	-0.03065	-1.384	-0.0072	-1.384	-0.04874	--	--	-1.384	-0.02336
-1.385	-0.0164	-1.385	-0.03081	-1.385	-0.00729	-1.385	-0.04888	--	--	-1.385	-0.0235
-1.386	-0.01654	-1.386	-0.03101	-1.386	-0.00738	-1.386	-0.04901	--	--	-1.386	-0.02361
-1.387	-0.01668	-1.387	-0.03114	-1.387	-0.00748	-1.387	-0.0492	--	--	-1.387	-0.02371
-1.388	-0.0168	-1.388	-0.03127	-1.388	-0.00758	-1.388	-0.04942	--	--	-1.388	-0.02385
-1.389	-0.01694	-1.389	-0.03138	-1.389	-0.00767	-1.389	-0.04954	--	--	-1.389	-0.02395
-1.39	-0.01709	-1.39	-0.03151	-1.39	-0.00776	-1.39	-0.04951	--	--	-1.39	-0.02416
-1.391	-0.01722	-1.391	-0.03168	-1.391	-0.00785	-1.391	-0.04964	--	--	-1.391	-0.02435
-1.392	-0.01736	-1.392	-0.03193	-1.392	-0.00794	-1.392	-0.04979	--	--	-1.392	-0.02454
-1.393	-0.01749	-1.393	-0.03209	-1.393	-0.00804	-1.393	-0.04998	--	--	-1.393	-0.02467
-1.394	-0.01764	-1.394	-0.03221	-1.394	-0.00813	-1.394	-0.05009	--	--	-1.394	-0.02544
-1.395	-0.01778	-1.395	-0.03236	-1.395	-0.00823	-1.395	-0.05009	--	--	-1.395	-0.02581
-1.396	-0.01792	-1.396	-0.03259	-1.396	-0.00832	-1.396	-0.05017	--	--	-1.396	-0.02592
-1.397	-0.01805	-1.397	-0.03276	-1.397	-0.00842	-1.397	-0.05039	--	--	-1.397	-0.02603
-1.398	-0.01819	-1.398	-0.03286	-1.398	-0.00852	-1.398	-0.0505	--	--	-1.398	-0.02619
-1.399	-0.01833	-1.399	-0.03307	-1.399	-0.00862	-1.399	-0.05104	--	--	-1.399	-0.02631
-1.4	-0.01846	-1.4	-0.03332	-1.4	-0.00873	-1.4	-0.05155	--	--	-1.4	-0.02642
-1.401	-0.01861	-1.401	-0.03345	-1.401	-0.00883	-1.401	-0.05152	--	--	-1.401	-0.02659
-1.402	-0.01875	-1.402	-0.03355	-1.402	-0.00893	-1.402	-0.05159	--	--	-1.402	-0.0267
-1.403	-0.0189	-1.403	-0.03374	-1.403	-0.00902	-1.403	-0.05175	--	--	-1.403	-0.02682
-1.404	-0.01902	-1.404	-0.03389	-1.404	-0.00912	-1.404	-0.0519	--	--	-1.404	-0.02692
-1.405	-0.01918	-1.405	-0.03412	-1.405	-0.00922	-1.405	-0.05202	--	--	-1.405	-0.02704
-1.406	-0.01934	-1.406	-0.03444	-1.406	-0.00934	-1.406	-0.05217	--	--	-1.406	-0.02718
-1.407	-0.01948	-1.407	-0.03471	-1.407	-0.00948	-1.407	-0.05209	--	--	-1.407	-0.02735
-1.408	-0.01962	-1.408	-0.03492	-1.408	-0.0096	-1.408	-0.05223	--	--	-1.408	-0.02744
-1.409	-0.01975	-1.409	-0.03511	-1.409	-0.00971	-1.409	-0.0528	--	--	-1.409	-0.02756
-1.41	-0.01989	-1.41	-0.03526	-1.41	-0.00982	-1.41	-0.05289	--	--	-1.41	-0.02773
-1.411	-0.02003	-1.411	-0.03544	-1.411	-0.00993	-1.411	-0.05303	--	--	-1.411	-0.02784
-1.412	-0.0202	-1.412	-0.0357	-1.412	-0.01004	-1.412	-0.05323	--	--	-1.412	-0.02796
-1.413	-0.02033	-1.413	-0.0358	-1.413	-0.01018	-1.413	-0.05362	--	--	-1.413	-0.02808
-1.414	-0.02047	-1.414	-0.03595	-1.414	-0.0103	-1.414	-0.05373	--	--	-1.414	-0.02819
-1.415	-0.02063	-1.415	-0.03612	-1.415	-0.01042	-1.415	-0.05372	--	--	-1.415	-0.02828
-1.416	-0.02076	-1.416	-0.03624	-1.416	-0.01053	-1.416	-0.0539	--	--	-1.416	-0.02838
-1.417	-0.02091	-1.417	-0.03637	-1.417	-0.01064	-1.417	-0.05384	--	--	-1.417	-0.0285
-1.418	-0.02106	-1.418	-0.03649	-1.418	-0.01076	-1.418	-0.05392	--	--	-1.418	-0.02863
-1.419	-0.0212	-1.419	-0.03669	-1.419	-0.01088	-1.419	-0.05397	--	--	-1.419	-0.02878
-1.42	-0.02134	-1.42	-0.03687	-1.42	-0.01099	-1.42	-0.05405	--	--	-1.42	-0.02896
-1.421	-0.02148	-1.421	-0.03705	-1.421	-0.0111	-1.421	-0.05416	--	--	-1.421	-0.0291
-1.422	-0.02163	-1.422	-0.03721	-1.422	-0.01122	-1.422	-0.05435	--	--	-1.422	-0.02929
-1.423	-0.02177	-1.423	-0.03733	-1.423	-0.01134	-1.423	-0.05447	--	--	-1.423	-0.02954
-1.424	-0.02192	-1.424	-0.03744	-1.424	-0.01146	-1.424	-0.05464	--	--	-1.424	-0.02967
-1.425	-0.0221	-1.425	-0.03759	-1.425	-0.01158	-1.425	-0.05473	--	--	-1.425	-0.02985
-1.426	-0.02226	-1.426	-0.03775	-1.426	-0.0117	-1.426	-0.05484	--	--	-1.426	-0.02997
-1.427	-0.02238	-1.427	-0.03787	-1.427	-0.01183	-1.427	-0.05493	--	--	-1.427	-0.0301
-1.428	-0.02253	-1.428	-0.03811	-1.428	-0.01195	-1.428	-0.05515	--	--	-1.428	-0.0302
-1.429	-0.02269	-1.429	-0.03837	-1.429	-0.01207	-1.429	-0.05529	--	--	-1.429	-0.03032
-1.43	-0.02281	-1.43	-0.03859	-1.43	-0.0122	-1.43	-0.05546	--	--	-1.43	-0.03044
-1.431	-0.02296	-1.431	-0.03875	-1.431	-0.01233	-1.431	-0.05555	--	--	-1.431	-0.03057
-1.432	-0.02313	-1.432	-0.03934	-1.432	-0.01246	-1.432	-0.0557	--	--	-1.432	-0.0307
-1.433	-0.02327	-1.433	-0.03983	-1.433	-0.01257	-1.433	-0.05575	--	--	-1.433	-0.03079
-1.434	-0.02341	-1.434	-0.03992	-1.434	-0.0127	-1.434	-0.05574	--	--	-1.434	-0.03089
-1.435	-0.02359	-1.435	-0.04004	-1.435	-0.01283	-1.435	-0.0557	--	--	-1.435	-0.03098
-1.436	-0.02378	-1.436	-0.04011	-1.436	-0.01297	-1.436	-0.05572	--	--	-1.436	-0.03109
-1.437	-0.02392	-1.437	-0.04023	-1.437	-0.01311	-1.437	-0.05602	--	--	-1.437	-0.03122
-1.438	-0.02408	-1.438	-0.04033	-1.438	-0.01324	-1.438	-0.05601	--	--	-1.438	-0.0314
-1.439	-0.02424	-1.439	-0.04048	-1.439	-0.01338	-1.439	-0.05597	--	--	-1.439	-0.03155
-1.44	-0.0244	-1.44	-0.04059	-1.44	-0.01353	-1.44	-0.05627	--	--	-1.44	-0.03167
-1.441	-0.02455	-1.441	-0.0407	-1.441	-0.01367	-1.441	-0.05651	--	--	-1.441	-0.03184
-1.442	-0.02468	-1.442	-0.04085	-1.442	-0.01381	-1.442	-0.05662	--	--	-1.442	-0.03197
-1.443	-0.02483	-1.443	-0.04098	-1.443	-0.01395	-1.443	-0.05667	--	--	-1.443	-0.03213
-1.444	-0.02497	-1.444	-0.0411	-1.444	-0.01409	-1.444	-0.05685	--	--	-1.444	-0.03227
-1.445	-0.0251	-1.445	-0.04122	-1.445	-0.01424	-1.445	-0.05717	--	--	-1.445	-0.03243
-1.446	-0.02529	-1.446	-0.04139	-1.446	-0.01437	-1.446	-0.05757	--	--	-1.446	-0.03254
-1.447	-0.02543	-1.447	-0.04153	-1.447	-0.01452	-1.447	-0.05777	--	--	-1.447	-0.03265
-1.448	-0.02556	-1.448	-0.04164	-1.448	-0.01464	-1.448	-0.05785	--	--	-1.448	-0.03273
-1.449	-0.02571	-1.449	-0.04177	-1.449	-0.01478	-1.449	-0.05798	--	--	-1.449	-0.03285
-1.45	-0.02588	-1.45	-0.04191	-1.45	-0.01494	-1.45	-0.05808	--	--	-1.45	-0.03294
-1.451	-0.02613	-1.451	-0.04203	-1.451	-0.01514	-1.451	-0.05814	--	--	-1.451	-0.0331
-1.452	-0.02624	-1.452	-0.0422	-1.452	-0.01528	-1.452	-0.05829	--	--	-1.452	-0.03323
-1.453	-0.0264	-1.453	-0.04236	-1.453	-0.01541	-1.453	-0.05833	--	--	-1.453	-0.03338
-1.454	-0.02655	-1.454	-0.04276	-1.454	-0.01559	-1.454	-0.05863	--	--	-1.454	-0.03356
-1.455	-0.02669	-1.455	-0.04297	-1.455	-0.01582	-1.455	-0.05927	--	--	-1.455	-0.0337
-1.456	-0.02684	-1.456	-0.04314	-1.456	-0.01601	-1.456	-0.05935	--	--	-1.456	-0.03384
-1.457	-0.02702	-1.457	-0.04379	-1.457	-0.01617	-1.457	-0.05929	--	--	-1.457	-0.03399
-1.458	-0.02719	-1.458	-0.04403	-1.458	-0.01632	-1.458	-0.05933	--	--	-1.458	-0.03411
-1.459	-0.02733	-1.459	-0.04422	-1.459	-0.01647	-1.459	-0.05954	--	--	-1.459	-0.03422
-1.46	-0.02746	-1.46	-0.04438	-1.46	-0.01664	-1.46	-0.05965	--	--	-1.46	-0.03434
-1.461	-0.02765	-1.461	-0.04451	-1.461	-0.01682	-1.461	-0.05971	--	--	-1.461	-0.03448
-1.462	-0.02778	-1.462	-0.04472	-1.462	-0.01698	--	--	--	--	-1.462	-0.03457
-1.463	-0.02793	-1.463	-0.04491	-1.463	-0.01718	--	--	--	--	-1.463	-0.03468
-1.464	-0.02811	-1.464	-0.04506	-1.464	-0.01735	--	--	--	--	-1.464	-0.03481
-1.465	-0.02827	-1.465	-0.04515	-1.465	-0.01751	--	--	--	--	-1.465	-0.03502
-1.466	-0.0284	-1.466	-0.04525	-1.466	-0.01768	--	--	--	--	-1.466	-0.03511
-1.467	-0.02853	-1.467	-0.0454	-1.467	-0.01784	--	--	--	--	-1.467	-0.0352
-1.468	-0.02874	-1.468	-0.04551	-1.468	-0.01801	--	--	--	--	-1.468	-0.0354
-1.469	-0.0289	-1.469	-0.04564	-1.469	-0.01818	--	--	--	--	-1.469	-0.03571
-1.47	-0.02907	-1.47	-0.0458	-1.47	-0.01834	--	--	--	--	-1.47	-0.03583
-1.471	-0.02926	-1.471	-0.04628	-1.471	-0.01851	--	--	--	--	-1.471	-0.03589
-1.472	-0.02941	-1.472	-0.04663	-1.472	-0.01869	--	--	--	--	-1.472	-0.03602
-1.473	-0.02955	-1.473	-0.04674	-1.473	-0.01887	--	--	--	--	-1.473	-0.03617
-1.474	-0.02974	-1.474	-0.04685	-1.474	-0.01904	--	--	--	--	-1.474	-0.03633
-1.475	-0.02992	-1.475	-0.04696	-1.475	-0.01922	--	--	--	--	-1.475	-0.03649
-1.476	-0.03003	-1.476	-0.04704	-1.476	-0.01939	--	--	--	--	-1.476	-0.03658
-1.477	-0.03019	-1.477	-0.04715	-1.477	-0.01958	--	--	--	--	-1.477	-0.03669
-1.478	-0.03037	-1.478	-0.04727	-1.478	-0.0198	--	--	--	--	-1.478	-0.03677
-1.479	-0.03051	-1.479	-0.04738	-1.479	-0.02002	--	--	--	--	-1.479	-0.0374
-1.48	-0.03069	-1.48	-0.04751	-1.48	-0.02019	--	--	--	--	-1.48	-0.03752
-1.481	-0.03085	-1.481	-0.04769	-1.481	-0.0204	--	--	--	--	-1.481	-0.03763
-1.482	-0.03101	-1.482	-0.04781	-1.482	-0.02059	--	--	--	--	-1.482	-0.03772
-1.483	-0.03113	-1.483	-0.04797	-1.483	-0.02078	--	--	--	--	-1.483	-0.03782
-1.484	-0.03127	-1.484	-0.04818	-1.484	-0.02095	--	--	--	--	-1.484	-0.03793
-1.485	-0.03146	-1.485	-0.04841	-1.485	-0.02113	--	--	--	--	-1.485	-0.03796
-1.486	-0.03162	-1.486	-0.04848	-1.486	-0.02133	--	--	--	--	-1.486	-0.03804
-1.487	-0.03175	-1.487	-0.0487	-1.487	-0.02152	--	--	--	--	-1.487	-0.03815
-1.488	-0.03195	-1.488	-0.0488	-1.488	-0.02172	--	--	--	--	-1.488	-0.03827
-1.489	-0.03216	-1.489	-0.04886	-1.489	-0.0219	--	--	--	--	-1.489	-0.0384
-1.49	-0.03231	-1.49	-0.04901	-1.49	-0.02209	--	--	--	--	-1.49	-0.03869
-1.491	-0.03245	-1.491	-0.04933	-1.491	-0.02228	--	--	--	--	-1.491	-0.03886
-1.492	-0.03258	-1.492	-0.04966	-1.492	-0.02248	--	--	--	--	-1.492	-0.03909
-1.493	-0.03276	-1.493	-0.04987	-1.493	-0.02267	--	--	--	--	-1.493	-0.03927
-1.494	-0.03299	-1.494	-0.05007	-1.494	-0.02287	--	--	--	--	-1.494	-0.03945
-1.495	-0.03317	-1.495	-0.05035	-1.495	-0.02306	--	--	--	--	-1.495	-0.03957
-1.496	-0.03341	-1.496	-0.05046	-1.496	-0.02327	--	--	--	--	-1.496	-0.03967
-1.497	-0.03354	-1.497	-0.05061	-1.497	-0.02347	--	--	--	--	-1.497	-0.03965
-1.498	-0.03367	-1.498	-0.05087	-1.498	-0.02367	--	--	--	--	-1.498	-0.03967
-1.499	-0.03384	-1.499	-0.05099	-1.499	-0.02388	--	--	--	--	-1.499	-0.03978
-1.5	-0.03393	-1.5	-0.05109	-1.5	-0.02408	--	--	--	--	-1.5	-0.03995
-1.501	-0.03413	-1.501	-0.05117	-1.501	-0.0243	--	--	--	--	-1.501	-0.04021
-1.502	-0.03437	-1.502	-0.05149	-1.502	-0.02453	--	--	--	--	-1.502	-0.04035
-1.503	-0.03454	-1.503	-0.05175	-1.503	-0.02474	--	--	--	--	-1.503	-0.04041
-1.504	-0.03468	-1.504	-0.05247	-1.504	-0.02494	--	--	--	--	-1.504	-0.0405
-1.505	-0.03484	-1.505	-0.05276	-1.505	-0.02514	--	--	--	--	-1.505	-0.04059
-1.506	-0.03497	-1.506	-0.05284	-1.506	-0.02536	--	--	--	--	-1.506	-0.04071
-1.507	-0.03514	-1.507	-0.05291	-1.507	-0.02555	--	--	--	--	-1.507	-0.04102
-1.508	-0.03533	-1.508	-0.05302	-1.508	-0.02576	--	--	--	--	-1.508	-0.04133
-1.509	-0.03549	-1.509	-0.05313	-1.509	-0.02601	--	--	--	--	-1.509	-0.04144
-1.51	-0.03568	-1.51	-0.05326	-1.51	-0.02621	--	--	--	--	-1.51	-0.04157
-1.511	-0.0359	-1.511	-0.05342	-1.511	-0.02642	--	--	--	--	-1.511	-0.04168
-1.512	-0.03605	-1.512	-0.05358	-1.512	-0.02663	--	--	--	--	-1.512	-0.04177
-1.513	-0.03621	-1.513	-0.05371	-1.513	-0.02685	--	--	--	--	-1.513	-0.04185
-1.514	-0.03637	-1.514	-0.05387	-1.514	-0.02709	--	--	--	--	-1.514	-0.04194
-1.515	-0.0365	-1.515	-0.05402	-1.515	-0.0273	--	--	--	--	-1.515	-0.04209
-1.516	-0.03663	-1.516	-0.05416	-1.516	-0.02752	--	--	--	--	-1.516	-0.04219
-1.517	-0.03683	-1.517	-0.05434	-1.517	-0.02778	--	--	--	--	-1.517	-0.04229
-1.518	-0.03701	-1.518	-0.05453	-1.518	-0.028	--	--	--	--	-1.518	-0.04241
-1.519	-0.03722	-1.519	-0.05475	-1.519	-0.02827	--	--	--	--	-1.519	-0.04256
-1.52	-0.0374	-1.52	-0.05487	-1.52	-0.02853	--	--	--	--	-1.52	-0.04264
-1.521	-0.03754	-1.521	-0.05507	-1.521	-0.02879	--	--	--	--	-1.521	-0.04274
-1.522	-0.03766	-1.522	-0.05524	-1.522	-0.02901	--	--	--	--	-1.522	-0.04281
-1.523	-0.03784	-1.523	-0.05531	-1.523	-0.02925	--	--	--	--	-1.523	-0.04291
-1.524	-0.03805	-1.524	-0.05547	-1.524	-0.02949	--	--	--	--	-1.524	-0.04304
-1.525	-0.03815	-1.525	-0.05585	-1.525	-0.03018	--	--	--	--	-1.525	-0.04316
-1.526	-0.03834	-1.526	-0.05604	-1.526	-0.03047	--	--	--	--	-1.526	-0.04322
-1.527	-0.03856	-1.527	-0.05642	-1.527	-0.03069	--	--	--	--	-1.527	-0.0433
-1.528	-0.03869	-1.528	-0.05662	-1.528	-0.03092	--	--	--	--	-1.528	-0.04346
-1.529	-0.03887	-1.529	-0.05662	-1.529	-0.03114	--	--	--	--	-1.529	-0.04358
-1.53	-0.03909	-1.53	-0.05671	-1.53	-0.03137	--	--	--	--	-1.53	-0.0437
-1.531	-0.03925	-1.531	-0.05691	-1.531	-0.0316	--	--	--	--	-1.531	-0.04378
-1.532	-0.03941	-1.532	-0.05698	-1.532	-0.03182	--	--	--	--	-1.532	-0.04388
-1.533	-0.03957	-1.533	-0.0571	-1.533	-0.03208	--	--	--	--	-1.533	-0.044
-1.534	-0.03974	-1.534	-0.05725	-1.534	-0.03235	--	--	--	--	-1.534	-0.04413
-1.535	-0.03991	-1.535	-0.0574	-1.535	-0.0326	--	--	--	--	-1.535	-0.04433
-1.536	-0.04006	-1.536	-0.05755	-1.536	-0.03281	--	--	--	--	-1.536	-0.04448
-1.537	-0.04024	-1.537	-0.05768	-1.537	-0.03305	--	--	--	--	-1.537	-0.04458
-1.538	-0.04043	-1.538	-0.05785	-1.538	-0.03326	--	--	--	--	-1.538	-0.04471
-1.539	-0.04057	-1.539	-0.05814	-1.539	-0.0335	--	--	--	--	-1.539	-0.04481
-1.54	-0.04077	-1.54	-0.05851	-1.54	-0.03371	--	--	--	--	-1.54	-0.0449
-1.541	-0.04102	-1.541	-0.05901	-1.541	-0.03393	--	--	--	--	-1.541	-0.04498
-1.542	-0.04114	-1.542	-0.05918	-1.542	-0.03417	--	--	--	--	-1.542	-0.04506
-1.543	-0.04128	-1.543	-0.05935	-1.543	-0.03437	--	--	--	--	-1.543	-0.04549
-1.544	-0.04154	-1.544	-0.05955	-1.544	-0.03459	--	--	--	--	-1.544	-0.04565
-1.545	-0.04168	-1.545	-0.05964	-1.545	-0.03485	--	--	--	--	-1.545	-0.04575
-1.546	-0.0418	-1.546	-0.05972	-1.546	-0.0351	--	--	--	--	-1.546	-0.04592
-1.547	-0.04199	-1.547	-0.05988	-1.547	-0.03537	--	--	--	--	-1.547	-0.04599
-1.548	-0.04217	-1.548	-0.06004	-1.548	-0.03565	--	--	--	--	-1.548	-0.04612
-1.549	-0.04229	-1.549	-0.06034	-1.549	-0.0359	--	--	--	--	-1.549	-0.04628
-1.55	-0.0424	-1.55	-0.06048	-1.55	-0.03613	--	--	--	--	-1.55	-0.04639
-1.551	-0.04261	-1.551	-0.06074	-1.551	-0.03638	--	--	--	--	-1.551	-0.04646
-1.552	-0.04283	-1.552	-0.06078	-1.552	-0.03662	--	--	--	--	-1.552	-0.04661
-1.553	-0.04303	-1.553	-0.0609	-1.553	-0.03691	--	--	--	--	-1.553	-0.04676
-1.554	-0.04319	-1.554	-0.06175	-1.554	-0.03716	--	--	--	--	-1.554	-0.04684
-1.555	-0.04328	-1.555	-0.06183	-1.555	-0.03742	--	--	--	--	-1.555	-0.04703
-1.556	-0.04344	-1.556	-0.06191	-1.556	-0.03768	--	--	--	--	-1.556	-0.04715
-1.557	-0.04369	-1.557	-0.06196	-1.557	-0.03795	--	--	--	--	-1.557	-0.04725
-1.558	-0.04383	-1.558	-0.06191	-1.558	-0.0382	--	--	--	--	-1.558	-0.04736
-1.559	-0.044	-1.559	-0.06225	-1.559	-0.03843	--	--	--	--	-1.559	-0.04743
-1.56	-0.04427	-1.56	-0.06247	-1.56	-0.03869	--	--	--	--	-1.56	-0.04753
-1.561	-0.04454	-1.561	-0.06267	-1.561	-0.03896	--	--	--	--	-1.561	-0.04765
-1.562	-0.04461	-1.562	-0.06272	-1.562	-0.03919	--	--	--	--	-1.562	-0.04782
-1.563	-0.04473	-1.563	-0.06288	-1.563	-0.03944	--	--	--	--	-1.563	-0.04793
-1.564	-0.04493	-1.564	-0.06299	-1.564	-0.03969	--	--	--	--	-1.564	-0.04799
-1.565	-0.04503	-1.565	-0.06301	-1.565	-0.03991	--	--	--	--	-1.565	-0.04812
-1.566	-0.04527	-1.566	-0.06308	-1.566	-0.04015	--	--	--	--	-1.566	-0.04831
-1.567	-0.04547	-1.567	-0.06332	-1.567	-0.04045	--	--	--	--	-1.567	-0.05011
-1.568	-0.04569	-1.568	-0.0634	-1.568	-0.04072	--	--	--	--	-1.568	-0.05559
-1.569	-0.04583	-1.569	-0.06343	-1.569	-0.04093	--	--	--	--	-1.569	-0.05546
-1.57	-0.04595	-1.57	-0.06412	-1.57	-0.04125	--	--	--	--	-1.57	-0.0555
-1.571	-0.04614	-1.571	-0.06479	-1.571	-0.04164	--	--	--	--	-1.571	-0.05556
-1.572	-0.04626	-1.572	-0.06505	-1.572	-0.0419	--	--	--	--	-1.572	-0.05561
-1.573	-0.04641	-1.573	-0.06505	-1.573	-0.04217	--	--	--	--	-1.573	-0.05581
-1.574	-0.04662	-1.574	-0.06506	-1.574	-0.04243	--	--	--	--	-1.574	-0.05588
-1.575	-0.04678	-1.575	-0.06521	-1.575	-0.04272	--	--	--	--	-1.575	-0.05593
-1.576	-0.04699	-1.576	-0.06531	-1.576	-0.04299	--	--	--	--	-1.576	-0.05601
-1.577	-0.04718	-1.577	-0.0654	-1.577	-0.04325	--	--	--	--	-1.577	-0.0561
-1.578	-0.04748	-1.578	-0.06548	-1.578	-0.04355	--	--	--	--	-1.578	-0.05619
-1.579	-0.04766	-1.579	-0.06555	-1.579	-0.04407	--	--	--	--	-1.579	-0.05618
-1.58	-0.04792	-1.58	-0.06561	-1.58	-0.04437	--	--	--	--	-1.58	-0.05637
-1.581	-0.04811	-1.581	-0.06573	-1.581	-0.04462	--	--	--	--	-1.581	-0.05651
-1.582	-0.04832	-1.582	-0.06587	-1.582	-0.04488	--	--	--	--	-1.582	-0.05661
-1.583	-0.04841	-1.583	-0.06598	-1.583	-0.04513	--	--	--	--	-1.583	-0.05667
-1.584	-0.04852	-1.584	-0.06608	-1.584	-0.0454	--	--	--	--	-1.584	-0.05673
-1.585	-0.04868	-1.585	-0.06622	-1.585	-0.04569	--	--	--	--	-1.585	-0.05679
-1.586	-0.04882	-1.586	-0.06624	-1.586	-0.04595	--	--	--	--	-1.586	-0.05691
-1.587	-0.04902	-1.587	-0.06641	-1.587	-0.04624	--	--	--	--	-1.587	-0.05699
-1.588	-0.04908	-1.588	-0.06661	-1.588	-0.04649	--	--	--	--	-1.588	-0.05709
-1.589	-0.04935	-1.589	-0.06673	-1.589	-0.04674	--	--	--	--	-1.589	-0.05743
-1.59	-0.04962	-1.59	-0.06687	-1.59	-0.047	--	--	--	--	-1.59	-0.05759
-1.591	-0.04976	-1.591	-0.067	-1.591	-0.04724	--	--	--	--	-1.591	-0.05772
-1.592	-0.04996	-1.592	-0.06706	-1.592	-0.04751	--	--	--	--	-1.592	-0.05779
-1.593	-0.05001	-1.593	-0.06715	-1.593	-0.04776	--	--	--	--	-1.593	-0.05776
-1.594	-0.05026	-1.594	-0.06716	-1.594	-0.04797	--	--	--	--	-1.594	-0.05797
-1.595	-0.05039	-1.595	-0.06739	-1.595	-0.0482	--	--	--	--	-1.595	-0.058
-1.596	-0.05061	-1.596	-0.06756	-1.596	-0.0485	--	--	--	--	-1.596	-0.05807
-1.597	-0.0508	-1.597	-0.06765	-1.597	-0.04875	--	--	--	--	-1.597	-0.05813
-1.598	-0.05093	-1.598	-0.06782	-1.598	-0.049	--	--	--	--	-1.598	-0.05817
-1.599	-0.05108	-1.599	-0.06792	-1.599	-0.04928	--	--	--	--	-1.599	-0.05837
-1.6	-0.05121	-1.6	-0.06833	-1.6	-0.04959	--	--	--	--	-1.6	-0.0586
-1.601	-0.05134	-1.601	-0.06848	-1.601	-0.04983	--	--	--	--	-1.601	-0.05872
-1.602	-0.05156	-1.602	-0.06851	-1.602	-0.05008	--	--	--	--	-1.602	-0.05879
-1.603	-0.05176	-1.603	-0.06865	-1.603	-0.05038	--	--	--	--	-1.603	-0.05884
-1.604	-0.05194	-1.604	-0.06855	-1.604	-0.05068	--	--	--	--	-1.604	-0.0589
-1.605	-0.05217	-1.605	-0.06859	-1.605	-0.05097	--	--	--	--	-1.605	-0.05898
-1.606	-0.05227	-1.606	-0.06881	-1.606	-0.05122	--	--	--	--	-1.606	-0.05902
-1.607	-0.05238	-1.607	-0.06884	-1.607	-0.05146	--	--	--	--	-1.607	-0.05916
-1.608	-0.05254	-1.608	-0.06891	-1.608	-0.05175	--	--	--	--	-1.608	-0.05924
-1.609	-0.05266	-1.609	-0.06911	-1.609	-0.05199	--	--	--	--	-1.609	-0.05942
-1.61	-0.05309	-1.61	-0.06927	-1.61	-0.05262	--	--	--	--	-1.61	-0.05951
-1.611	-0.0533	-1.611	-0.07069	-1.611	-0.05297	--	--	--	--	-1.611	-0.05984
-1.612	-0.05349	-1.612	-0.07127	-1.612	-0.05325	--	--	--	--	-1.612	-0.06004
-1.613	-0.05364	-1.613	-0.0712	-1.613	-0.05351	--	--	--	--	-1.613	-0.06005
-1.614	-0.0538	-1.614	-0.07137	-1.614	-0.05384	--	--	--	--	-1.614	-0.06018
-1.615	-0.05393	-1.615	-0.0713	-1.615	-0.05412	--	--	--	--	-1.615	-0.06029
-1.616	-0.05411	-1.616	-0.07147	-1.616	-0.05437	--	--	--	--	-1.616	-0.06035
-1.617	-0.05419	-1.617	-0.07154	-1.617	-0.05464	--	--	--	--	-1.617	-0.06042
-1.618	-0.05441	-1.618	-0.07162	-1.618	-0.05488	--	--	--	--	-1.618	-0.06056
-1.619	-0.05449	-1.619	-0.0717	-1.619	-0.05516	--	--	--	--	-1.619	-0.06067
-1.62	-0.05469	-1.62	-0.07182	-1.62	-0.05545	--	--	--	--	-1.62	-0.06075
-1.621	-0.05498	-1.621	-0.07191	-1.621	-0.05573	--	--	--	--	-1.621	-0.06078
-1.622	-0.05551	-1.622	-0.07208	-1.622	-0.05612	--	--	--	--	-1.622	-0.06099
-1.623	-0.05563	-1.623	-0.0722	-1.623	-0.05641	--	--	--	--	-1.623	-0.06136
-1.624	-0.05573	-1.624	-0.0723	-1.624	-0.05669	--	--	--	--	-1.624	-0.06148
-1.625	-0.05588	-1.625	-0.07254	-1.625	-0.05706	--	--	--	--	-1.625	-0.06247
-1.626	-0.05604	-1.626	-0.0727	-1.626	-0.05742	--	--	--	--	-1.626	-0.06241
-1.627	-0.05617	-1.627	-0.0727	-1.627	-0.05772	--	--	--	--	-1.627	-0.06241
-1.628	-0.05637	-1.628	-0.07293	-1.628	-0.05796	--	--	--	--	-1.628	-0.06251
-1.629	-0.05655	-1.629	-0.07299	-1.629	-0.0582	--	--	--	--	-1.629	-0.06293
-1.63	-0.05662	-1.63	-0.07349	-1.63	-0.05844	--	--	--	--	-1.63	-0.06299
-1.631	-0.05672	-1.631	-0.07375	-1.631	-0.0587	--	--	--	--	-1.631	-0.06305
-1.632	-0.05689	-1.632	-0.074	-1.632	-0.05902	--	--	--	--	-1.632	-0.06315
-1.633	-0.05725	-1.633	-0.07432	-1.633	-0.0593	--	--	--	--	-1.633	-0.0632
-1.634	-0.05737	-1.634	-0.07465	-1.634	-0.05955	--	--	--	--	-1.634	-0.06338
-1.635	-0.05748	-1.635	-0.07532	-1.635	-0.05983	--	--	--	--	-1.635	-0.06355
-1.636	-0.05758	-1.636	-0.07626	-1.636	-0.06009	--	--	--	--	-1.636	-0.06378
-1.637	-0.0578	-1.637	-0.07718	-1.637	-0.06033	--	--	--	--	-1.637	-0.06385
-1.638	-0.05788	-1.638	-0.07753	-1.638	-0.06057	--	--	--	--	-1.638	-0.06392
-1.639	-0.05847	-1.639	-0.07792	-1.639	-0.06081	--	--	--	--	-1.639	-0.06403
-1.64	-0.05867	-1.64	-0.07832	-1.64	-0.06109	--	--	--	--	-1.64	-0.06413
-1.641	-0.05883	-1.641	-0.07897	-1.641	-0.06145	--	--	--	--	-1.641	-0.06419
-1.642	-0.0589	-1.642	-0.08006	-1.642	-0.06176	--	--	--	--	-1.642	-0.06435
-1.643	-0.05906	-1.643	-0.08245	-1.643	-0.06203	--	--	--	--	-1.643	-0.06443
-1.644	-0.05924	-1.644	-0.08285	-1.644	-0.06228	--	--	--	--	-1.644	-0.06452
-1.645	-0.05939	-1.645	-0.08298	-1.645	-0.06255	--	--	--	--	-1.645	-0.06461
-1.646	-0.05966	-1.646	-0.08329	-1.646	-0.06281	--	--	--	--	-1.646	-0.06464
-1.647	-0.05979	-1.647	-0.08339	-1.647	-0.06305	--	--	--	--	-1.647	-0.06475
-1.648	-0.05992	-1.648	-0.08343	-1.648	-0.0634	--	--	--	--	-1.648	-0.06491
-1.649	-0.06014	-1.649	-0.08399	-1.649	-0.06379	--	--	--	--	-1.649	-0.065
-1.65	-0.06042	-1.65	-0.08404	-1.65	-0.06409	--	--	--	--	-1.65	-0.06507
-1.651	-0.06052	-1.651	-0.08413	-1.651	-0.06447	--	--	--	--	-1.651	-0.065
-1.652	-0.06056	-1.652	-0.08413	-1.652	-0.06477	--	--	--	--	-1.652	-0.06498
-1.653	-0.06084	-1.653	-0.0842	-1.653	-0.06512	--	--	--	--	-1.653	-0.06515
-1.654	-0.0611	-1.654	-0.08422	-1.654	-0.06539	--	--	--	--	-1.654	-0.06549
-1.655	-0.06133	-1.655	-0.08421	-1.655	-0.06565	--	--	--	--	-1.655	-0.06556
-1.656	-0.06143	-1.656	-0.08426	-1.656	-0.06593	--	--	--	--	-1.656	-0.06557
-1.657	-0.06163	-1.657	-0.0842	-1.657	-0.06624	--	--	--	--	-1.657	-0.06565
-1.658	-0.0619	-1.658	-0.08436	-1.658	-0.06656	--	--	--	--	-1.658	-0.06579
-1.659	-0.06212	-1.659	-0.08449	-1.659	-0.06698	--	--	--	--	-1.659	-0.06592
-1.66	-0.06235	-1.66	-0.08458	-1.66	-0.06725	--	--	--	--	-1.66	-0.06599
-1.661	-0.0626	-1.661	-0.08461	-1.661	-0.06752	--	--	--	--	-1.661	-0.066
-1.662	-0.0627	-1.662	-0.0848	-1.662	-0.06779	--	--	--	--	-1.662	-0.06608
-1.663	-0.06276	-1.663	-0.08483	-1.663	-0.06806	--	--	--	--	-1.663	-0.06613
-1.664	-0.06303	-1.664	-0.08489	-1.664	-0.06839	--	--	--	--	-1.664	-0.06646
-1.665	-0.06307	-1.665	-0.08495	-1.665	-0.06868	--	--	--	--	-1.665	-0.0665
-1.666	-0.06322	-1.666	-0.08501	-1.666	-0.06894	--	--	--	--	-1.666	-0.06659
-1.667	-0.06335	-1.667	-0.08497	-1.667	-0.0692	--	--	--	--	-1.667	-0.06667
-1.668	-0.06357	-1.668	-0.08535	-1.668	-0.06949	--	--	--	--	-1.668	-0.06693
-1.669	-0.06367	-1.669	-0.08571	-1.669	-0.0701	--	--	--	--	-1.669	-0.06689
-1.67	-0.0638	-1.67	-0.0857	-1.67	-0.07061	--	--	--	--	-1.67	-0.06713
-1.671	-0.06421	-1.671	-0.08585	-1.671	-0.07091	--	--	--	--	-1.671	-0.06727
-1.672	-0.06461	-1.672	-0.08589	-1.672	-0.07116	--	--	--	--	-1.672	-0.06734
-1.673	-0.06472	-1.673	-0.08604	-1.673	-0.07138	--	--	--	--	-1.673	-0.06737
-1.674	-0.06491	-1.674	-0.08615	-1.674	-0.07161	--	--	--	--	-1.674	-0.06914
-1.675	-0.06494	-1.675	-0.0862	-1.675	-0.07188	--	--	--	--	-1.675	-0.06931
-1.676	-0.06523	-1.676	-0.08625	-1.676	-0.07215	--	--	--	--	-1.676	-0.06932
-1.677	-0.06549	-1.677	-0.08636	-1.677	-0.0724	--	--	--	--	-1.677	-0.06958
-1.678	-0.06561	-1.678	-0.08642	-1.678	-0.07269	--	--	--	--	-1.678	-0.06968
-1.679	-0.06584	-1.679	-0.08649	-1.679	-0.07294	--	--	--	--	-1.679	-0.06976
-1.68	-0.0659	-1.68	-0.08643	-1.68	-0.07331	--	--	--	--	-1.68	-0.06991
-1.681	-0.06608	-1.681	-0.08666	-1.681	-0.07367	--	--	--	--	-1.681	-0.07
-1.682	-0.06636	-1.682	-0.08678	-1.682	-0.07394	--	--	--	--	-1.682	-0.07007
-1.683	-0.06656	-1.683	-0.08687	-1.683	-0.07422	--	--	--	--	-1.683	-0.07015
-1.684	-0.06664	-1.684	-0.08716	-1.684	-0.07449	--	--	--	--	-1.684	-0.07025
-1.685	-0.06681	-1.685	-0.08721	-1.685	-0.07476	--	--	--	--	-1.685	-0.07074
-1.686	-0.06695	-1.686	-0.08745	-1.686	-0.07661	--	--	--	--	-1.686	-0.07072
-1.687	-0.06709	-1.687	-0.08784	-1.687	-0.07807	--	--	--	--	-1.687	-0.07072
-1.688	-0.06723	-1.688	-0.08792	-1.688	-0.07836	--	--	--	--	-1.688	-0.07082
-1.689	-0.06738	-1.689	-0.08801	-1.689	-0.07859	--	--	--	--	-1.689	-0.07099
-1.69	-0.0676	-1.69	-0.08818	-1.69	-0.07878	--	--	--	--	-1.69	-0.07112
-1.691	-0.0681	-1.691	-0.08837	-1.691	-0.07894	--	--	--	--	-1.691	-0.07126
-1.692	-0.06838	-1.692	-0.08847	-1.692	-0.07924	--	--	--	--	-1.692	-0.07144
-1.693	-0.06845	-1.693	-0.08861	-1.693	-0.07963	--	--	--	--	-1.693	-0.07165
-1.694	-0.06845	-1.694	-0.08879	-1.694	-0.08003	--	--	--	--	-1.694	-0.07217
-1.695	-0.06867	-1.695	-0.08912	-1.695	-0.08028	--	--	--	--	-1.695	-0.07233
-1.696	-0.06882	-1.696	-0.08911	-1.696	-0.08057	--	--	--	--	-1.696	-0.07246
-1.697	-0.06886	-1.697	-0.0892	-1.697	-0.0808	--	--	--	--	-1.697	-0.07257
-1.698	-0.06892	-1.698	-0.08927	-1.698	-0.08106	--	--	--	--	-1.698	-0.07319
-1.699	-0.06914	-1.699	-0.08926	-1.699	-0.08129	--	--	--	--	-1.699	-0.07367
-1.7	-0.06937	-1.7	-0.0894	-1.7	-0.08155	--	--	--	--	-1.7	-0.07379
-1.701	-0.06973	-1.701	-0.08942	-1.701	-0.08177	--	--	--	--	-1.701	-0.07376
-1.702	-0.07019	-1.702	-0.08948	-1.702	-0.08202	--	--	--	--	-1.702	-0.07389
-1.703	-0.07025	-1.703	-0.08968	-1.703	-0.08231	--	--	--	--	-1.703	-0.07415
-1.704	-0.07043	-1.704	-0.08981	-1.704	-0.08267	--	--	--	--	-1.704	-0.07437
-1.705	-0.07057	-1.705	-0.08997	-1.705	-0.08289	--	--	--	--	-1.705	-0.07447
-1.706	-0.07079	-1.706	-0.09004	-1.706	-0.08313	--	--	--	--	-1.706	-0.07454
-1.707	-0.07092	-1.707	-0.09013	-1.707	-0.08341	--	--	--	--	-1.707	-0.07473
-1.708	-0.07097	-1.708	-0.09025	-1.708	-0.08368	--	--	--	--	-1.708	-0.07485
-1.709	-0.07095	-1.709	-0.0904	-1.709	-0.08401	--	--	--	--	-1.709	-0.07488
-1.71	-0.0712	-1.71	-0.09071	-1.71	-0.08434	--	--	--	--	-1.71	-0.07494
-1.711	-0.07183	-1.711	-0.09095	-1.711	-0.08457	--	--	--	--	-1.711	-0.07507
-1.712	-0.07188	-1.712	-0.0912	-1.712	-0.08481	--	--	--	--	-1.712	-0.07511
-1.713	-0.07204	-1.713	-0.09118	-1.713	-0.08516	--	--	--	--	-1.713	-0.07523
-1.714	-0.07223	-1.714	-0.09892	-1.714	-0.08549	--	--	--	--	-1.714	-0.07528
-1.715	-0.07238	-1.715	-0.10379	-1.715	-0.08574	--	--	--	--	-1.715	-0.07526
-1.716	-0.07257	-1.716	-0.10385	-1.716	-0.08599	--	--	--	--	-1.716	-0.07535
-1.717	-0.07286	-1.717	-0.10393	-1.717	-0.08627	--	--	--	--	-1.717	-0.07538
-1.718	-0.07302	-1.718	-0.10393	-1.718	-0.08662	--	--	--	--	-1.718	-0.07548
-1.719	-0.07309	-1.719	-0.10396	-1.719	-0.08691	--	--	--	--	-1.719	-0.07559
-1.72	-0.07316	-1.72	-0.10385	-1.72	-0.08718	--	--	--	--
-1.721	-0.07329	-1.721	-0.10391	-1.721	-0.08746	--	--	--	--
-1.722	-0.07326	-1.722	-0.10405	-1.722	-0.08775	--	--	--	--
-1.723	-0.07352	-1.723	-0.10418	-1.723	-0.08807	--	--	--	--
-1.724	-0.0736	-1.724	-0.10411	-1.724	-0.08834	--	--	--	--
-1.725	-0.07366	-1.725	-0.10414	-1.725	-0.08933	--	--	--	--
-1.726	-0.0739	-1.726	-0.10407	-1.726	-0.08982	--	--	--	--
-1.727	-0.07411	-1.727	-0.10406	-1.727	-0.09004	--	--	--	--
-1.728	-0.07434	-1.728	-0.10414	-1.728	-0.09022	--	--	--	--
-1.729	-0.0745	-1.729	-0.10472	-1.729	-0.09048	--	--	--	--
-1.73	-0.07465	-1.73	-0.1048	-1.73	-0.09069	--	--	--	--
-1.731	-0.0747	-1.731	-0.10464	-1.731	-0.09091	--	--	--	--
-1.732	-0.07489	-1.732	-0.10455	-1.732	-0.09115	--	--	--	--
-1.733	-0.07513	-1.733	-0.10447	-1.733	-0.09145	--	--	--	--
-1.734	-0.07591	-1.734	-0.10428	-1.734	-0.0917	--	--	--	--
-1.735	-0.07593	-1.735	-0.10431	-1.735	-0.09202	--	--	--	--
-1.736	-0.07615	-1.736	-0.10421	-1.736	-0.09226	--	--	--	--
-1.737	-0.07618	-1.737	-0.10468	-1.737	-0.09262	--	--	--	--
-1.738	-0.07621	-1.738	-0.10488	-1.738	-0.09297	--	--	--	--
-1.739	-0.07651	-1.739	-0.10499	-1.739	-0.09319	--	--	--	--
-1.74	-0.07652	-1.74	-0.10499	-1.74	-0.09345	--	--	--	--
-1.741	-0.07702	-1.741	-0.105	-1.741	-0.09357	--	--	--	--
-1.742	-0.0773	-1.742	-0.10512	-1.742	-0.0937	--	--	--	--
-1.743	-0.07755	-1.743	-0.10518	-1.743	-0.094	--	--	--	--
-1.744	-0.07776	-1.744	-0.10526	-1.744	-0.09425	--	--	--	--
-1.745	-0.07803	-1.745	-0.10529	-1.745	-0.09442	--	--	--	--
-1.746	-0.0782	-1.746	-0.10529	-1.746	-0.09469	--	--	--	--
-1.747	-0.07854	-1.747	-0.10554	-1.747	-0.09497	--	--	--	--
-1.748	-0.0786	-1.748	-0.10571	-1.748	-0.09522	--	--	--	--
-1.749	-0.07889	-1.749	-0.10539	-1.749	-0.09542	--	--	--	--
-1.75	-0.07887	-1.75	-0.10513	-1.75	-0.09569	--	--	--	--
-1.751	-0.07895	-1.751	-0.10503	-1.751	-0.09593	--	--	--	--
-1.752	-0.07922	-1.752	-0.10493	-1.752	-0.09615	--	--	--	--
-1.753	-0.07952	-1.753	-0.10494	-1.753	-0.09641	--	--	--	--
-1.754	-0.07981	-1.754	-0.10515	-1.754	-0.09671	--	--	--	--
-1.755	-0.07978	-1.755	-0.10528	-1.755	-0.09705	--	--	--	--
-1.756	-0.08005	-1.756	-0.10526	-1.756	-0.09735	--	--	--	--
-1.757	-0.08013	-1.757	-0.10545	-1.757	-0.09761	--	--	--	--
-1.758	-0.08036	-1.758	-0.10568	-1.758	-0.0985	--	--	--	--
-1.759	-0.08093	-1.759	-0.10706	-1.759	-0.09886	--	--	--	--
-1.76	-0.08095	-1.76	-0.10688	-1.76	-0.09911	--	--	--	--
-1.761	-0.08098	-1.761	-0.10659	-1.761	-0.09976	--	--	--	--
-1.762	-0.08121	-1.762	-0.10658	-1.762	-0.10029	--	--	--	--
-1.763	-0.08123	-1.763	-0.10644	-1.763	-0.10041	--	--	--	--
-1.764	-0.0814	-1.764	-0.10645	-1.764	-0.10061	--	--	--	--
-1.765	-0.0817	-1.765	-0.10643	-1.765	-0.10084	--	--	--	--
-1.766	-0.08168	-1.766	-0.10738	-1.766	-0.10106	--	--	--	--
-1.767	-0.08166	-1.767	-0.10793	-1.767	-0.10123	--	--	--	--
-1.768	-0.08179	-1.768	-0.10791	-1.768	-0.10138	--	--	--	--
-1.769	-0.08198	-1.769	-0.10807	-1.769	-0.1016	--	--	--	--
-1.77	-0.08221	-1.77	-0.10807	-1.77	-0.10194	--	--	--	--
-1.771	-0.08273	-1.771	-0.1079	-1.771	-0.10227	--	--	--	--
-1.772	-0.08268	-1.772	-0.10778	-1.772	-0.10277	--	--	--	--
-1.773	-0.08349	-1.773	-0.10757	-1.773	-0.10324	--	--	--	--
-1.774	-0.0839	-1.774	-0.10749	-1.774	-0.10346	--	--	--	--
-1.775	-0.08391	-1.775	-0.10768	-1.775	-0.10367	--	--	--	--
-1.776	-0.08405	-1.776	-0.10814	-1.776	-0.10384	--	--	--	--
-1.777	-0.08408	-1.777	-0.10827	-1.777	-0.10403	--	--	--	--
-1.778	-0.08434	-1.778	-0.10813	-1.778	-0.10428	--	--	--	--
-1.779	-0.08462	-1.779	-0.10811	-1.779	-0.10471	--	--	--	--
-1.78	-0.08455	-1.78	-0.10834	-1.78	-0.10508	--	--	--	--
-1.781	-0.08461	-1.781	-0.10844	-1.781	-0.10524	--	--	--	--
-1.782	-0.08486	-1.782	-0.10886	-1.782	-0.10546	--	--	--	--
-1.783	-0.08495	-1.783	-0.10918	-1.783	-0.10588	--	--	--	--
-1.784	-0.08523	-1.784	-0.10932	-1.784	-0.10613	--	--	--	--
-1.785	-0.08528	-1.785	-0.11061	-1.785	-0.10651	--	--	--	--
-1.786	-0.08547	-1.786	-0.11211	-1.786	-0.10669	--	--	--	--
-1.787	-0.08554	-1.787	-0.1122	-1.787	-0.10693	--	--	--	--
-1.788	-0.08568	-1.788	-0.11202	-1.788	-0.10711	--	--	--	--
-1.789	-0.08598	-1.789	-0.11197	-1.789	-0.10742	--	--	--	--
-1.79	-0.08609	-1.79	-0.11201	-1.79	-0.10781	--	--	--	--
-1.791	-0.08615	-1.791	-0.11299	-1.791	-0.10831	--	--	--	--
-1.792	-0.08617	-1.792	-0.11468	-1.792	-0.10846	--	--	--	--
-1.793	-0.08644	-1.793	-0.11579	-1.793	-0.10858	--	--	--	--
-1.794	-0.08656	-1.794	-0.11475	-1.794	-0.10877	--	--	--	--
-1.795	-0.08677	-1.795	-0.11417	-1.795	-0.10905	--	--	--	--
-1.796	-0.08678	-1.796	-0.11369	-1.796	-0.10926	--	--	--	--
-1.797	-0.08681	-1.797	-0.11368	-1.797	-0.10951	--	--	--	--
-1.798	-0.087	-1.798	-0.11375	-1.798	-0.10971	--	--	--	--
-1.799	-0.08779	-1.799	-0.11364	-1.799	-0.11007	--	--	--	--

## Sheet: Figure 3d
-0.39534	0.22	-0.1721	0.22	0.06857	0.22	-1.36162	0.217	-1.20259	0.148	-1.54726	0.206
-0.30173	0.219	-0.02409	0.219	0.07311	0.219	-1.02006	0.216	-0.8751	0.147	-1.20925	0.205
-0.25806	0.218	0.02068	0.218	0.07334	0.218	-0.8294	0.215	-0.69732	0.146	-1.04514	0.204
-0.23033	0.217	0.0475	0.217	0.07392	0.217	-0.66328	0.214	-0.56799	0.145	-0.92516	0.203
-0.20789	0.216	0.07056	0.216	0.07472	0.216	-0.55309	0.213	-0.46888	0.144	-0.8294	0.202
-0.18869	0.215	0.08643	0.215	0.07472	0.215	-0.47252	0.212	-0.38977	0.143	-0.74868	0.201
-0.17082	0.214	0.10175	0.214	0.07622	0.214	-0.45893	0.211	-0.3184	0.142	-0.68993	0.2
-0.1559	0.213	0.11581	0.213	0.07634	0.213	-0.43109	0.21	-0.26059	0.141	-0.64902	0.199
-0.14339	0.212	0.12627	0.212	0.07622	0.212	-0.38656	0.209	-0.21268	0.14	-0.60774	0.198
-0.13147	0.211	0.13789	0.211	0.07645	0.211	-0.40217	0.208	-0.16877	0.139	-0.5665	0.197
-0.12148	0.21	0.14637	0.21	0.07668	0.21	-0.3783	0.207	-0.12913	0.138	-0.53771	0.196
-0.11216	0.209	0.15622	0.209	0.07725	0.209	-0.33359	0.206	-0.09216	0.137	-0.50587	0.195
-0.10193	0.208	0.16586	0.208	0.07794	0.208	-0.32224	0.205	-0.05611	0.136	-0.48031	0.194
-0.09453	0.207	0.17216	0.207	0.07794	0.207	-0.27542	0.204	-0.02687	0.135	-0.45501	0.193
-0.08619	0.206	0.17974	0.206	0.07931	0.206	-0.26522	0.203	0.00243	0.134	-0.43555	0.192
-0.07946	0.205	0.18772	0.205	0.07942	0.205	-0.27361	0.202	0.03149	0.133	-0.41728	0.191
-0.07119	0.204	0.19345	0.204	0.07977	0.204	-0.27801	0.201	0.05736	0.132	-0.39872	0.19
-0.06651	0.203	0.2005	0.203	0.07988	0.203	-0.2602	0.2	0.0835	0.131	-0.38126	0.189
-0.05849	0.202	0.20564	0.202	0.07977	0.202	-0.24671	0.199	0.10843	0.13	-0.36446	0.188
-0.05178	0.201	0.21575	0.201	0.08079	0.201	-0.24768	0.198	0.13033	0.129	-0.3483	0.187
-0.04518	0.2	0.22072	0.2	0.08136	0.2	-0.23905	0.197	0.15229	0.128	-0.33566	0.186
-0.04115	0.199	0.224	0.199	0.08136	0.199	-0.30782	0.196	0.17132	0.127	-0.3231	0.185
-0.03735	0.198	0.22944	0.198	0.08204	0.198	-0.22458	0.195	0.19145	0.126	-0.31005	0.184
-0.03133	0.197	0.23402	0.197	0.08328	0.197	-0.20308	0.194	0.21069	0.125	-0.29929	0.183
-0.02798	0.196	0.23768	0.196	0.08272	0.196	-0.19831	0.193	0.22789	0.124	-0.28798	0.182
-0.02228	0.195	0.2435	0.195	0.08407	0.195	-0.22527	0.192	0.24443	0.123	-0.27645	0.181
-0.01827	0.194	0.24707	0.194	0.08407	0.194	-0.20726	0.191	0.2594	0.122	-0.268	0.18
-0.01448	0.193	0.25132	0.193	0.08441	0.193	-0.17476	0.19	0.27527	0.121	-0.25822	0.179
-0.01019	0.192	0.25574	0.192	0.08554	0.192	-0.17784	0.189	0.29003	0.12	-0.25035	0.178
-0.007	0.191	0.25907	0.191	0.08576	0.191	-0.18094	0.188	0.30423	0.119	-0.24143	0.177
-0.00261	0.19	0.26312	0.19	0.08621	0.19	-0.18742	0.187	0.31906	0.118	-0.23527	0.176
0.00104	0.189	0.26706	0.189	0.08744	0.189	-0.1497	0.186	0.33365	0.117	-0.22827	0.175
0.00621	0.188	0.27038	0.188	0.08811	0.188	-0.12057	0.185	0.34651	0.116	-0.22092	0.174
0.00945	0.187	0.27433	0.187	0.08822	0.187	-0.15242	0.184	0.36052	0.115	-0.21527	0.173
0.01351	0.186	0.27745	0.186	0.08923	0.186	-0.17271	0.183	0.37173	0.114	-0.2108	0.172
0.0167	0.185	0.28047	0.185	0.09001	0.185	-0.1766	0.182	0.38338	0.113	-0.20287	0.171
0.01887	0.184	0.28397	0.184	0.09012	0.184	-0.16145	0.181	0.3955	0.112	-0.19852	0.17
0.02218	0.183	0.28667	0.183	0.09012	0.183	-0.14072	0.18	0.40647	0.111	-0.19336	0.169
0.02563	0.182	0.29019	0.182	0.09212	0.182	-0.12165	0.179	0.4177	0.11	-0.18742	0.168
0.02955	0.181	0.29334	0.181	0.09267	0.181	-0.14262	0.178	0.42846	0.109	-0.18406	0.167
0.03181	0.18	0.29611	0.18	0.09256	0.18	-0.1074	0.177	0.43832	0.108	-0.17701	0.166
0.03391	0.179	0.29915	0.179	0.09311	0.179	-0.09428	0.176	0.44895	0.107	-0.16926	0.165
0.03727	0.178	0.30161	0.178	0.09344	0.178	-0.09428	0.175	0.45818	0.106	-0.16404	0.164
0.03949	0.177	0.30441	0.177	0.09366	0.177	-0.0827	0.174	0.46764	0.105	-0.16026	0.163
0.04328	0.176	0.30745	0.176	0.09565	0.176	-0.08155	0.173	0.4777	0.104	-0.15534	0.162
0.04548	0.175	0.30994	0.175	0.09477	0.175	-0.09394	0.172	0.48606	0.103	-0.15281	0.161
0.04829	0.174	0.31241	0.174	0.09641	0.174	-0.1046	0.171	0.49477	0.102	-0.14758	0.16
0.05169	0.173	0.31447	0.173	0.09707	0.173	-0.08155	0.17	0.50346	0.101	-0.14338	0.159
0.05339	0.172	0.31712	0.172	0.09729	0.172	-0.06423	0.169	0.51135	0.1	-0.1394	0.158
0.05629	0.171	0.31975	0.171	0.09795	0.171	-0.07402	0.168	0.51925	0.099	-0.13639	0.157
0.05827	0.17	0.32178	0.17	0.09871	0.17	-0.08453	0.167	0.52655	0.098	-0.13303	0.156
0.061	0.169	0.32405	0.169	0.09991	0.169	-0.09056	0.166	0.53326	0.097	-0.13043	0.155
0.06326	0.168	0.3269	0.168	0.10088	0.168	-0.06693	0.165	0.54043	0.096	-0.12822	0.154
0.06536	0.167	0.32774	0.167	0.10034	0.167	-0.05808	0.164	0.54649	0.095	-0.12456	0.153
0.06804	0.166	0.3312	0.166	0.10208	0.166	-0.05279	0.163	0.55306	0.094	-0.1193	0.152
0.06982	0.165	0.33349	0.165	0.10272	0.165	-0.05668	0.162	0.55914	0.093	-0.1159	0.151
0.07188	0.164	0.33463	0.164	0.10316	0.164	-0.06106	0.161	0.56504	0.092	-0.11216	0.15
0.07496	0.163	0.3371	0.163	0.10326	0.163	-0.06966	0.16	0.57096	0.091	-0.11004	0.149
0.07686	0.162	0.33948	0.162	0.10445	0.162	-0.05746	0.159	0.57643	0.09	-0.10793	0.148
0.07846	0.161	0.3413	0.161	0.10552	0.161	-0.03493	0.158	0.58184	0.089	-0.10495	0.147
0.08106	0.16	0.34322	0.16	0.10681	0.16	-0.02801	0.157	0.5874	0.088	-0.10252	0.146
0.08164	0.159	0.34422	0.159	0.1066	0.159	-0.02035	0.156	0.59227	0.087	-0.10027	0.145
0.08436	0.158	0.34656	0.158	0.10745	0.158	-0.04045	0.155	0.598	0.086	-0.0953	0.144
0.08721	0.157	0.34933	0.157	0.10777	0.157	-0.0391	0.154	0.60336	0.085	-0.09394	0.143
0.08877	0.156	0.35049	0.156	0.10916	0.156	-0.0488	0.153	0.6081	0.084	-0.09039	0.142
0.09061	0.155	0.3522	0.155	0.1098	0.155	-0.02568	0.152	0.61278	0.083	-0.08904	0.141
0.09286	0.154	0.35335	0.154	0.11096	0.154	-0.01963	0.151	0.617	0.082	-0.08703	0.14
0.09454	0.153	0.35547	0.153	0.11075	0.153	-0.01112	0.15	0.62201	0.081	-0.08469	0.139
0.09663	0.152	0.35788	0.152	0.11245	0.152	-0.01168	0.149	0.62613	0.08	-0.08171	0.138
0.0976	0.151	0.35842	0.151	0.1134	0.151	-0.00958	0.148	0.62982	0.079	-0.07908	0.137
0.09996	0.15	0.36075	0.15	0.11319	0.15	0.0012	0.147	0.63468	0.078	-0.07727	0.136
0.10257	0.149	0.36242	0.149	0.11434	0.149	-0.00457	0.146	0.63869	0.077	-0.07483	0.135
0.10298	0.148	0.3636	0.148	0.11434	0.148	-0.00986	0.145	0.64227	0.076	-0.07159	0.134
0.10462	0.147	0.36544	0.147	0.1156	0.147	-0.000168069	0.144	0.64621	0.075	-0.06966	0.133
0.10612	0.146	0.36632	0.146	0.11634	0.146	-0.00278	0.143	0.64972	0.074	-0.06757	0.132
0.10924	0.145	0.36744	0.145	0.11759	0.145	-0.00264	0.142	0.6536	0.073	-0.06502	0.131
0.11005	0.144	0.36937	0.144	0.11717	0.144	0.00419	0.141	0.65744	0.072	-0.06343	0.13
0.11099	0.143	0.37112	0.143	0.11843	0.143	-0.01267	0.14	0.66049	0.071	-0.06106	0.129
0.11314	0.142	0.37217	0.142	0.11988	0.142	0.01543	0.139	0.66427	0.07	-0.05871	0.128
0.11488	0.141	0.37362	0.141	0.11988	0.141	0.02406	0.138	0.66764	0.069	-0.05714	0.127
0.11608	0.14	0.37506	0.14	0.12102	0.14	0.02238	0.137	0.67062	0.068	-0.05512	0.126
0.11793	0.139	0.37714	0.139	0.12185	0.139	0.02302	0.136	0.67431	0.067	-0.0531	0.125
0.11952	0.138	0.37708	0.138	0.12237	0.138	0.02212	0.135	0.67797	0.066	-0.05125	0.124
0.12202	0.137	0.37903	0.137	0.1235	0.137	-0.00113	0.134	0.68124	0.065	-0.04864	0.123
0.12372	0.136	0.38119	0.136	0.12443	0.136	0.01583	0.133	0.68449	0.064	-0.04803	0.122
0.12385	0.135	0.38165	0.135	0.12433	0.135	0.0081	0.132	0.68699	0.063	-0.04605	0.121
0.12568	0.134	0.38341	0.134	0.12597	0.134	-3.11246e-05	0.131	0.69055	0.062	-0.04317	0.12
0.12685	0.133	0.38482	0.133	0.12679	0.133	0.00433	0.13	0.69373	0.061	-0.04317	0.119
0.1284	0.132	0.38578	0.132	0.1274	0.132	0.02844	0.129	0.69688	0.06	-0.03955	0.118
0.13046	0.131	0.38707	0.131	0.12852	0.131	0.03202	0.128	0.70001	0.059	-0.03716	0.117
0.13213	0.13	0.38808	0.13	0.12974	0.13	0.02626	0.127	0.70278	0.058	-0.03701	0.116
0.13264	0.129	0.38926	0.129	0.12974	0.129	0.01424	0.126	0.70586	0.057	-0.03508	0.115
0.1343	0.128	0.39076	0.128	0.13096	0.128	0.00985	0.125	0.70859	0.056	-0.0333	0.114
0.13583	0.127	0.39076	0.127	0.13166	0.127	0.01924	0.124	0.71096	0.055	-0.03168	0.113
0.13723	0.126	0.39287	0.126	0.13166	0.126	0.02587	0.123	0.71366	0.054	-0.03006	0.112
0.139	0.125	0.3942	0.125	0.13348	0.125	0.04244	0.122	0.71634	0.053	-0.02845	0.111
0.14013	0.124	0.39442	0.124	0.13298	0.124	0.0621	0.121	0.71834	0.052	-0.02598	0.11
0.14189	0.123	0.39629	0.123	0.13408	0.123	0.05492	0.12	0.72066	0.051	-0.02452	0.109
0.14201	0.122	0.39689	0.122	0.13519	0.122	0.04701	0.119	0.72198	0.05	-0.02481	0.108
0.14376	0.121	0.39788	0.121	0.13549	0.121	0.04701	0.118	0.72395	0.049	-0.02221	0.107
0.14526	0.12	0.39958	0.12	0.13649	0.12	0.05432	0.117	0.72591	0.048	-0.02049	0.106
0.14588	0.119	0.40034	0.119	0.13739	0.119	0.05625	0.116	0.72689	0.047	-0.01891	0.105
0.14799	0.118	0.40137	0.118	0.13808	0.118	0.06893	0.115	0.72852	0.046	-0.0155	0.104
0.14983	0.117	0.40284	0.117	0.13868	0.117	0.06186	0.114	0.72981	0.045	-0.01422	0.103
0.1502	0.116	0.40311	0.116	0.13948	0.116	0.06997	0.113	0.73078	0.044	-0.0138	0.102
0.15204	0.115	0.40456	0.115	0.14067	0.115	0.08226	0.112	0.73207	0.043	-0.01042	0.101
0.15278	0.114	0.40559	0.114	0.14037	0.114	0.08452	0.111	0.73304	0.042	-0.00972	0.1
0.15339	0.113	0.40677	0.113	0.14116	0.113	0.0634	0.11	0.73432	0.041	-0.00763	0.099
0.15631	0.112	0.40768	0.112	0.14304	0.112	0.04934	0.109	0.7356	0.04	-0.00568	0.098
0.15728	0.111	0.40854	0.111	0.14304	0.111	0.0464	0.108	0.73624	0.039	-0.00526	0.097
0.15824	0.11	0.41003	0.11	0.14402	0.11	0.07748	0.107	0.73719	0.038	-0.00347	0.096
0.16041	0.109	0.41131	0.109	0.1449	0.109	0.09388	0.106	0.73846	0.037	-0.00305	0.095
0.16017	0.108	0.41173	0.108	0.14608	0.108	0.08811	0.105	0.73941	0.036	-0.00209	0.094
0.16244	0.107	0.41289	0.107	0.14647	0.107	0.08789	0.104	0.74099	0.035	0.000105781	0.093
0.16316	0.106	0.41332	0.106	0.14647	0.106	0.09145	0.103	0.74162	0.034	0.00174	0.092
0.16554	0.105	0.41448	0.105	0.14783	0.105	0.07102	0.102	0.7432	0.033	0.00256	0.091
0.16684	0.104	0.41679	0.104	0.14851	0.104	0.0667	0.101	0.74476	0.032	0.00473	0.09
0.16684	0.103	0.41674	0.103	0.14881	0.103	0.08878	0.1	0.7457	0.031	0.0046	0.089
0.1685	0.102	0.418	0.102	0.1491	0.102	0.07783	0.099	0.74757	0.03	0.00568	0.088
0.16967	0.101	0.41909	0.101	0.15045	0.101	0.08565	0.098	0.74912	0.029	0.00649	0.087
0.17038	0.1	0.41909	0.1	0.15036	0.1	0.09849	0.097	0.75097	0.028	0.0073	0.086
0.1719	0.099	0.42112	0.099	0.15113	0.099	0.09784	0.096	0.75282	0.027	0.01038	0.085
0.17295	0.098	0.42252	0.098	0.15229	0.098	0.10542	0.095	0.75496	0.026	0.01118	0.084
0.17435	0.097	0.42298	0.097	0.15306	0.097	0.09499	0.094	0.75679	0.025	0.01251	0.083
0.17563	0.096	0.42417	0.096	0.15393	0.096	0.07714	0.093	0.75921	0.024	0.01411	0.082
0.17644	0.095	0.42438	0.095	0.15383	0.095	0.09904	0.092	0.76163	0.023	0.0153	0.081
0.17759	0.094	0.4253	0.094	0.15508	0.094	0.10745	0.091	0.76462	0.022	0.01701	0.08
0.17898	0.093	0.427	0.093	0.1545	0.093	0.10229	0.09	0.7673	0.021	0.0182	0.079
0.18001	0.092	0.42771	0.092	0.15469	0.092	0.11697	0.089	0.77056	0.02	0.02029	0.078
0.18161	0.091	0.42919	0.091	0.15641	0.091	0.10229	0.088	0.77408	0.019	0.02212	0.077
0.1823	0.09	0.42955	0.09	0.15641	0.09	0.09751	0.087	0.77757	0.018	0.02315	0.076
0.18276	0.089	0.43041	0.089	0.15718	0.089	0.10692	0.086	0.78161	0.017	0.02484	0.075
0.18492	0.088	0.43173	0.088	0.15832	0.088	0.13408	0.085	0.78618	0.016	0.02639	0.074
0.18537	0.087	0.43214	0.087	0.15746	0.087	0.13338	0.084	0.79071	0.015	0.02754	0.073
0.18696	0.086	0.43391	0.086	0.15927	0.086	0.11329	0.083	0.79546	0.014	0.02947	0.072
0.18831	0.085	0.43511	0.085	0.15927	0.085	0.10467	0.082	0.80072	0.013	0.02895	0.071
0.1891	0.084	0.43572	0.084	0.15936	0.084	0.11128	0.081	0.80564	0.012	0.03138	0.07
0.19078	0.083	0.43687	0.083	0.16012	0.083	0.11623	0.08	0.81158	0.011	0.03316	0.069
0.19145	0.082	0.43752	0.082	0.16031	0.082	0.13987	0.079	0.8177	0.01	0.0343	0.068
0.19234	0.081	0.43847	0.081	0.16088	0.081	0.14166	0.078	0.824	0.009	0.03632	0.067
0.19368	0.08	0.43966	0.08	0.16192	0.08	0.13288	0.077	0.83072	0.008	0.03732	0.066
0.1949	0.079	0.4408	0.079	0.16211	0.079	0.13968	0.076	0.83759	0.007	0.03845	0.065
0.19612	0.078	0.44189	0.078	0.16276	0.078	0.13878	0.075	0.84485	0.006	0.04108	0.064
0.19734	0.077	0.44264	0.077	0.16295	0.077	0.13848	0.074	0.85248	0.005	0.04108	0.063
0.19778	0.076	0.44333	0.076	0.16333	0.076	0.14451	0.073	0.8607	0.004	0.04294	0.062
0.19965	0.075	0.44485	0.075	0.1637	0.075	0.11843	0.072	0.86947	0.003	0.04467	0.061
0.2003	0.074	0.44618	0.074	0.16436	0.074	0.13237	0.071	0.87829	0.002	0.04553	0.06
0.20107	0.073	0.44686	0.073	0.16436	0.073	0.1637	0.07	0.88762	0.001	0.04848	0.059
0.20227	0.072	0.44828	0.072	0.16511	0.072	0.16744	0.069	0.89763	0	0.0486	0.058
0.20347	0.071	0.44847	0.071	0.16492	0.071	0.13938	0.068	0.90806	-0.001	0.05105	0.057
0.20466	0.07	0.45003	0.07	0.16586	0.07	0.08856	0.067	0.91971	-0.002	0.05153	0.056
0.20499	0.069	0.45119	0.069	0.16614	0.069	0.11065	0.066	0.93227	-0.003	0.05311	0.055
0.20683	0.068	0.45163	0.068	0.16605	0.068	0.13828	0.065	0.94645	-0.004	0.05456	0.054
0.20737	0.067	0.45346	0.067	0.16651	0.067	0.14627	0.064	0.96227	-0.005	0.05649	0.053
0.20876	0.066	0.45423	0.066	0.16716	0.066	0.15123	0.063	0.97791	-0.006	0.05769	0.052
0.20952	0.065	0.45496	0.065	0.16735	0.065	0.15219	0.062	0.99458	-0.007	0.05888	0.051
0.21112	0.064	0.45654	0.064	0.16763	0.064	0.15036	0.061	1.0125	-0.008	0.0596	0.05
0.21187	0.063	0.45706	0.063	0.16744	0.063	0.17097	0.06	1.02987	-0.009	0.06127	0.049
0.21304	0.062	0.45849	0.062	0.16791	0.062	0.17747	0.059	1.04813	-0.01	0.06399	0.048
0.21484	0.061	0.45945	0.061	0.16819	0.061	0.17547	0.058	1.06759	-0.011	0.06517	0.047
0.21506	0.06	0.46063	0.06	0.16902	0.06	0.1717	0.057	1.08721	-0.012	0.06682	0.046
0.21654	0.059	0.46215	0.059	0.16874	0.059	0.17299	0.056	1.1068	-0.013	0.06799	0.045
0.2178	0.058	0.46243	0.058	0.16939	0.058	0.15993	0.055	1.12672	-0.014	0.06799	0.044
0.21759	0.057	0.46408	0.057	0.16902	0.057	0.15402	0.054	1.14638	-0.015	0.07079	0.043
0.22	0.056	0.46525	0.056	0.16939	0.056	0.17115	0.053	1.1659	-0.016	0.07288	0.042
0.21969	0.055	0.46619	0.055	0.16967	0.055	0.1751	0.052	1.18583	-0.017	0.07461	0.041
0.22094	0.054	0.4675	0.054	0.16976	0.054	0.17793	0.051	1.20531	-0.018	0.07576	0.04
0.22303	0.053	0.46917	0.053	0.17013	0.053	0.17097	0.05	1.22458	-0.019	0.07668	0.039
0.22365	0.052	0.4694	0.052	0.17032	0.052	0.17207	0.049	1.24373	-0.02	0.07851	0.038
0.225	0.051	0.47135	0.051	0.17013	0.051	0.18037	0.048	1.26236	-0.021	0.08158	0.037
0.22572	0.05	0.47172	0.05	0.17013	0.05	0.18091	0.047	1.28058	-0.022	0.08283	0.036
0.22624	0.049	0.47333	0.049	0.17106	0.049	0.18869	0.046	1.29824	-0.023	0.08441	0.035
0.22809	0.048	0.47512	0.048	0.17078	0.048	0.1931	0.045	1.31555	-0.024	0.08677	0.034
0.22819	0.047	0.47544	0.047	0.17069	0.047	0.19555	0.044	1.33292	-0.025	0.08822	0.033
0.23137	0.046	0.47691	0.046	0.17032	0.046	0.19946	0.043	1.34994	-0.026	0.09112	0.032
0.22963	0.045	0.47846	0.045	0.17087	0.045	0.19686	0.042	1.36624	-0.027	0.09278	0.031
0.23289	0.044	0.4795	0.044	0.17087	0.044	0.19091	0.041	1.38202	-0.028	0.09433	0.03
0.23249	0.043	0.48077	0.043	0.17097	0.043	0.18585	0.04	1.39711	-0.029	0.09762	0.029
0.23391	0.042	0.48199	0.042	0.17115	0.042	0.19345	0.039	1.41229	-0.03	0.09915	0.028
0.23543	0.041	0.48307	0.041	0.17106	0.041	0.18949	0.038	1.42684	-0.031	0.10088	0.027
0.23502	0.04	0.48514	0.04	0.17097	0.04	0.18656	0.037	1.4411	-0.032	0.10283	0.026
0.23795	0.039	0.48594	0.039	0.17078	0.039	0.20912	0.036	1.45466	-0.033	0.10477	0.025
0.23724	0.038	0.4871	0.038	0.17134	0.038	0.21375	0.035	1.46858	-0.034	0.10735	0.024
0.23915	0.037	0.48879	0.037	0.17115	0.037	0.21948	0.034	1.4819	-0.035	0.10905	0.023
0.23985	0.036	0.48995	0.036	0.17115	0.036	0.21675	0.033	1.49532	-0.036	0.11181	0.022
0.24125	0.035	0.49189	0.035	0.17078	0.035	0.21981	0.032	1.50791	-0.037	0.1134	0.021
0.24314	0.034	0.49299	0.034	0.17097	0.034	0.21981	0.031	1.52004	-0.038	0.11529	0.02
0.24294	0.033	0.49431	0.033	0.17097	0.033	0.21965	0.03	1.53189	-0.039	0.11738	0.019
0.24541	0.032	0.49615	0.032	0.17161	0.032	0.21064	0.029	1.54412	-0.04	0.11957	0.018
0.24502	0.031	0.49702	0.031	0.17106	0.031	0.22039	0.028	1.55567	-0.041	0.12278	0.017
0.24679	0.03	0.49876	0.03	0.17097	0.03	0.23282	0.027	1.56703	-0.042	0.12484	0.016
0.24719	0.029	0.50079	0.029	0.1706	0.029	0.23949	0.026	1.57818	-0.043	0.12668	0.015
0.24856	0.028	0.50157	0.028	0.17097	0.028	0.24645	0.025	1.58888	-0.044	0.12933	0.014
0.24983	0.027	0.50329	0.027	0.1717	0.027	0.24185	0.024	1.5994	-0.045	0.13166	0.013
0.25081	0.026	0.50496	0.026	0.17041	0.026	0.23957	0.023	1.60981	-0.046	0.13358	0.012
0.25246	0.025	0.5065	0.025	0.17115	0.025	0.25346	0.022	1.61951	-0.047	0.13609	0.011
0.25305	0.024	0.50799	0.024	0.17161	0.024	0.26677	0.021	1.62941	-0.048	0.13828	0.01
0.25421	0.023	0.50935	0.023	0.17069	0.023	0.26432	0.02	1.63869	-0.049	0.14057	0.009
0.25518	0.022	0.51146	0.022	0.17069	0.022	0.25967	0.019	1.64816	-0.05	0.14431	0.008
0.25633	0.021	0.51294	0.021	0.17041	0.021	0.26942	0.018	1.65744	-0.051	0.14529	0.007
0.25729	0.02	0.51432	0.02	0.16958	0.02	0.27185	0.017	1.66652	-0.052	0.14813	0.006
0.25806	0.019	0.51632	0.019	0.16986	0.019	0.26743	0.016	1.67578	-0.053	0.15036	0.005
0.25902	0.018	0.51803	0.018	0.16967	0.018	0.27982	0.015	1.68449	-0.054	0.15258	0.004
0.25988	0.017	0.51969	0.017	0.16912	0.017	0.27824	0.014	1.69302	-0.055	0.15632	0.003
0.26188	0.016	0.52167	0.016	0.1693	0.016	0.27882	0.013	1.70105	-0.056	0.15851	0.002
0.26283	0.015	0.52344	0.015	0.16939	0.015	0.28162	0.012	1.70927	-0.057	0.16078	0.001
0.26387	0.014	0.52528	0.014	0.16884	0.014	0.28674	0.011	1.71734	-0.058	0.16436	0
0.26453	0.013	0.52703	0.013	0.16884	0.013	0.28801	0.01	1.72493	-0.059	0.16614	-0.001
0.26576	0.012	0.5289	0.012	0.16921	0.012	0.29445	0.009	1.73304	-0.06	0.16902	-0.002
0.26717	0.011	0.53108	0.011	0.16874	0.011	0.30893	0.008	1.74099	-0.061	0.17327	-0.003
0.26811	0.01	0.53277	0.01	0.16893	0.01	0.31374	0.007	1.74819	-0.062	0.17592	-0.004
0.26942	0.009	0.53481	0.009	0.16893	0.009	0.31241	0.006	1.75526	-0.063	0.17892	-0.005
0.27063	0.008	0.53752	0.008	0.16856	0.008	0.31255	0.005	1.76283	-0.064	0.18082	-0.006
0.27166	0.007	0.53894	0.007	0.16809	0.007	0.31501	0.004	1.76967	-0.065	0.18361	-0.007
0.27277	0.006	0.54111	0.006	0.16837	0.006	0.32171	0.003	1.7767	-0.066	0.18727	-0.008
0.27397	0.005	0.54335	0.005	0.16912	0.005	0.33145	0.002	1.7839	-0.067	0.18976	-0.009
0.2749	0.004	0.5455	0.004	0.16847	0.004	0.33754	0.001	1.79099	-0.068	0.19284	-0.01
0.27665	0.003	0.54768	0.003	0.16865	0.003	0.34687	0	1.79796	-0.069	0.19634	-0.011
0.2782	0.002	0.54961	0.002	0.16865	0.002	0.34878	-0.001	1.80455	-0.07	0.19886	-0.012
0.27875	0.001	0.55192	0.001	0.16782	0.001	0.36814	-0.002	1.81104	-0.071	0.20162	-0.013
0.28049	0	0.55456	0	0.168	0	0.38335	-0.003	1.81796	-0.072	0.20581	-0.014
0.28058	-0.001	0.55655	-0.001	0.16828	-0.001	0.39287	-0.004	1.82426	-0.073	0.20887	-0.015
0.28258	-0.002	0.55927	-0.002	0.168	-0.002	0.40462	-0.005	1.83046	-0.074	0.21266	-0.016
0.28357	-0.003	0.56168	-0.003	0.16772	-0.003	0.41162	-0.006	1.83683	-0.075	0.21559	-0.017
0.28538	-0.004	0.5646	-0.004	0.16837	-0.004	0.41077	-0.007	1.84311	-0.076	0.2194	-0.018
0.28646	-0.005	0.56706	-0.005	0.16847	-0.005	0.42366	-0.008	1.8493	-0.077	0.22261	-0.019
0.28717	-0.006	0.56887	-0.006	0.16837	-0.006	0.42741	-0.009	1.85516	-0.078	0.2258	-0.02
0.28843	-0.007	0.57159	-0.007	0.168	-0.007	0.44085	-0.01	1.86118	-0.079	0.22936	-0.021
0.29021	-0.008	0.57448	-0.008	0.16847	-0.008	0.46889	-0.011	1.86688	-0.08	0.23298	-0.022
0.29101	-0.009	0.57706	-0.009	0.16828	-0.009	0.48888	-0.012	1.87251	-0.081	0.23593	-0.023
0.2927	-0.01	0.5801	-0.01	0.16837	-0.01	0.51331	-0.013	1.87829	-0.082	0.23997	-0.024
0.29429	-0.011	0.58293	-0.011	0.16847	-0.011	0.53696	-0.014	1.88377	-0.083	0.24271	-0.025
0.29544	-0.012	0.58543	-0.012	0.16865	-0.012	0.55897	-0.015	1.88964	-0.084	0.24692	-0.026
0.29684	-0.013	0.58904	-0.013	0.16837	-0.013	0.58432	-0.016	1.89498	-0.085	0.25085	-0.027
0.2978	-0.014	0.59185	-0.014	0.16874	-0.014	0.61234	-0.017	1.90026	-0.086	0.25308	-0.028
0.29911	-0.015	0.59468	-0.015	0.16893	-0.015	0.64208	-0.018	1.90569	-0.087	0.25688	-0.029
0.30138	-0.016	0.59828	-0.016	0.16893	-0.016	0.66443	-0.019	1.91105	-0.088	0.26005	-0.03
0.3025	-0.017	0.60152	-0.017	0.1693	-0.017	0.68908	-0.02	1.91635	-0.089	0.2635	-0.031
0.30397	-0.018	0.60466	-0.018	0.17013	-0.018	0.71766	-0.021	1.92158	-0.09	0.26736	-0.032
0.30561	-0.019	0.60781	-0.019	0.16986	-0.019	0.74226	-0.022	1.92655	-0.091	0.27111	-0.033
0.30681	-0.02	0.6113	-0.02	0.17023	-0.02	0.76637	-0.023	1.93166	-0.092	0.27571	-0.034
0.30792	-0.021	0.61501	-0.021	0.1705	-0.021	0.78936	-0.024	1.93692	-0.093	0.2799	-0.035
0.31023	-0.022	0.61805	-0.022	0.1706	-0.022	0.81399	-0.025	1.94211	-0.094	0.28361	-0.036
0.31074	-0.023	0.6216	-0.023	0.17078	-0.023	0.83492	-0.026	1.94704	-0.095	0.28752	-0.037
0.31378	-0.024	0.62512	-0.024	0.17124	-0.024	0.85687	-0.027	1.95173	-0.096	0.29152	-0.038
0.31429	-0.025	0.62883	-0.025	0.17161	-0.025	0.88197	-0.028	1.95674	-0.097	0.29556	-0.039
0.31572	-0.026	0.63248	-0.026	0.17189	-0.026	0.90376	-0.029	1.96133	-0.098	0.29963	-0.04
0.31815	-0.027	0.63607	-0.027	0.1729	-0.027	0.92472	-0.03	1.96624	-0.099	0.30339	-0.041
0.31873	-0.028	0.63932	-0.028	0.17262	-0.028	0.94488	-0.031	1.9709	-0.1	0.30893	-0.042
0.32098	-0.029	0.64366	-0.029	0.17318	-0.029	0.96648	-0.032	1.97534	-0.101	0.31328	-0.043
0.32164	-0.03	0.64716	-0.03	0.174	-0.03	0.98509	-0.033	1.97973	-0.102	0.31732	-0.044
0.32354	-0.031	0.65088	-0.031	0.174	-0.031	1.00309	-0.034	1.98444	-0.103	0.32204	-0.045
0.3265	-0.032	0.65481	-0.032	0.17483	-0.032	1.02144	-0.035	1.98927	-0.104	0.32626	-0.046
0.32666	-0.033	0.6584	-0.033	0.17538	-0.033	1.04017	-0.036	1.99352	-0.105	0.33139	-0.047
0.32911	-0.034	0.66232	-0.034	0.17574	-0.034	1.0579	-0.037	1.99774	-0.106	0.33621	-0.048
0.33017	-0.035	0.66635	-0.035	0.1762	-0.035	1.07438	-0.038	2.00243	-0.107	0.34036	-0.049
0.33276	-0.036	0.67043	-0.036	0.17674	-0.036	1.08962	-0.039	2.00672	-0.108	0.34558	-0.05
0.33429	-0.037	0.6745	-0.037	0.17747	-0.037	1.10535	-0.04	2.01098	-0.109	0.35086	-0.051
0.33574	-0.038	0.67828	-0.038	0.17892	-0.038	1.12189	-0.041	2.01502	-0.11	0.35547	-0.052
0.3375	-0.039	0.68211	-0.039	0.17947	-0.039	1.13642	-0.042	2.01903	-0.111	0.36075	-0.053
0.33893	-0.04	0.68644	-0.04	0.181	-0.04	1.15057	-0.043	2.0235	-0.112	0.36467	-0.054
0.34076	-0.041	0.69054	-0.041	0.18146	-0.041	1.16462	-0.044	2.02776	-0.113	0.37036	-0.055
0.34298	-0.042	0.6949	-0.042	0.18209	-0.042	1.1785	-0.045	2.03149	-0.114	0.37639	-0.056
0.34502	-0.043	0.69921	-0.043	0.18316	-0.043	1.19175	-0.046	2.03567	-0.115	0.38171	-0.057
0.34667	-0.044	0.70327	-0.044	0.18361	-0.044	1.20481	-0.047	2.03949	-0.116	0.38628	-0.058
0.34838	-0.045	0.70788	-0.045	0.18522	-0.045	1.21677	-0.048	2.04376	-0.117	0.39171	-0.059
0.35002	-0.046	0.71218	-0.046	0.18567	-0.046	1.2276	-0.049	2.04798	-0.118	0.39662	-0.06
0.35234	-0.047	0.71688	-0.047	0.18656	-0.047	1.24055	-0.05	2.05169	-0.119	0.40229	-0.061
0.35465	-0.048	0.72137	-0.048	0.18852	-0.048	1.2525	-0.051	2.05538	-0.12	0.40795	-0.062
0.35595	-0.049	0.72556	-0.049	0.18993	-0.049	1.26353	-0.052	2.05888	-0.121	0.41342	-0.063
0.35809	-0.05	0.73017	-0.05	0.1902	-0.05	1.27527	-0.053	2.06296	-0.122	0.41914	-0.064
0.36059	-0.051	0.73468	-0.051	0.19187	-0.051	1.28616	-0.054	2.06685	-0.123	0.42448	-0.065
0.36211	-0.052	0.73935	-0.052	0.19442	-0.052	1.29662	-0.055	2.0707	-0.124	0.43011	-0.066
0.36421	-0.053	0.74431	-0.053	0.19564	-0.053	1.30787	-0.056	2.07438	-0.125	0.43612	-0.067
0.36639	-0.054	0.74863	-0.054	0.19712	-0.054	1.31747	-0.057	2.07802	-0.126	0.4415	-0.068
0.36832	-0.055	0.75312	-0.055	0.19808	-0.055	1.32909	-0.058	2.08207	-0.127	0.4473	-0.069
0.37092	-0.056	0.758	-0.056	0.20007	-0.056	1.33924	-0.059	2.08593	-0.128	0.45313	-0.07
0.37254	-0.057	0.76213	-0.057	0.20153	-0.057	1.34843	-0.06	2.08948	-0.129	0.45911	-0.071
0.37416	-0.058	0.76726	-0.058	0.20316	-0.058	1.35739	-0.061	2.09286	-0.13	0.46506	-0.072
0.37716	-0.059	0.77173	-0.059	0.20539	-0.059	1.3666	-0.062	2.09663	-0.131	0.47024	-0.073
0.37898	-0.06	0.77631	-0.06	0.20573	-0.06	1.37502	-0.063	2.09996	-0.132	0.47695	-0.074
0.38144	-0.061	0.78101	-0.061	0.20785	-0.061	1.38468	-0.064	2.10367	-0.133	0.48661	-0.075
0.38353	-0.062	0.78583	-0.062	0.20988	-0.062	1.39439	-0.065	2.10748	-0.134	0.49273	-0.076
0.38575	-0.063	0.79075	-0.063	0.21149	-0.063	1.40345	-0.066	2.11126	-0.135	0.49815	-0.077
0.3881	-0.064	0.79554	-0.064	0.214	-0.064	1.41143	-0.067	2.11434	-0.136	0.50441	-0.078
0.3898	-0.065	0.79977	-0.065	0.216	-0.065	1.4203	-0.068	2.11754	-0.137	0.50948	-0.079
0.39263	-0.066	0.80492	-0.066	0.21775	-0.066	1.42918	-0.069	2.12071	-0.138	0.5157	-0.08
0.39473	-0.067	0.80972	-0.067	0.2194	-0.067	1.43662	-0.07	2.12437	-0.139	0.52175	-0.081
0.39711	-0.068	0.81455	-0.068	0.22212	-0.068	1.44435	-0.071	2.12788	-0.14	0.52833	-0.082
0.40023	-0.069	0.81952	-0.069	0.22376	-0.069	1.4525	-0.072	2.13136	-0.141	0.53453	-0.083
0.40188	-0.07	0.82397	-0.07	0.22555	-0.07	1.4611	-0.073	2.13405	-0.142	0.54096	-0.084
0.40422	-0.071	0.82885	-0.071	0.22815	-0.071	1.46902	-0.074	2.13723	-0.143	0.54787	-0.085
0.40715	-0.072	0.83356	-0.072	0.23049	-0.072	1.47626	-0.075	2.14038	-0.144	0.55353	-0.086
0.40899	-0.073	0.83793	-0.073	0.23322	-0.073	1.48296	-0.076	2.14364	-0.145	0.55931	-0.087
0.41169	-0.074	0.84301	-0.074	0.23561	-0.074	1.48999	-0.077	2.14712	-0.146	0.56535	-0.088
0.4139	-0.075	0.84803	-0.075	0.23807	-0.075	1.49717	-0.078	2.14996	-0.147	0.57145	-0.089
0.41677	-0.076	0.85282	-0.076	0.23997	-0.076	1.50406	-0.079	2.15327	-0.148	0.57981	-0.09
0.41929	-0.077	0.85773	-0.077	0.24334	-0.077	1.5112	-0.08	2.15619	-0.149	0.58571	-0.091
0.4216	-0.078	0.86258	-0.078	0.24568	-0.078	1.51837	-0.081	2.15909	-0.15	0.59178	-0.092
0.42436	-0.079	0.86736	-0.079	0.24854	-0.079	1.52427	-0.082	2.16244	-0.151	0.59821	-0.093
0.42677	-0.08	0.87213	-0.08	0.25162	-0.08	1.53171	-0.083	2.16554	-0.152	0.60483	-0.094
0.42988	-0.081	0.87668	-0.081	0.25399	-0.081	1.53948	-0.084	2.16862	-0.153	0.6111	-0.095
0.43226	-0.082	0.8821	-0.082	0.25696	-0.082	1.54645	-0.085	2.17167	-0.154	0.61802	-0.096
0.43476	-0.083	0.88683	-0.083	0.25975	-0.083	1.5529	-0.086	2.1747	-0.155	0.62372	-0.097
0.4375	-0.084	0.89118	-0.084	0.26178	-0.084	1.55915	-0.087	2.17748	-0.156	0.6297	-0.098
0.44047	-0.085	0.89583	-0.085	0.26573	-0.085	1.56513	-0.088	2.18058	-0.157	0.6355	-0.099
0.44292	-0.086	0.90097	-0.086	0.26758	-0.086	1.57094	-0.089	2.18367	-0.158	0.64245	-0.1
0.4461	-0.087	0.90608	-0.087	0.27075	-0.087	1.5773	-0.09	2.18662	-0.159	0.64901	-0.101
0.44932	-0.088	0.91086	-0.088	0.27404	-0.088	1.58395	-0.091	2.18943	-0.16	0.65499	-0.102
0.45166	-0.089	0.91517	-0.089	0.2773	-0.089	1.59028	-0.092	2.19201	-0.161	0.66205	-0.103
0.45509	-0.09	0.92	-0.09	0.2791	-0.09	1.59579	-0.093	2.19479	-0.162	0.66858	-0.104
0.45812	-0.091	0.92475	-0.091	0.28283	-0.091	1.60161	-0.094	2.19789	-0.163	0.67511	-0.105
0.46078	-0.092	0.92981	-0.092	0.28603	-0.092	1.6083	-0.095	2.20074	-0.164	0.68171	-0.106
0.46359	-0.093	0.93539	-0.093	0.28928	-0.093	1.61427	-0.096	2.20347	-0.165	0.68897	-0.107
0.4671	-0.094	0.93999	-0.094	0.29271	-0.094	1.6194	-0.097	2.20596	-0.166	0.69545	-0.108
0.47047	-0.095	0.94455	-0.095	0.29604	-0.095	1.62458	-0.098	2.20909	-0.167	0.70172	-0.109
0.47363	-0.096	0.94916	-0.096	0.29894	-0.096	1.6298	-0.099	2.21165	-0.168	0.70785	-0.11
0.47648	-0.097	0.95372	-0.097	0.30155	-0.097	1.63598	-0.1	2.21421	-0.169	0.71485	-0.111
0.47989	-0.098	0.95849	-0.098	0.30502	-0.098	1.64172	-0.101	2.21696	-0.17	0.72106	-0.112
0.48287	-0.099	0.96315	-0.099	0.30866	-0.099	1.64653	-0.102	2.21948	-0.171	0.72762	-0.113
0.48629	-0.1	0.96763	-0.1	0.31201	-0.1	1.65192	-0.103	2.22188	-0.172	0.73667	-0.114
0.48945	-0.101	0.97257	-0.101	0.31553	-0.101	1.65636	-0.104	2.22469	-0.173	0.74332	-0.115
0.49237	-0.102	0.97735	-0.102	0.31877	-0.102	1.66201	-0.105	2.22717	-0.174	0.75004	-0.116
0.49577	-0.103	0.9818	-0.103	0.32191	-0.103	1.66756	-0.106	2.22973	-0.175	0.75764	-0.117
0.49892	-0.104	0.9862	-0.104	0.32574	-0.104	1.67194	-0.107	2.23198	-0.176	0.76405	-0.118
0.50248	-0.105	0.9909	-0.105	0.32896	-0.105	1.67698	-0.108	2.23431	-0.177	0.77057	-0.119
0.50537	-0.106	0.99577	-0.106	0.33317	-0.106	1.68214	-0.109	2.23664	-0.178	0.77654	-0.12
0.50888	-0.107	1.00043	-0.107	0.33659	-0.107	1.68608	-0.11	2.23915	-0.179	0.7827	-0.121
0.51199	-0.108	1.00511	-0.108	0.33998	-0.108	1.69133	-0.111	2.24234	-0.18	0.7894	-0.122
0.51545	-0.109	1.00977	-0.109	0.34316	-0.109	1.69612	-0.112	2.24502	-0.181	0.79635	-0.123
0.51883	-0.11	1.01427	-0.11	0.347	-0.11	1.70005	-0.113	2.24738	-0.182	0.80262	-0.124
0.52218	-0.111	1.019	-0.111	0.35055	-0.111	1.70429	-0.114	2.25003	-0.183	0.80932	-0.125
0.52587	-0.112	1.02374	-0.112	0.35462	-0.112	1.70889	-0.115	2.25266	-0.184	0.81537	-0.126
0.52912	-0.113	1.02789	-0.113	0.35794	-0.113	1.71379	-0.116	2.25489	-0.185	0.82336	-0.127
0.5324	-0.114	1.03235	-0.114	0.3617	-0.114	1.71714	-0.117	2.25729	-0.186	0.82995	-0.128
0.5362	-0.115	1.03691	-0.115	0.36567	-0.115	1.72231	-0.118	2.25959	-0.187	0.83608	-0.129
0.53968	-0.116	1.04168	-0.116	0.36884	-0.116	1.72753	-0.119	2.26226	-0.188	0.84299	-0.13
0.54297	-0.117	1.04669	-0.117	0.37234	-0.117	1.73179	-0.12	2.2652	-0.189	0.85043	-0.131
0.54659	-0.118	1.05119	-0.118	0.37593	-0.118	1.73594	-0.121	2.26755	-0.19	0.85714	-0.132
0.55003	-0.119	1.05599	-0.119	0.37971	-0.119	1.73995	-0.122	2.26979	-0.191	0.86387	-0.133
0.55388	-0.12	1.06118	-0.12	0.38329	-0.12	1.74438	-0.123	2.27231	-0.192	0.87073	-0.134
0.55717	-0.121	1.06542	-0.121	0.38707	-0.121	1.74825	-0.124	2.2749	-0.193	0.87755	-0.135
0.56144	-0.122	1.07121	-0.122	0.39115	-0.122	1.7538	-0.125	2.27692	-0.194	0.88635	-0.136
0.56471	-0.123	1.07571	-0.123	0.39425	-0.123	1.75837	-0.126	2.2793	-0.195	0.89171	-0.137
0.56881	-0.124	1.08012	-0.124	0.3981	-0.124	1.76311	-0.127	2.28185	-0.196	0.89874	-0.138
0.57245	-0.125	1.08484	-0.125	0.40153	-0.125	1.76666	-0.128	2.28457	-0.197	0.90531	-0.139
0.57606	-0.126	1.09032	-0.126	0.40489	-0.126	1.77068	-0.129	2.28691	-0.198	0.9117	-0.14
0.5801	-0.127	1.09473	-0.127	0.40864	-0.127	1.77566	-0.13	2.28879	-0.199	0.91812	-0.141
0.5841	-0.128	1.09897	-0.128	0.41263	-0.128	1.78013	-0.131	2.29155	-0.2	0.92553	-0.142
0.58816	-0.129	1.10298	-0.129	0.41658	-0.129	1.78393	-0.132	2.29367	-0.201	0.93142	-0.143
0.592	-0.13	1.10794	-0.13	0.42008	-0.13	1.78763	-0.133	2.29587	-0.202	0.93794	-0.144
0.59616	-0.131	1.1126	-0.131	0.42386	-0.131	1.79001	-0.134	2.29815	-0.203	0.94482	-0.145
0.60023	-0.132	1.11789	-0.132	0.42741	-0.132	1.79476	-0.135	2.30042	-0.204	0.95105	-0.146
0.60423	-0.133	1.12289	-0.133	0.43087	-0.133	1.79882	-0.136	2.30268	-0.205	0.9578	-0.147
0.60895	-0.134	1.12759	-0.134	0.43506	-0.134	1.80369	-0.137	2.30466	-0.206	0.96409	-0.148
0.61278	-0.135	1.13231	-0.135	0.43907	-0.135	1.80794	-0.138	2.30698	-0.207	0.97128	-0.149
0.61742	-0.136	1.1368	-0.136	0.44264	-0.136	1.81179	-0.139	2.30903	-0.208	0.97825	-0.15
0.62118	-0.137	1.14118	-0.137	0.44652	-0.137	1.81521	-0.14	2.31141	-0.209	0.98521	-0.151
0.62572	-0.138	1.14633	-0.138	0.44993	-0.138	1.81904	-0.141	2.31361	-0.21	0.99304	-0.152
0.62982	-0.139	1.15107	-0.139	0.45409	-0.139	1.82125	-0.142	2.31555	-0.211	1.00011	-0.153
0.63428	-0.14	1.15593	-0.14	0.45787	-0.14	1.8247	-0.143	2.31773	-0.212	1.00622	-0.154
0.63869	-0.141	1.16114	-0.141	0.46158	-0.141	1.82939	-0.144	2.32089	-0.213	1.01238	-0.155
0.64306	-0.142	1.16599	-0.142	0.46548	-0.142	1.83245	-0.145	2.32296	-0.214	1.01881	-0.156
0.64738	-0.143	1.16984	-0.143	0.46945	-0.143	1.83682	-0.146	2.32502	-0.215	1.02493	-0.157
0.65167	-0.144	1.17425	-0.144	0.47356	-0.144	1.83966	-0.147	2.32748	-0.216	1.03138	-0.158
0.65629	-0.145	1.17874	-0.145	0.47741	-0.145	1.84234	-0.148	2.32928	-0.217	1.03845	-0.159
0.66087	-0.146	1.1832	-0.146	0.4814	-0.146	1.8461	-0.149	2.33122	-0.218	1.04528	-0.16
0.66539	-0.147	1.18791	-0.147	0.48523	-0.147	1.85011	-0.15	2.33308	-0.219	1.05159	-0.161
0.66987	-0.148	1.1927	-0.148	0.48862	-0.148	1.85384	-0.151	2.33486	-0.22	1.05794	-0.162
0.67431	-0.149	1.19803	-0.149	0.49286	-0.149	1.85755	-0.152	2.3371	-0.221	1.06438	-0.163
0.67906	-0.15	1.2031	-0.15	0.49658	-0.15	1.86001	-0.153	2.33917	-0.222	1.07053	-0.164
0.68341	-0.151	1.20759	-0.151	0.5001	-0.151	1.86381	-0.154	2.34108	-0.223	1.07697	-0.165
0.68806	-0.152	1.21233	-0.152	0.50381	-0.152	1.86739	-0.155	2.34321	-0.224	1.0837	-0.166
0.69302	-0.153	1.21727	-0.153	0.50765	-0.153	1.87	-0.156	2.3451	-0.225	1.09094	-0.167
0.69758	-0.154	1.22185	-0.154	0.5115	-0.154	1.87347	-0.157	2.34706	-0.226	1.09718	-0.168
0.70243	-0.155	1.22679	-0.155	0.51495	-0.155	1.8768	-0.158	2.34893	-0.227	1.10297	-0.169
0.70723	-0.156	1.2315	-0.156	0.5184	-0.156	1.87993	-0.159	2.35203	-0.228	1.10956	-0.17
0.71265	-0.157	1.23599	-0.157	0.52212	-0.157	1.88373	-0.16	2.35587	-0.229	1.11678	-0.171
0.71734	-0.158	1.23971	-0.158	0.52564	-0.158	1.88801	-0.161	2.35755	-0.23	1.12274	-0.172
0.7223	-0.159	1.24406	-0.159	0.52906	-0.159	1.89109	-0.162	2.35946	-0.231	1.12932	-0.173
0.72754	-0.16	1.24881	-0.16	0.53289	-0.16	1.89394	-0.163	2.36143	-0.232	1.1359	-0.174
0.73207	-0.161	1.25329	-0.161	0.5362	-0.161	1.89676	-0.164	2.36339	-0.233	1.14243	-0.175
0.73751	-0.162	1.25732	-0.162	0.53989	-0.162	1.90032	-0.165	2.36519	-0.234	1.14869	-0.176
0.74257	-0.163	1.26169	-0.163	0.54355	-0.163	1.90315	-0.166	2.36773	-0.235	1.15449	-0.177
0.74757	-0.164	1.26619	-0.164	0.54686	-0.164	1.90587	-0.167	2.36959	-0.236	1.16076	-0.178
0.75312	-0.165	1.27685	-0.165	0.55069	-0.165	1.90826	-0.168	2.37092	-0.237	1.16688	-0.179
0.758	-0.166	1.28339	-0.166	0.55422	-0.166	1.91139	-0.169	2.37276	-0.238	1.17328	-0.18
0.76313	-0.167	1.28842	-0.167	0.55761	-0.167	1.91343	-0.17	2.37446	-0.239	1.18078	-0.181
0.76819	-0.168	1.29305	-0.168	0.56116	-0.168	1.91801	-0.171	2.37628	-0.24	1.18632	-0.182
0.77349	-0.169	1.29754	-0.169	0.56468	-0.169	1.92015	-0.172	2.37811	-0.241	1.19256	-0.183
0.77873	-0.17	1.30267	-0.17	0.56817	-0.17	1.92259	-0.173	2.37985	-0.242	1.19818	-0.184
0.78419	-0.171	1.30751	-0.171	0.57185	-0.171	1.92595	-0.174	2.38137	-0.243	1.20423	-0.185
0.78958	-0.172	1.31212	-0.172	0.57558	-0.172	1.92795	-0.175	2.3831	-0.244	1.21134	-0.186
0.79491	-0.173	1.3171	-0.173	0.57931	-0.173	1.93105	-0.176	2.38489	-0.245	1.21693	-0.187
0.80017	-0.174	1.32236	-0.174	0.58268	-0.174	1.93422	-0.177	2.3876	-0.246	1.22247	-0.188
0.80591	-0.175	1.32763	-0.175	0.58603	-0.175	1.93695	-0.178	2.38938	-0.247	1.22848	-0.189
0.81131	-0.176	1.33207	-0.176	0.58985	-0.176	1.93888	-0.179	2.39115	-0.248	1.23446	-0.19
0.81717	-0.177	1.33686	-0.177	0.59349	-0.177	1.94106	-0.18	2.39305	-0.249	1.24034	-0.191
0.82243	-0.178	1.34218	-0.178	0.597	-0.178	1.94295	-0.181	2.39466	-0.25	1.24674	-0.192
0.82814	-0.179	1.35016	-0.179	0.60069	-0.179	1.94624	-0.182	2.39634	-0.251	1.25208	-0.193
0.83378	-0.18	1.35419	-0.18	0.60418	-0.18	1.94899	-0.183	2.39808	-0.252	1.25828	-0.194
0.8396	-0.181	1.35996	-0.181	0.60791	-0.181	1.95202	-0.184	2.39981	-0.253	1.2645	-0.195
0.84535	-0.182	1.36558	-0.182	0.61151	-0.182	1.95528	-0.185	2.40175	-0.254	1.27017	-0.196
0.85101	-0.183	1.37131	-0.183	0.61497	-0.183	1.95798	-0.186	2.40319	-0.255	1.27599	-0.197
0.85733	-0.184	1.37678	-0.184	0.61861	-0.184	1.96099	-0.187	2.40483	-0.256	1.28175	-0.198
0.86285	-0.185	1.38221	-0.185	0.62212	-0.185	1.96525	-0.188	2.40681	-0.257	1.28764	-0.199
0.869	-0.186	1.38791	-0.186	0.62573	-0.186	1.96823	-0.189	2.40858	-0.258	1.29343	-0.2
0.87506	-0.187	1.39388	-0.187	0.62951	-0.187	1.97034	-0.19	2.40993	-0.259	1.29878	-0.201
0.88058	-0.188	1.39745	-0.188	0.63315	-0.188	1.97167	-0.191	2.41155	-0.26	1.30454	-0.202
0.88649	-0.189	1.40043	-0.189	0.63639	-0.189	1.9735	-0.192	2.41357	-0.261	1.31011	-0.203
0.89254	-0.19	1.40527	-0.19	0.63979	-0.19	1.9762	-0.193	2.41564	-0.262	1.31558	-0.204
0.89785	-0.191	1.41045	-0.191	0.64335	-0.191	1.97894	-0.194	2.41737	-0.263	1.32132	-0.205
0.90396	-0.192	1.41506	-0.192	0.6471	-0.192	1.9811	-0.195	2.4189	-0.264	1.32671	-0.206
0.91041	-0.193	1.42058	-0.193	0.65057	-0.193	1.98299	-0.196	2.42029	-0.265	1.33233	-0.207
0.91635	-0.194	1.42639	-0.194	0.65414	-0.194	1.98646	-0.197	2.42193	-0.266	1.3385	-0.208
0.92283	-0.195	1.43105	-0.195	0.65773	-0.195	1.9884	-0.198	2.42364	-0.267	1.3454	-0.209
0.9286	-0.196	1.43484	-0.196	0.6613	-0.196	1.99108	-0.199	2.42488	-0.268	1.35066	-0.21
0.9347	-0.197	1.43979	-0.197	0.66475	-0.197	1.99416	-0.2	2.42671	-0.269	1.35588	-0.211
0.94072	-0.198	1.44869	-0.198	0.66861	-0.198	1.99657	-0.201	2.42839	-0.27	1.3618	-0.212
0.94665	-0.199	1.45776	-0.199	0.67198	-0.199	1.99854	-0.202	2.43078	-0.271	1.3669	-0.213
0.95308	-0.2	1.46357	-0.2	0.67569	-0.2	2.00039	-0.203	2.43239	-0.272	1.37213	-0.214
0.95923	-0.201	1.46938	-0.201	0.67897	-0.201	2.00409	-0.204	2.43425	-0.273	1.37787	-0.215
0.96548	-0.202	1.47381	-0.202	0.68279	-0.202	2.00588	-0.205	2.43591	-0.274	1.38316	-0.216
0.97183	-0.203	1.47821	-0.203	0.68616	-0.203	2.00917	-0.206	2.43794	-0.275	1.3882	-0.217
0.97791	-0.204	1.48376	-0.204	0.6897	-0.204	2.01128	-0.207	2.43971	-0.276	1.39415	-0.218
0.98408	-0.205	1.4887	-0.205	0.69332	-0.205	2.0124	-0.208	2.4411	-0.277	1.39936	-0.219
0.98998	-0.206	1.49434	-0.206	0.69685	-0.206	2.01439	-0.209	2.44304	-0.278	1.40424	-0.22
0.99651	-0.207	1.49961	-0.207	0.70044	-0.207	2.0169	-0.21	2.44454	-0.279	1.41025	-0.221
1.0026	-0.208	1.50502	-0.208	0.70422	-0.208	2.01943	-0.211	2.4461	-0.28	1.41531	-0.222
1.00928	-0.209	1.51019	-0.209	0.70799	-0.209	2.02259	-0.212	2.44747	-0.281	1.42023	-0.223
1.01519	-0.21	1.51397	-0.21	0.71148	-0.21	2.0252	-0.213	2.44926	-0.282	1.42593	-0.224
1.02169	-0.211	1.51869	-0.211	0.71519	-0.211	2.02759	-0.214	2.45136	-0.283	1.43145	-0.225
1.02776	-0.212	1.52346	-0.212	0.71871	-0.212	2.02975	-0.215	2.45405	-0.284	1.43674	-0.226
1.03294	-0.213	1.5285	-0.213	0.72251	-0.213	2.03182	-0.216	2.45582	-0.285	1.44207	-0.227
1.04044	-0.214	1.53306	-0.214	0.72587	-0.214	2.0344	-0.217	2.45746	-0.286	1.44689	-0.228
1.04579	-0.215	1.53899	-0.215	0.72959	-0.215	2.03724	-0.218	2.45933	-0.287	1.45129	-0.229
1.05308	-0.216	1.54364	-0.216	0.73337	-0.216	2.04013	-0.219	2.46096	-0.288	1.45903	-0.23
1.05888	-0.217	1.54818	-0.217	0.73695	-0.217	2.04211	-0.22	2.4624	-0.289	1.46588	-0.231
1.06521	-0.218	1.55619	-0.218	0.74077	-0.218	2.04414	-0.221	2.46377	-0.29	1.47047	-0.232
1.07173	-0.219	1.56236	-0.219	0.74465	-0.219	2.04604	-0.222	2.46532	-0.291	1.47506	-0.233
1.07759	-0.22	1.56658	-0.22	0.74821	-0.22	2.04768	-0.223	2.46705	-0.292	1.48154	-0.234
1.08422	-0.221	1.57173	-0.221	0.75189	-0.221	2.04896	-0.224	2.46894	-0.293	1.48749	-0.235
1.09061	-0.222	1.57667	-0.222	0.75555	-0.222	2.0507	-0.225	2.47041	-0.294	1.49203	-0.236
1.0976	-0.223	1.58181	-0.223	0.75919	-0.223	2.0538	-0.226	2.47188	-0.295	1.49626	-0.237
1.10449	-0.224	1.58593	-0.224	0.76301	-0.224	2.05995	-0.227	2.47322	-0.296	1.50095	-0.238
1.11032	-0.225	1.59047	-0.225	0.76628	-0.225	2.06314	-0.228	2.47567	-0.297	1.50599	-0.239
1.1178	-0.226	1.59455	-0.226	0.77004	-0.226	2.06433	-0.229	2.47857	-0.298	1.51028	-0.24
1.1245	-0.227	1.59927	-0.227	0.77358	-0.227	2.0663	-0.23	2.47989	-0.299	1.51498	-0.241
1.13085	-0.228	1.60473	-0.228	0.77723	-0.228	2.06921	-0.231	2.48139	-0.3	1.52117	-0.242
1.1371	-0.229	1.60976	-0.229	0.78119	-0.229	2.07189	-0.232	2.4827	-0.301	1.52587	-0.243
1.14326	-0.23	1.61405	-0.23	0.78496	-0.23	2.074	-0.233	2.48419	-0.302	1.53029	-0.244
1.14959	-0.231	1.61865	-0.231	0.78891	-0.231	2.07598	-0.234	2.48544	-0.303	1.53507	-0.245
1.15558	-0.232	1.62407	-0.232	0.79268	-0.232	2.07839	-0.235	2.48674	-0.304	1.54034	-0.246
1.16185	-0.233	1.62898	-0.233	0.79648	-0.233	2.0811	-0.236	2.4881	-0.305	1.54609	-0.247
1.16755	-0.234	1.63364	-0.234	0.8002	-0.234	2.08388	-0.237	2.4894	-0.306	1.55096	-0.248
1.17458	-0.235	1.63739	-0.235	0.80424	-0.235	2.08635	-0.238	2.49041	-0.307	1.55563	-0.249
1.18104	-0.236	1.64134	-0.236	0.80804	-0.236	2.08805	-0.239	2.4917	-0.308	1.56028	-0.25
1.18718	-0.237	1.64561	-0.237	0.81197	-0.237	2.08902	-0.24	2.4931	-0.309	1.56468	-0.251
1.19324	-0.238	1.65055	-0.238	0.81594	-0.238	2.09267	-0.241	2.49466	-0.31	1.56887	-0.252
1.19932	-0.239	1.65516	-0.239	0.81983	-0.239	2.09542	-0.242	2.49593	-0.311	1.57316	-0.253
1.20585	-0.24	1.65816	-0.24	0.82379	-0.24	2.09728	-0.243	2.49726	-0.312	1.57718	-0.254
1.21251	-0.241	1.66705	-0.241	0.82782	-0.241	2.0996	-0.244	2.49875	-0.313	1.58215	-0.255
1.21854	-0.242	1.67366	-0.242	0.83164	-0.242	2.10178	-0.245	2.50018	-0.314	1.58623	-0.256
1.22479	-0.243	1.67821	-0.243	0.8355	-0.243	2.10267	-0.246	2.50161	-0.315	1.59032	-0.257
1.23127	-0.244	1.68415	-0.244	0.8395	-0.244	2.10444	-0.247	2.50335	-0.316	1.59467	-0.258
1.23764	-0.245	1.68808	-0.245	0.84374	-0.245	2.10569	-0.248	2.50477	-0.317	1.59896	-0.259
1.24373	-0.246	1.69307	-0.246	0.84787	-0.246	2.10802	-0.249	2.5058	-0.318	1.60317	-0.26
1.24974	-0.247	1.69676	-0.247	0.85213	-0.247	2.1093	-0.25	2.50721	-0.319	1.6072	-0.261
1.25575	-0.248	1.70051	-0.248	0.85638	-0.248	2.1107	-0.251	2.50866	-0.32	1.6115	-0.262
1.26188	-0.249	1.70429	-0.249	0.86059	-0.249	2.11445	-0.252	2.51087	-0.321	1.61622	-0.263
1.26811	-0.25	1.70813	-0.25	0.86492	-0.25	2.11663	-0.253	2.51226	-0.322	1.62023	-0.264
1.27407	-0.251	1.71163	-0.251	0.86916	-0.251	2.11862	-0.254	2.51428	-0.323	1.62381	-0.265
1.28058	-0.252	1.71567	-0.252	0.8733	-0.252	2.12086	-0.255	2.51508	-0.324	1.62743	-0.266
1.28646	-0.253	1.72044	-0.253	0.8776	-0.253	2.12204	-0.256	2.51646	-0.325	1.63133	-0.267
1.29234	-0.254	1.72461	-0.254	0.88178	-0.254	2.12303	-0.257	2.51746	-0.326	1.63609	-0.268
1.29789	-0.255	1.72838	-0.255	0.88591	-0.255	2.12482	-0.258	2.51836	-0.327	1.64032	-0.269
1.30406	-0.256	1.73225	-0.256	0.89003	-0.256	2.12805	-0.259	2.52014	-0.328	1.64396	-0.27
1.30997	-0.257	1.73714	-0.257	0.89404	-0.257	2.12956	-0.26	2.52124	-0.329	1.64795	-0.271
1.31555	-0.258	1.74141	-0.258	0.89828	-0.258	2.13101	-0.261	2.52244	-0.33	1.65144	-0.272
1.32164	-0.259	1.7459	-0.259	0.90267	-0.259	2.13239	-0.262	2.52328	-0.331	1.65504	-0.273
1.3274	-0.26	1.74937	-0.26	0.90689	-0.26	2.1345	-0.263	2.52421	-0.332	1.65893	-0.274
1.33325	-0.261	1.75301	-0.261	0.91161	-0.261	2.13495	-0.264	2.52593	-0.333	1.66266	-0.275
1.33878	-0.262	1.75761	-0.262	0.91597	-0.262	2.13583	-0.265	2.52727	-0.334	1.66576	-0.276
1.34471	-0.263	1.76169	-0.263	0.92043	-0.263	2.13705	-0.266	2.52892	-0.335	1.66965	-0.277
1.35087	-0.264	1.76587	-0.264	0.9249	-0.264	2.13834	-0.267	2.52999	-0.336	1.67392	-0.278
1.35641	-0.265	1.76945	-0.265	0.92925	-0.265	2.14042	-0.268	2.53122	-0.337	1.67803	-0.279
1.36248	-0.266	1.77247	-0.266	0.93391	-0.266	2.14354	-0.269	2.53235	-0.338	1.683	-0.28
1.36795	-0.267	1.77737	-0.267	0.93864	-0.267	2.14717	-0.27	2.53347	-0.339	1.69074	-0.281
1.37335	-0.268	1.78158	-0.268	0.94312	-0.268	2.14861	-0.271	2.53489	-0.34	1.69465	-0.282
1.37898	-0.269	1.7851	-0.269	0.94739	-0.269	2.14889	-0.272	2.53585	-0.341	1.698	-0.283
1.38482	-0.27	1.78897	-0.27	0.95221	-0.27	2.15133	-0.273	2.53742	-0.342	1.70136	-0.284
1.39002	-0.271	1.7934	-0.271	0.95677	-0.271	2.15189	-0.274	2.53872	-0.343	1.7047	-0.285
1.3955	-0.272	1.79537	-0.272	0.96139	-0.272	2.15443	-0.275	2.53983	-0.344	1.70937	-0.286
1.40133	-0.273	1.80045	-0.273	0.96652	-0.273	2.15777	-0.276	2.54203	-0.345	1.71292	-0.287
1.40668	-0.274	1.80418	-0.274	0.97147	-0.274	2.15927	-0.277	2.54451	-0.346	1.71618	-0.288
1.41249	-0.275	1.80814	-0.275	0.97629	-0.275	2.16012	-0.278	2.5459	-0.347	1.71987	-0.289
1.4177	-0.276	1.8112	-0.276	0.98124	-0.276	2.1617	-0.279	2.54659	-0.348	1.723	-0.29
1.42305	-0.277	1.81444	-0.277	0.98616	-0.277	2.16361	-0.28	2.54797	-0.349	1.7265	-0.291
1.42826	-0.278	1.81965	-0.278	0.99111	-0.278	2.16517	-0.281	2.54935	-0.35	1.73012	-0.292
1.43374	-0.279	1.82599	-0.279	0.99584	-0.279	2.16648	-0.282	2.55052	-0.351	1.73399	-0.293
1.43952	-0.28	1.83051	-0.28	1.00064	-0.28	2.16907	-0.283	2.55233	-0.352	1.73745	-0.294
1.44492	-0.281	1.8347	-0.281	1.00572	-0.281	2.17149	-0.284	2.55311	-0.353	1.74041	-0.295
1.45068	-0.282	1.83826	-0.282	1.01086	-0.282	2.17347	-0.285			1.74435	-0.296
1.456	-0.283	1.84127	-0.283	1.01572	-0.283	2.17409	-0.286			1.74812	-0.297
1.4612	-0.284	1.8442	-0.284	1.02073	-0.284	2.17553	-0.287			1.75138	-0.298
1.46663	-0.285	1.8477	-0.285	1.02512	-0.285	2.17787	-0.288			1.75456	-0.299
1.47176	-0.286	1.85147	-0.286	1.03009	-0.286	2.17849	-0.289			1.75763	-0.3
1.47718	-0.287	1.85624	-0.287	1.03482	-0.287	2.18032	-0.29			1.76177	-0.301
1.48202	-0.288	1.85916	-0.288	1.03922	-0.288	2.18537	-0.291			1.76536	-0.302
1.48742	-0.289	1.86253	-0.289	1.04395	-0.289	2.19086	-0.292			1.7684	-0.303
1.49282	-0.29	1.86592	-0.29	1.04908	-0.29	2.19126	-0.293			1.7716	-0.304
1.49754	-0.291	1.86888	-0.291	1.05422	-0.291	2.19127	-0.294			1.77516	-0.305
1.50292	-0.292	1.87129	-0.292	1.05933	-0.292	2.19305	-0.295			1.77831	-0.306
1.50786	-0.293	1.87468	-0.293	1.0647	-0.293	2.19498	-0.296			1.78141	-0.307
1.51279	-0.294	1.87787	-0.294	1.06957	-0.294	2.19654	-0.297			1.78503	-0.308
1.51836	-0.295	1.88108	-0.295	1.075	-0.295	2.19874	-0.298			1.78798	-0.309
1.52276	-0.296	1.88443	-0.296	1.08045	-0.296	2.20055	-0.299			1.79117	-0.31
1.52845	-0.297	1.8911	-0.297	1.08603	-0.297	2.20215	-0.3			1.79416	-0.311
1.53316	-0.298	1.89661	-0.298	1.0916	-0.298	2.20336	-0.301			1.79711	-0.312
1.53837	-0.299	1.89909	-0.299	1.09707	-0.299	2.20413	-0.302			1.8002	-0.313
1.54362	-0.3	1.9016	-0.3	1.10225	-0.3	2.20489	-0.303			1.80442	-0.314
1.54856	-0.301	1.90489	-0.301	1.10776	-0.301	2.20702	-0.304			1.80725	-0.315
1.55364	-0.302	1.90706	-0.302	1.11303	-0.302	2.2091	-0.305			1.81017	-0.316
1.55813	-0.303	1.91043	-0.303	1.11822	-0.303	2.20992	-0.306			1.81325	-0.317
1.56329	-0.304	1.91607	-0.304	1.12369	-0.304	2.21082	-0.307			1.81691	-0.318
1.56792	-0.305	1.9191	-0.305	1.1291	-0.305	2.21176	-0.308			1.81984	-0.319
1.57287	-0.306	1.92195	-0.306	1.13446	-0.306	2.21258	-0.309			1.82358	-0.32
1.57777	-0.307	1.92544	-0.307	1.13979	-0.307	2.21303	-0.31			1.82686	-0.321
1.58238	-0.308	1.92866	-0.308	1.14536	-0.308	2.21481	-0.311			1.82945	-0.322
1.58749	-0.309	1.93137	-0.309	1.15077	-0.309	2.21531	-0.312			1.8325	-0.323
1.59191	-0.31	1.93405	-0.31	1.15622	-0.31	2.21538	-0.313			1.83572	-0.324
1.5966	-0.311	1.93683	-0.311	1.1616	-0.311	2.21626	-0.314			1.83854	-0.325
1.60128	-0.312	1.94057	-0.312	1.1666	-0.312	2.21939	-0.315			1.84121	-0.326
1.60595	-0.313	1.94437	-0.313	1.17207	-0.313	2.22139	-0.316			1.84378	-0.327
1.61066	-0.314	1.94718	-0.314	1.17715	-0.314	2.22158	-0.317			1.84728	-0.328
1.61532	-0.315	1.94968	-0.315	1.18281	-0.315	2.22352	-0.318			1.85049	-0.329
1.61993	-0.316	1.95205	-0.316	1.18859	-0.316	2.22738	-0.319			1.85339	-0.33
1.62408	-0.317	1.95592	-0.317	1.19403	-0.317	2.22983	-0.32			1.85679	-0.331
1.62859	-0.318	1.95825	-0.318	1.19957	-0.318	2.23135	-0.321			1.86008	-0.332
1.63306	-0.319	1.96102	-0.319	1.20541	-0.319	2.23184	-0.322			1.86324	-0.333
1.63709	-0.32	1.96399	-0.32	1.21111	-0.32	2.23197	-0.323			1.86664	-0.334
1.64187	-0.321	1.96664	-0.321	1.21628	-0.321	2.23381	-0.324			1.86895	-0.335
1.64621	-0.322	1.96924	-0.322	1.22224	-0.322	2.23482	-0.325			1.87156	-0.336
1.6505	-0.323	1.97165	-0.323	1.22816	-0.323	2.23699	-0.326			1.87408	-0.337
1.65552	-0.324	1.97516	-0.324	1.23407	-0.324	2.23734	-0.327			1.87736	-0.338
1.65973	-0.325	1.97888	-0.325	1.23984	-0.325	2.23849	-0.328			1.88054	-0.339
1.66389	-0.326	1.98192	-0.326	1.24524	-0.326	2.23989	-0.329			1.88334	-0.34
1.66839	-0.327	1.98669	-0.327	1.25233	-0.327	2.2422	-0.33			1.88567	-0.341
1.67247	-0.328	1.99221	-0.328	1.25894	-0.328	2.24196	-0.331			1.88873	-0.342
1.67688	-0.329	1.99614	-0.329	1.26431	-0.329	2.24405	-0.332			1.89153	-0.343
1.68088	-0.33	1.99761	-0.33	1.26975	-0.33	2.2468	-0.333			1.89427	-0.344
1.6852	-0.331	1.99976	-0.331	1.27576	-0.331	2.24764	-0.334			1.89751	-0.345
1.68949	-0.332	2.00243	-0.332	1.28101	-0.332	2.24922	-0.335			1.90046	-0.346
1.69373	-0.333	2.00835	-0.333	1.28658	-0.333	2.25005	-0.336			1.90267	-0.347
1.69758	-0.334	2.01148	-0.334	1.29182	-0.334	2.25252	-0.337			1.90559	-0.348
1.7014	-0.335	2.01453	-0.335	1.29699	-0.335	2.25398	-0.338			1.90806	-0.349
1.70586	-0.336	2.0176	-0.336	1.30272	-0.336	2.25451	-0.339			1.91044	-0.35
1.70961	-0.337	2.01983	-0.337	1.30829	-0.337	2.25612	-0.34			1.91296	-0.351
1.71399	-0.338	2.02218	-0.338	1.31382	-0.338	2.25696	-0.341			1.93285	-0.352
1.71767	-0.339	2.02479	-0.339	1.31919	-0.339	2.25798	-0.342			1.94469	-0.353
1.72198	-0.34	2.02802	-0.34	1.32494	-0.34	2.25914	-0.343			1.9463	-0.354
1.72591	-0.341	2.02947	-0.341	1.33192	-0.341	2.25747	-0.344			1.94824	-0.355
1.73014	-0.342	2.03225	-0.342	1.33779	-0.342	2.25929	-0.345			1.95049	-0.356
1.73432	-0.343	2.03472	-0.343	1.34358	-0.343	2.26163	-0.346			1.95334	-0.357
1.73815	-0.344	2.03672	-0.344	1.34908	-0.344	2.26404	-0.347			1.95644	-0.358
1.74225	-0.345	2.04182	-0.345	1.3541	-0.345	2.26462	-0.348			1.95911	-0.359
1.74601	-0.346	2.04528	-0.346	1.35955	-0.346	2.26511	-0.349			1.96189	-0.36
1.74974	-0.347	2.04754	-0.347	1.36492	-0.347	2.26572	-0.35			1.96398	-0.361
1.75374	-0.348	2.04991	-0.348	1.37049	-0.348	2.26802	-0.351			1.96593	-0.362
1.7574	-0.349	2.05351	-0.349	1.37584	-0.349	2.26984	-0.352			1.9679	-0.363
1.76133	-0.35	2.05585	-0.35	1.38105	-0.35	2.27262	-0.353			1.97053	-0.364
1.76492	-0.351	2.05744	-0.351	1.38636	-0.351	2.27348	-0.354			1.97308	-0.365
1.76908	-0.352	2.05961	-0.352	1.39146	-0.352	2.27441	-0.355			1.97511	-0.366
1.77291	-0.353	2.0625	-0.353	1.39625	-0.353	2.27553	-0.356			1.97695	-0.367
1.7767	-0.354	2.06517	-0.354	1.40148	-0.354	2.276	-0.357			1.9795	-0.368
1.78046	-0.355	2.06791	-0.355	1.40725	-0.355	2.27691	-0.358			1.98128	-0.369
1.7839	-0.356	2.07058	-0.356	1.4129	-0.356	2.27741	-0.359			1.98523	-0.37
1.78789	-0.357	2.07203	-0.357	1.4184	-0.357	2.27857	-0.36			1.98855	-0.371
1.79099	-0.358	2.0737	-0.358	1.42355	-0.358	2.27957	-0.361			1.99201	-0.372
1.79463	-0.359	2.07601	-0.359	1.42888	-0.359	2.2808	-0.362			1.99427	-0.373
1.79879	-0.36	2.07806	-0.36	1.43422	-0.36	2.28482	-0.363			2.00751	-0.374
1.80236	-0.361	2.08084	-0.361	1.4394	-0.361	2.28993	-0.364			2.01388	-0.375
1.80618	-0.362	2.08289	-0.362	1.44494	-0.362	2.29122	-0.365			2.01571	-0.376
1.80943	-0.363	2.08531	-0.363	1.45194	-0.363	2.29231	-0.366			2.01762	-0.377
1.81345	-0.364	2.0885	-0.364	1.45935	-0.364	2.29402	-0.367			2.02012	-0.378
1.8169	-0.365	2.0907	-0.365	1.46505	-0.365	2.29594	-0.368			2.0221	-0.379
1.8206	-0.366	2.09351	-0.366	1.47011	-0.366	2.29701	-0.369			2.024	-0.38
1.82426	-0.367	2.09537	-0.367	1.47577	-0.367	2.29679	-0.37			2.02672	-0.381
1.82737	-0.368	2.09713	-0.368	1.48184	-0.368	2.29787	-0.371			2.02863	-0.382
1.83097	-0.369	2.09875	-0.369	1.48685	-0.369	2.29921	-0.372			2.03054	-0.383
1.8348	-0.37	2.10048	-0.37	1.49207	-0.37	2.30088	-0.373			2.0322	-0.384
1.83809	-0.371	2.10288	-0.371	1.49689	-0.371	2.30179	-0.374			2.03403	-0.385
1.84161	-0.372	2.10623	-0.372	1.50184	-0.372	2.30179	-0.375			2.03623	-0.386
1.84485	-0.373	2.10841	-0.373	1.50721	-0.373	2.30249	-0.376			2.03897	-0.387
1.84856	-0.374	2.11004	-0.374	1.51206	-0.374	2.3044	-0.377			2.04043	-0.388
1.85199	-0.375	2.11212	-0.375	1.51762	-0.375	2.30532	-0.378			2.04237	-0.389
1.8554	-0.376	2.11519	-0.376	1.52215	-0.376	2.30996	-0.379			2.04505	-0.39
1.85854	-0.377	2.11739	-0.377	1.5272	-0.377	2.31433	-0.38			2.04666	-0.391
1.86189	-0.378	2.11868	-0.378	1.53228	-0.378	2.314	-0.381			2.04856	-0.392
1.86522	-0.379	2.12143	-0.379	1.53739	-0.379	2.3146	-0.382			2.0505	-0.393
1.86829	-0.38	2.12478	-0.38	1.54306	-0.38	2.31594	-0.383			2.0522	-0.394
1.87181	-0.381	2.12645	-0.381	1.54826	-0.381	2.31721	-0.384			2.0536	-0.395
1.87506	-0.382	2.12769	-0.382	1.55292	-0.382	2.31821	-0.385			2.05504	-0.396
1.87852	-0.383	2.13019	-0.383	1.55736	-0.383	2.31948	-0.386			2.05693	-0.397
1.88127	-0.384	2.13207	-0.384	1.56215	-0.384	2.31884	-0.387			2.05885	-0.398
1.88491	-0.385	2.13506	-0.385	1.56702	-0.385	2.31994	-0.388			2.06119	-0.399
1.88852	-0.386	2.13909	-0.386	1.57256	-0.386	2.32469	-0.389			2.06389	-0.4
1.89165	-0.387	2.14247	-0.387	1.57876	-0.387	2.32541	-0.39			2.06593	-0.401
1.89476	-0.388	2.14514	-0.388	1.58437	-0.388	2.3266	-0.391			2.0688	-0.402
1.89763	-0.389	2.14747	-0.389	1.58936	-0.389	2.32822	-0.392			2.07251	-0.403
1.90069	-0.39	2.14933	-0.39	1.5942	-0.39	2.33142	-0.393			2.0744	-0.404
1.90374	-0.391	2.15159	-0.391	1.59916	-0.391	2.33228	-0.394			2.07701	-0.405
1.90741	-0.392	2.15468	-0.392	1.60399	-0.392	2.33224	-0.395			2.07879	-0.406
1.9102	-0.393	2.15596	-0.393	1.6097	-0.393	2.33365	-0.396			2.0806	-0.407
1.91318	-0.394	2.15772	-0.394	1.61473	-0.394	2.33316	-0.397			2.08213	-0.408
1.91656	-0.395	2.15975	-0.395	1.61985	-0.395	2.33383	-0.398			2.08373	-0.409
1.91929	-0.396	2.1613	-0.396	1.62463	-0.396	2.33423	-0.399			2.08555	-0.41
1.92241	-0.397	2.16285	-0.397	1.62913	-0.397	2.33482	-0.4			2.08742	-0.411
1.92552	-0.398	2.16418	-0.398	1.63377	-0.398	2.33576	-0.401			2.08914	-0.412
1.9284	-0.399	2.16658	-0.399	1.63849	-0.399	2.33723	-0.402			2.09051	-0.413
1.93125	-0.4	2.16875	-0.4	1.64301	-0.4	2.3382	-0.403			2.09185	-0.414
1.93409	-0.401	2.17088	-0.401	1.64742	-0.401	2.33957	-0.404			2.0932	-0.415
1.93712	-0.402	2.17269	-0.402	1.65219	-0.402	2.34027	-0.405			2.09463	-0.416
1.93992	-0.403	2.17415	-0.403	1.65683	-0.403	2.34118	-0.406			2.09648	-0.417
1.9429	-0.404	2.17539	-0.404	1.66114	-0.404	2.34184	-0.407			2.09895	-0.418
1.94645	-0.405	2.17712	-0.405	1.6656	-0.405	2.34358	-0.408			2.10106	-0.419
1.94959	-0.406	2.179	-0.406	1.67034	-0.406	2.34473	-0.409			2.10274	-0.42
1.95192	-0.407	2.18037	-0.407	1.67504	-0.407	2.34602	-0.41			2.10501	-0.421
1.95482	-0.408	2.18308	-0.408	1.67937	-0.408	2.34672	-0.411			2.10675	-0.422
1.95789	-0.409	2.1861	-0.409	1.68362	-0.409	2.34792	-0.412			2.10903	-0.423
1.96019	-0.41	2.18854	-0.41	1.68859	-0.41	2.34832	-0.413			2.11086	-0.424
1.96303	-0.411	2.19033	-0.411	1.69314	-0.411	2.34826	-0.414			2.11298	-0.425
1.96624	-0.412	2.19693	-0.412	1.69748	-0.412	2.34795	-0.415			2.11443	-0.426
1.96886	-0.413	2.20223	-0.413	1.70146	-0.413	2.3481	-0.416			2.11597	-0.427
1.97146	-0.414	2.20322	-0.414	1.70591	-0.414	2.35042	-0.417			2.11695	-0.428
1.97479	-0.415	2.2045	-0.415	1.71034	-0.415	2.35031	-0.418			2.11853	-0.429
1.97827	-0.416	2.20527	-0.416	1.71506	-0.416	2.35002	-0.419			2.11984	-0.43
1.98082	-0.417	2.20665	-0.417	1.71962	-0.417	2.35237	-0.42			2.12184	-0.431
1.98372	-0.418	2.20773	-0.418	1.72385	-0.418	2.35421	-0.421			2.12356	-0.432
1.98659	-0.419	2.20926	-0.419	1.72845	-0.419	2.35503	-0.422			2.1255	-0.433
1.98945	-0.42	2.21052	-0.42	1.73325	-0.42	2.35544	-0.423			2.12788	-0.434
1.99211	-0.421	2.21163	-0.421	1.73782	-0.421	2.35681	-0.424			2.12968	-0.435
1.99441	-0.422	2.2133	-0.422	1.74232	-0.422	2.3592	-0.425			2.13149	-0.436
1.99704	-0.423	2.21466	-0.423	1.74657	-0.423	2.36226	-0.426			2.13337	-0.437
1.99948	-0.424	2.21587	-0.424	1.75109	-0.424	2.36378	-0.427			2.13488	-0.438
2.00173	-0.425	2.21713	-0.425	1.75559	-0.425	2.36435	-0.428			2.13635	-0.439
2.00501	-0.426	2.21901	-0.426	1.75957	-0.426	2.36535	-0.429			2.13787	-0.44
2.00741	-0.427	2.22045	-0.427	1.76402	-0.427	2.36609	-0.43			2.13962	-0.441
2.00962	-0.428	2.22159	-0.428	1.76763	-0.428	2.3665	-0.431			2.14076	-0.442
2.01216	-0.429	2.22295	-0.429	1.77182	-0.429	2.36765	-0.432			2.14215	-0.443
2.01502	-0.43	2.22439	-0.43	1.77637	-0.43	2.36798	-0.433			2.14382	-0.444
2.0192	-0.431	2.22564	-0.431	1.78216	-0.431	2.37016	-0.434			2.14636	-0.445
2.02102	-0.432	2.2274	-0.432	1.78629	-0.432	2.37493	-0.435			2.14752	-0.446
2.02366	-0.433	2.22904	-0.433	1.78995	-0.433	2.3755	-0.436			2.14862	-0.447
2.02612	-0.434	2.23312	-0.434	1.79477	-0.434	2.37503	-0.437			2.15107	-0.448
2.02841	-0.435	2.23527	-0.435	1.80115	-0.435	2.37532	-0.438			2.15482	-0.449
2.03084	-0.436	2.23699	-0.436	1.80658	-0.436	2.37686	-0.439			2.15629	-0.45
2.03375	-0.437	2.24348	-0.437	1.81078	-0.437	2.37764	-0.44			2.15709	-0.451
2.03647	-0.438	2.2458	-0.438	1.81471	-0.438	2.37808	-0.441			2.15862	-0.452
2.0387	-0.439	2.24769	-0.439	1.81877	-0.439					2.16038	-0.453
2.04076	-0.44	2.24928	-0.44	1.82333	-0.44					2.16232	-0.454
2.04376	-0.441	2.25049	-0.441	1.82798	-0.441					2.16428	-0.455
2.04579	-0.442	2.25258	-0.442	1.83191	-0.442					2.16532	-0.456
2.04813	-0.443	2.25442	-0.443	1.83709	-0.443					2.16656	-0.457
2.05092	-0.444	2.25582	-0.444	1.84127	-0.444					2.16756	-0.458
2.05339	-0.445	2.25673	-0.445	1.84539	-0.445					2.17498	-0.459
2.05538	-0.446	2.25764	-0.446	1.84945	-0.446					2.17637	-0.46
2.05736	-0.447	2.25912	-0.447	1.85337	-0.447					2.1776	-0.461
2.06055	-0.448	2.26014	-0.448	1.85765	-0.448					2.17867	-0.462
2.06296	-0.449	2.26139	-0.449	1.86169	-0.449					2.17982	-0.463
2.06551	-0.45	2.26289	-0.45	1.86556	-0.45					2.18099	-0.464
2.06833	-0.451	2.26748	-0.451	1.86944	-0.451					2.18136	-0.465
2.07056	-0.452	2.27074	-0.452	1.87369	-0.452					2.18236	-0.466
2.07262	-0.453	2.27177	-0.453	1.87777	-0.453					2.18356	-0.467
2.0754	-0.454	2.27277	-0.454	1.88183	-0.454					2.1849	-0.468
2.07802	-0.455	2.27375	-0.455	1.8858	-0.455					2.18644	-0.469
2.07962	-0.456	2.27452	-0.456	1.88962	-0.456					2.1897	-0.47
2.08192	-0.457	2.27558	-0.457	1.89379	-0.457					2.19152	-0.471
2.0845	-0.458	2.27662	-0.458	1.89877	-0.458					2.1941	-0.472
2.0865	-0.459	2.27766	-0.459	1.9036	-0.459					2.19607	-0.473
2.08906	-0.46	2.27882	-0.46	1.90724	-0.46					2.19815	-0.474
2.09132	-0.461	2.2805	-0.461	1.91165	-0.461					2.19946	-0.475
2.09356	-0.462	2.2816	-0.462	1.91569	-0.462					2.20057	-0.476
2.09524	-0.463	2.28299	-0.463	1.91963	-0.463					2.20027	-0.477
2.09719	-0.464	2.28491	-0.464	1.92317	-0.464					2.20058	-0.478
2.09982	-0.465	2.28702	-0.465	1.92692	-0.465					2.20172	-0.479
2.10202	-0.466	2.28765	-0.466	1.93107	-0.466					2.20352	-0.48
2.1038	-0.467	2.28961	-0.467	1.93497	-0.467					2.20645	-0.481
2.10653	-0.468	2.29052	-0.468	1.93883	-0.468					2.20787	-0.482
2.10938	-0.469	2.29103	-0.469	1.94259	-0.469					2.20854	-0.483
2.1114	-0.47	2.29232	-0.47	1.94617	-0.47					2.20956	-0.484
2.11327	-0.471	2.29515	-0.471	1.95005	-0.471					2.21051	-0.485
2.11501	-0.472	2.29807	-0.472	1.95393	-0.472					2.21178	-0.486
2.1174	-0.473	2.29992	-0.473	1.95744	-0.473					2.21506	-0.487
2.12044	-0.474	2.30163	-0.474	1.96124	-0.474					2.21837	-0.488
2.12281	-0.475	2.30407	-0.475	1.96495	-0.475					2.21948	-0.489
2.12594	-0.476	2.30498	-0.476	1.96893	-0.476					2.22085	-0.49
2.12762	-0.477	2.3063	-0.477	1.97255	-0.477					2.22199	-0.491
2.1293	-0.478	2.30855	-0.478	1.97627	-0.478					2.22288	-0.492
2.13149	-0.479	2.30956	-0.479	1.98013	-0.479					2.2238	-0.493
2.13264	-0.48	2.31039	-0.48	1.98373	-0.48					2.22472	-0.494
2.1352	-0.481	2.31106	-0.481	1.98771	-0.481					2.22621	-0.495
2.13824	-0.482	2.31377	-0.482	1.99167	-0.482					2.22728	-0.496
2.14038	-0.483	2.31597	-0.483	1.99539	-0.483					2.22831	-0.497
2.14214	-0.484	2.322	-0.484	1.99896	-0.484					2.22949	-0.498
2.14414	-0.485	2.32434	-0.485	2.00241	-0.485					2.23101	-0.499
2.14576	-0.486	2.32503	-0.486	2.00617	-0.486					2.23186	-0.5
2.14786	-0.487	2.32561	-0.487	2.00943	-0.487					2.23287	-0.501
2.1502	-0.488	2.32648	-0.488	2.01299	-0.488					2.23364	-0.502
2.15217	-0.489	2.32739	-0.489	2.01718	-0.489					2.23465	-0.503
2.15448	-0.49	2.32847	-0.49	2.02046	-0.49					2.23592	-0.504
2.15715	-0.491	2.32978	-0.491	2.02402	-0.491					2.23715	-0.505
2.15897	-0.492	2.33108	-0.492	2.02748	-0.492					2.23776	-0.506
2.16089	-0.493	2.33212	-0.493	2.03103	-0.493					2.23859	-0.507
2.1628	-0.494	2.33343	-0.494	2.03483	-0.494					2.24011	-0.508
2.16435	-0.495	2.33465	-0.495	2.03826	-0.495					2.24135	-0.509
2.1659	-0.496	2.3357	-0.496	2.04177	-0.496					2.24252	-0.51
2.16826	-0.497	2.33718	-0.497	2.04575	-0.497					2.24334	-0.511
2.17038	-0.498	2.33868	-0.498	2.04925	-0.498					2.24436	-0.512
2.17284	-0.499	2.34045	-0.499	2.05335	-0.499					2.24548	-0.513
2.17493	-0.5	2.34139	-0.5	2.05742	-0.5					2.24683	-0.514
2.17655	-0.501	2.34296	-0.501	2.06134	-0.501					2.24873	-0.515
2.17794	-0.502	2.34429	-0.502	2.06466	-0.502					2.25018	-0.516
2.18001	-0.503	2.34484	-0.503	2.06824	-0.503					2.25121	-0.517
2.18241	-0.504	2.34611	-0.504	2.07166	-0.504					2.25245	-0.518
2.18355	-0.505	2.3491	-0.505	2.08174	-0.505					2.25339	-0.519
2.18571	-0.506	2.35054	-0.506	2.0859	-0.506					2.25432	-0.52
2.1882	-0.507	2.35348	-0.507	2.0891	-0.507					2.25503	-0.521
2.18966	-0.508	2.35503	-0.508	2.09233	-0.508					2.25583	-0.522
2.19167	-0.509	2.35504	-0.509	2.09543	-0.509					2.25998	-0.523
2.19413	-0.51	2.35572	-0.51	2.09863	-0.51					2.2615	-0.524
2.1959	-0.511	2.35727	-0.511	2.10175	-0.511					2.26246	-0.525
2.19767	-0.512	2.35781	-0.512	2.10474	-0.512					2.26408	-0.526
2.19943	-0.513	2.35866	-0.513	2.10827	-0.513					2.26473	-0.527
2.20129	-0.514	2.3598	-0.514	2.11198	-0.514					2.26595	-0.528
2.20314	-0.515	2.36099	-0.515	2.11527	-0.515					2.26743	-0.529
2.20477	-0.516	2.36213	-0.516	2.11811	-0.516					2.2685	-0.53
2.20672	-0.517	2.36309	-0.517	2.12127	-0.517					2.26918	-0.531
2.20876	-0.518	2.36439	-0.518	2.12394	-0.518					2.27056	-0.532
2.21026	-0.519	2.36657	-0.519	2.12715	-0.519					2.27192	-0.533
2.2124	-0.52	2.36928	-0.52	2.12984	-0.52					2.27268	-0.534
2.21506	-0.521	2.373	-0.521	2.13268	-0.521					2.27446	-0.535
2.21632	-0.522	2.37427	-0.522	2.13576	-0.522					2.27555	-0.536
2.2178	-0.523	2.37545	-0.523	2.13829	-0.523					2.27643	-0.537
2.22053	-0.524	2.37693	-0.524	2.141	-0.524					2.27746	-0.538
2.22199	-0.525	2.37763	-0.525	2.1443	-0.525					2.2781	-0.539
2.22324	-0.526	2.37815	-0.526	2.14743	-0.526					2.27905	-0.54
2.22521	-0.527	2.37934	-0.527	2.15065	-0.527					2.28013	-0.541
2.22706	-0.528	2.38053	-0.528	2.1541	-0.528					2.28162	-0.542
2.2283	-0.529	2.38266	-0.529	2.15714	-0.529					2.28266	-0.543
2.22943	-0.53	2.3837	-0.53	2.15994	-0.53					2.28323	-0.544
2.23157	-0.531	2.38551	-0.531	2.16288	-0.531					2.28441	-0.545
2.23381	-0.532	2.38584	-0.532	2.16574	-0.532					2.28614	-0.546
2.23583	-0.533	2.3867	-0.533	2.16917	-0.533					2.30195	-0.547
2.23744	-0.534	2.39271	-0.534	2.17217	-0.534					2.34703	-0.548
2.23835	-0.535	2.39326	-0.535	2.17518	-0.535					2.34604	-0.549
2.23995	-0.536	2.39384	-0.536	2.17821	-0.536					2.34631	-0.55
2.24244	-0.537	2.39419	-0.537	2.18128	-0.537					2.34685	-0.551
2.24383	-0.538	2.39385	-0.538	2.18411	-0.538					2.34721	-0.552
2.24551	-0.539	2.39617	-0.539	2.18673	-0.539					2.34874	-0.553
2.24817	-0.54	2.39772	-0.54	2.18971	-0.54					2.34928	-0.554
2.25081	-0.541	2.39909	-0.541	2.19264	-0.541					2.34972	-0.555
2.25149	-0.542	2.39947	-0.542	2.19518	-0.542					2.35029	-0.556
2.25266	-0.543	2.40055	-0.543	2.19803	-0.543					2.351	-0.557
2.2546	-0.544	2.40131	-0.544	2.20073	-0.544					2.3517	-0.558
2.25556	-0.545	2.40145	-0.545	2.20313	-0.545					2.35164	-0.559
2.25787	-0.546	2.40194	-0.546	2.20569	-0.546					2.35308	-0.56
2.25978	-0.547	2.40361	-0.547	2.20894	-0.547					2.35416	-0.561
2.26188	-0.548	2.40413	-0.548	2.21185	-0.548					2.35499	-0.562
2.26321	-0.549	2.40436	-0.549	2.21414	-0.549					2.35544	-0.563
2.26435	-0.55	2.40902	-0.55	2.2175	-0.55					2.35586	-0.564
2.26614	-0.551	2.41354	-0.551	2.22161	-0.551					2.35636	-0.565
2.26727	-0.552	2.41534	-0.552	2.22422	-0.552					2.35725	-0.566
2.26867	-0.553	2.41532	-0.553	2.22704	-0.553					2.35787	-0.567
2.27063	-0.554	2.41539	-0.554	2.22972	-0.554					2.3586	-0.568
2.27212	-0.555	2.4164	-0.555	2.23265	-0.555					2.36122	-0.569
2.27407	-0.556	2.41706	-0.556	2.23541	-0.556					2.36242	-0.57
2.27582	-0.557	2.41764	-0.557	2.23802	-0.557					2.36342	-0.571
2.27857	-0.558	2.41816	-0.558	2.24105	-0.558					2.36392	-0.572
2.28021	-0.559	2.41862	-0.559	2.24625	-0.559					2.36368	-0.573
2.28258	-0.56	2.41903	-0.56	2.24911	-0.56					2.36524	-0.574
2.2843	-0.561	2.41985	-0.561	2.25162	-0.561					2.36552	-0.575
2.28619	-0.562	2.42073	-0.562	2.25411	-0.562					2.36598	-0.576
2.287	-0.563	2.42147	-0.563	2.25656	-0.563					2.36646	-0.577
2.28798	-0.564	2.42211	-0.564	2.2591	-0.564					2.36676	-0.578
2.28941	-0.565	2.42304	-0.565	2.26192	-0.565					2.36823	-0.579
2.29066	-0.566	2.42321	-0.566	2.26435	-0.566					2.36998	-0.58
2.29243	-0.567	2.42432	-0.567	2.26706	-0.567					2.37083	-0.581
2.29296	-0.568	2.42561	-0.568	2.26941	-0.568					2.37133	-0.582
2.29535	-0.569	2.42641	-0.569	2.27176	-0.569					2.37171	-0.583
2.29772	-0.57	2.42729	-0.57	2.2742	-0.57					2.37219	-0.584
2.29894	-0.571	2.42811	-0.571	2.27633	-0.571					2.37279	-0.585
2.30068	-0.572	2.42855	-0.572	2.2788	-0.572					2.37306	-0.586
2.30112	-0.573	2.42913	-0.573	2.28112	-0.573					2.37411	-0.587
2.30328	-0.574	2.42919	-0.574	2.28305	-0.574					2.37468	-0.588
2.3044	-0.575	2.43063	-0.575	2.28514	-0.575					2.376	-0.589
2.3063	-0.576	2.43173	-0.576	2.28781	-0.576					2.37667	-0.59
2.30792	-0.577	2.43236	-0.577	2.29	-0.577					2.37907	-0.591
2.30903	-0.578	2.43344	-0.578	2.29228	-0.578					2.38051	-0.592
2.31031	-0.579	2.43403	-0.579	2.29477	-0.579					2.38059	-0.593
2.31141	-0.58	2.43667	-0.58	2.29749	-0.58					2.38154	-0.594
2.31252	-0.581	2.4376	-0.581	2.29955	-0.581					2.38232	-0.595
2.31437	-0.582	2.43782	-0.582	2.30175	-0.582					2.38272	-0.596
2.31605	-0.583	2.43869	-0.583	2.30433	-0.583					2.38324	-0.597
2.31756	-0.584	2.43806	-0.584	2.3069	-0.584					2.38424	-0.598
2.31948	-0.585	2.4383	-0.585	2.30936	-0.585					2.38501	-0.599
2.32031	-0.586	2.4397	-0.586	2.31146	-0.586					2.38559	-0.6
2.32123	-0.587	2.43988	-0.587	2.31353	-0.587					2.38581	-0.601
2.32255	-0.588	2.44033	-0.588	2.31594	-0.588					2.38734	-0.602
2.32354	-0.589	2.4416	-0.589	2.31796	-0.589					2.38991	-0.603
2.32707	-0.59	2.4426	-0.59	2.3232	-0.59					2.39077	-0.604
2.32879	-0.591	2.45142	-0.591	2.32613	-0.591					2.39775	-0.605
2.33033	-0.592	2.45499	-0.592	2.32839	-0.592					2.39729	-0.606
2.33155	-0.593	2.45454	-0.593	2.33052	-0.593					2.39729	-0.607
2.33284	-0.594	2.45556	-0.594	2.33317	-0.594					2.39804	-0.608
2.33389	-0.595	2.45518	-0.595	2.33539	-0.595					2.40092	-0.609
2.33534	-0.596	2.45616	-0.596	2.33744	-0.596					2.4013	-0.61
2.33598	-0.597	2.45663	-0.597	2.33956	-0.597					2.40177	-0.611
2.33774	-0.598	2.45708	-0.598	2.3415	-0.598					2.4024	-0.612
2.33838	-0.599	2.45755	-0.599	2.34371	-0.599					2.40275	-0.613
2.33997	-0.6	2.45831	-0.6	2.346	-0.6					2.40404	-0.614
2.34226	-0.601	2.45885	-0.601	2.34812	-0.601					2.40518	-0.615
2.34643	-0.602	2.45987	-0.602	2.35115	-0.602					2.40673	-0.616
2.34737	-0.603	2.46059	-0.603	2.35342	-0.603					2.40721	-0.617
2.34815	-0.604	2.4612	-0.604	2.35556	-0.604					2.40773	-0.618
2.34932	-0.605	2.46261	-0.605	2.35843	-0.605					2.40845	-0.619
2.35056	-0.606	2.46361	-0.606	2.36113	-0.606					2.40911	-0.62
2.35156	-0.607	2.4636	-0.607	2.36338	-0.607					2.40956	-0.621
2.35311	-0.608	2.46495	-0.608	2.36522	-0.608					2.41064	-0.622
2.35449	-0.609	2.46533	-0.609	2.36701	-0.609					2.41112	-0.623
2.35503	-0.61	2.46831	-0.61	2.36877	-0.61					2.41177	-0.624
2.3558	-0.611	2.46983	-0.611	2.37067	-0.611					2.41234	-0.625
2.3571	-0.612	2.47129	-0.612	2.37309	-0.612					2.41255	-0.626
2.35984	-0.613	2.47319	-0.613	2.37508	-0.613					2.4133	-0.627
2.36074	-0.614	2.47509	-0.614	2.37694	-0.614					2.4144	-0.628
2.36158	-0.615	2.47899	-0.615	2.37898	-0.615					2.41495	-0.629
2.36233	-0.616	2.48437	-0.616	2.38088	-0.616					2.41542	-0.63
2.36399	-0.617	2.48954	-0.617	2.38263	-0.617					2.41498	-0.631
2.36459	-0.618	2.49153	-0.618	2.38434	-0.618					2.41484	-0.632
2.36899	-0.619	2.49372	-0.619	2.38607	-0.619					2.416	-0.633
2.37048	-0.62	2.49593	-0.62	2.38801	-0.62					2.41821	-0.634
2.37166	-0.621	2.49952	-0.621	2.39059	-0.621					2.41867	-0.635
2.37218	-0.622	2.50547	-0.622	2.39278	-0.622					2.41875	-0.636
2.37335	-0.623	2.51824	-0.623	2.39465	-0.623					2.41932	-0.637
2.37468	-0.624	2.52034	-0.624	2.3964	-0.624					2.42019	-0.638
2.37577	-0.625	2.52101	-0.625	2.39831	-0.625					2.42106	-0.639
2.37774	-0.626	2.52263	-0.626	2.40007	-0.626					2.42155	-0.64
2.37869	-0.627	2.52319	-0.627	2.40176	-0.627					2.42161	-0.641
2.37963	-0.628	2.52337	-0.628	2.40418	-0.628					2.42211	-0.642
2.38122	-0.629	2.5263	-0.629	2.40682	-0.629					2.42245	-0.643
2.38324	-0.63	2.52655	-0.63	2.40884	-0.63					2.42465	-0.644
2.38396	-0.631	2.52702	-0.631	2.41145	-0.631					2.42489	-0.645
2.38425	-0.632	2.52699	-0.632	2.41342	-0.632					2.42549	-0.646
2.38625	-0.633	2.52737	-0.633	2.41576	-0.633					2.42602	-0.647
2.3881	-0.634	2.52745	-0.634	2.41757	-0.634					2.42766	-0.648
2.38973	-0.635	2.52741	-0.635	2.41929	-0.635					2.42739	-0.649
2.39044	-0.636	2.52769	-0.636	2.42115	-0.636					2.42898	-0.65
2.39185	-0.637	2.52736	-0.637	2.42317	-0.637					2.42987	-0.651
2.39375	-0.638	2.52821	-0.638	2.42529	-0.638					2.43032	-0.652
2.39529	-0.639	2.52888	-0.639	2.42803	-0.639					2.43051	-0.653
2.3969	-0.64	2.52934	-0.64	2.42975	-0.64					2.4418	-0.654
2.39863	-0.641	2.52947	-0.641	2.4315	-0.641					2.44283	-0.655
2.39933	-0.642	2.53046	-0.642	2.43322	-0.642					2.44292	-0.656
2.39974	-0.643	2.53061	-0.643	2.43494	-0.643					2.44457	-0.657
2.40161	-0.644	2.53089	-0.644	2.43708	-0.644					2.44516	-0.658
2.40188	-0.645	2.53124	-0.645	2.43886	-0.645					2.44565	-0.659
2.40291	-0.646	2.53155	-0.646	2.44055	-0.646					2.44661	-0.66
2.40381	-0.647	2.5313	-0.647	2.44216	-0.647					2.44715	-0.661
2.40531	-0.648	2.53324	-0.648	2.44399	-0.648					2.44762	-0.662
2.40599	-0.649	2.53511	-0.649	2.44778	-0.649					2.44809	-0.663
2.40688	-0.65	2.53502	-0.65	2.45094	-0.65					2.4487	-0.664
2.40966	-0.651	2.53579	-0.651	2.45277	-0.651					2.45171	-0.665
2.41236	-0.652	2.53598	-0.652	2.45431	-0.652					2.45159	-0.666
2.4131	-0.653	2.53675	-0.653	2.45562	-0.653					2.45162	-0.667
2.41437	-0.654	2.53731	-0.654	2.45704	-0.654					2.4522	-0.668
2.41457	-0.655	2.53755	-0.655	2.45865	-0.655					2.45323	-0.669
2.41651	-0.656	2.53784	-0.656	2.46029	-0.656					2.45408	-0.67
2.41823	-0.657	2.53836	-0.657	2.46183	-0.657					2.45489	-0.671
2.41903	-0.658	2.53865	-0.658	2.46352	-0.658					2.45601	-0.672
2.42055	-0.659	2.53903	-0.659	2.465	-0.659					2.45729	-0.673
2.42095	-0.66	2.53872	-0.66	2.46719	-0.66					2.46041	-0.674
2.42213	-0.661	2.53989	-0.661	2.46935	-0.661					2.46137	-0.675
2.42397	-0.662	2.54047	-0.662	2.47094	-0.662					2.46219	-0.676
2.42527	-0.663	2.54093	-0.663	2.47261	-0.663					2.4628	-0.677
2.42579	-0.664	2.54239	-0.664	2.47415	-0.664					2.46651	-0.678
2.4269	-0.665	2.54265	-0.665	2.47575	-0.665					2.46933	-0.679
2.42781	-0.666	2.54383	-0.666	2.48632	-0.666					2.47005	-0.68
2.42872	-0.667	2.54577	-0.667	2.49457	-0.667					2.46987	-0.681
2.42962	-0.668	2.54615	-0.668	2.49614	-0.668					2.47067	-0.682
2.43059	-0.669	2.54661	-0.669	2.49742	-0.669					2.47217	-0.683
2.43201	-0.67	2.54745	-0.67	2.49847	-0.67					2.47345	-0.684
2.43521	-0.671	2.54837	-0.671	2.49938	-0.671					2.47403	-0.685
2.43699	-0.672	2.54886	-0.672	2.50103	-0.672					2.47442	-0.686
2.43743	-0.673	2.54956	-0.673	2.50312	-0.673					2.47556	-0.687
2.43743	-0.674	2.55043	-0.674	2.50532	-0.674					2.47624	-0.688
2.43883	-0.675	2.55201	-0.675	2.50668	-0.675					2.47645	-0.689
2.43977	-0.676	2.552	-0.676	2.50824	-0.676					2.47677	-0.69
2.44003	-0.677	2.55244	-0.677	2.50946	-0.677					2.47754	-0.691
2.44041	-0.678	2.55278	-0.678	2.51088	-0.678					2.47773	-0.692
2.44179	-0.679	2.55271	-0.679	2.51212	-0.679					2.47843	-0.693
2.44323	-0.68	2.55341	-0.68	2.51348	-0.68					2.47874	-0.694
2.44548	-0.681	2.5535	-0.681	2.51465	-0.681					2.47864	-0.695
2.44834	-0.682	2.5538	-0.682	2.516	-0.682					2.47912	-0.696
2.44871	-0.683	2.55477	-0.683	2.51753	-0.683					2.47931	-0.697
2.44982	-0.684	2.5554	-0.684	2.51941	-0.684					2.47991	-0.698
2.45068	-0.685	2.55617	-0.685	2.52056	-0.685					2.48051	-0.699
2.45203	-0.686	2.55649	-0.686	2.52184	-0.686
2.45283	-0.687	2.55692	-0.687	2.52327	-0.687
2.45313	-0.688	2.55753	-0.688	2.52468	-0.688
2.45301	-0.689	2.55824	-0.689	2.52639	-0.689
2.45454	-0.69	2.55969	-0.69	2.5281	-0.69
2.45837	-0.691	2.56085	-0.691	2.52927	-0.691
2.45867	-0.692	2.56203	-0.692	2.53052	-0.692
2.45963	-0.693	2.56196	-0.693	2.53228	-0.693
2.46078	-0.694	2.59732	-0.694	2.53398	-0.694
2.46168	-0.695	2.61824	-0.695	2.53523	-0.695
2.46282	-0.696	2.61847	-0.696	2.53652	-0.696
2.46455	-0.697	2.61881	-0.697	2.53793	-0.697
2.4655	-0.698	2.61882	-0.698	2.53967	-0.698
2.46592	-0.699	2.61893	-0.699	2.54111	-0.699
2.46633	-0.7	2.61845	-0.7	2.54246	-0.7
2.4671	-0.701	2.61873	-0.701	2.54389	-0.701
2.46693	-0.702	2.61929	-0.702	2.5453	-0.702
2.46847	-0.703	2.61986	-0.703	2.54691	-0.703
2.46894	-0.704	2.61954	-0.704	2.54821	-0.704
2.46929	-0.705	2.61968	-0.705	2.55304	-0.705
2.4707	-0.706	2.61938	-0.706	2.55543	-0.706
2.47194	-0.707	2.61936	-0.707	2.55647	-0.707
2.47328	-0.708	2.61968	-0.708	2.55737	-0.708
2.47422	-0.709	2.62208	-0.709	2.55861	-0.709
2.47509	-0.71	2.62243	-0.71	2.55961	-0.71
2.47538	-0.711	2.62175	-0.711	2.56066	-0.711
2.47648	-0.712	2.62139	-0.712	2.56183	-0.712
2.47787	-0.713	2.62103	-0.713	2.56325	-0.713
2.48236	-0.714	2.62025	-0.714	2.56442	-0.714
2.48247	-0.715	2.62039	-0.715	2.56593	-0.715
2.48373	-0.716	2.61999	-0.716	2.56708	-0.716
2.4839	-0.717	2.62194	-0.717	2.56876	-0.717
2.48407	-0.718	2.62275	-0.718	2.5704	-0.718
2.48578	-0.719	2.6232	-0.719	2.57145	-0.719
2.48583	-0.72	2.62321	-0.72	2.57265	-0.72
2.48866	-0.721	2.62325	-0.721	2.57319	-0.721
2.49024	-0.722	2.62374	-0.722	2.5738	-0.722
2.49164	-0.723	2.62398	-0.723	2.57518	-0.723
2.49282	-0.724	2.62432	-0.724	2.57633	-0.724
2.49432	-0.725	2.62443	-0.725	2.57715	-0.725
2.49527	-0.726	2.62444	-0.726	2.57835	-0.726
2.49715	-0.727	2.62547	-0.727	2.57962	-0.727
2.49748	-0.728	2.62617	-0.728	2.5808	-0.728
2.49908	-0.729	2.62488	-0.729	2.58172	-0.729
2.49897	-0.73	2.62381	-0.73	2.58292	-0.73
2.49941	-0.731	2.62339	-0.731	2.58402	-0.731
2.50089	-0.732	2.62296	-0.732	2.58501	-0.732
2.50254	-0.733	2.623	-0.733	2.58618	-0.733
2.50412	-0.734	2.62388	-0.734	2.58753	-0.734
2.50395	-0.735	2.6244	-0.735	2.58904	-0.735
2.50542	-0.736	2.62434	-0.736	2.59041	-0.736
2.50586	-0.737	2.62511	-0.737	2.59155	-0.737
2.5071	-0.738	2.62606	-0.738	2.59551	-0.738
2.51017	-0.739	2.63169	-0.739	2.59706	-0.739
2.51028	-0.74	2.63096	-0.74	2.59818	-0.74
2.51044	-0.741	2.62979	-0.741	2.60103	-0.741
2.51167	-0.742	2.62974	-0.742	2.60331	-0.742
2.51178	-0.743	2.62918	-0.743	2.60386	-0.743
2.51268	-0.744	2.62922	-0.744	2.6047	-0.744
2.51428	-0.745	2.62913	-0.745	2.60571	-0.745
2.51418	-0.746	2.63299	-0.746	2.60662	-0.746
2.51407	-0.747	2.63519	-0.747	2.60739	-0.747
2.51476	-0.748	2.63513	-0.748	2.60802	-0.748
2.51577	-0.749	2.63576	-0.749	2.60895	-0.749
2.51698	-0.75	2.63578	-0.75	2.61042	-0.75
2.51972	-0.751	2.63509	-0.751	2.61179	-0.751
2.51946	-0.752	2.63459	-0.752	2.61394	-0.752
2.52369	-0.753	2.63376	-0.753	2.61589	-0.753
2.52582	-0.754	2.63342	-0.754	2.61684	-0.754
2.52587	-0.755	2.6342	-0.755	2.6177	-0.755
2.5266	-0.756	2.63603	-0.756	2.6184	-0.756
2.52675	-0.757	2.63655	-0.757	2.61921	-0.757
2.52809	-0.758	2.63601	-0.758	2.62025	-0.758
2.52953	-0.759	2.63591	-0.759	2.62203	-0.759
2.52917	-0.76	2.63686	-0.76	2.62359	-0.76
2.52948	-0.761	2.63723	-0.761	2.62424	-0.761
2.53076	-0.762	2.63895	-0.762	2.62513	-0.762
2.53122	-0.763	2.64022	-0.763	2.62688	-0.763
2.53265	-0.764	2.64074	-0.764	2.62789	-0.764
2.53291	-0.765	2.64584	-0.765	2.62946	-0.765
2.53387	-0.766	2.6517	-0.766	2.6302	-0.766
2.53423	-0.767	2.65206	-0.767	2.63117	-0.767
2.53494	-0.768	2.65134	-0.768	2.6319	-0.768
2.53646	-0.769	2.65114	-0.769	2.63315	-0.769
2.53701	-0.77	2.6513	-0.77	2.63472	-0.77
2.53732	-0.771	2.65511	-0.771	2.63674	-0.771
2.53742	-0.772	2.66154	-0.772	2.63733	-0.772
2.53877	-0.773	2.66574	-0.773	2.63779	-0.773
2.53938	-0.774	2.66183	-0.774	2.63858	-0.774
2.54043	-0.775	2.65961	-0.775	2.6397	-0.775
2.54048	-0.776	2.65778	-0.776	2.64054	-0.776
2.54063	-0.777	2.65776	-0.777	2.64151	-0.777
2.54158	-0.778	2.658	-0.778	2.6423	-0.778
2.54551	-0.779	2.6576	-0.779	2.64374	-0.779

## Sheet: Figure 3e
-0.7	7.46243e-05	4.54281e-05	2.21147e-05	2.157e-06	-8.25554e-06	3.19923e-05	1.7758e-05	4.73723e-06	-7.10633e-05	-1.30073e-05	-0.7	0.000213019	0.000194346	0.000166258	0.000141284	0.000122961	0.000143964	0.000124282	9.76964e-05	9.04678e-05	7.5357e-05	-0.7	0.000167649	0.000140847	0.000105145	8.7941e-05	5.21094e-05	8.41178e-05	7.23081e-05	6.50785e-05	5.59919e-05	4.69081e-05
-0.701	-0.000125566	-0.000145819	-0.000159428	-0.000166859	-0.000164547	-0.000107594	-0.000113441	-0.000110732	-0.000157033	-6.81168e-05	-0.701	7.62197e-05	6.67832e-05	4.74911e-05	3.32045e-05	2.60411e-05	5.01717e-05	4.13617e-05	3.06873e-05	4.29452e-05	4.69238e-05	-0.701	5.68388e-05	4.17728e-05	1.74586e-05	1.07223e-05	-1.31027e-05	1.46992e-05	1.39606e-05	2.08984e-05	2.71963e-05	2.9741e-05
-0.702	-0.00025814	-0.000269939	-0.000274846	-0.000272388	-0.000259197	-0.000209324	-0.000196488	-0.000174135	-0.000196464	-9.05545e-05	-0.702	3.7974e-06	-1.29234e-06	-1.34957e-05	-2.07045e-05	-2.01843e-05	-2.81062e-06	7.79965e-07	1.3915e-06	2.23274e-05	3.43341e-05	-0.702	1.14887e-05	1.57334e-06	-1.79785e-05	-1.96011e-05	-3.8107e-05	-1.57312e-05	-7.94932e-06	4.66629e-06	1.55756e-05	2.19571e-05
-0.703	-0.000359053	-0.000362147	-0.000358657	-0.000349192	-0.000326277	-0.000275128	-0.000250116	-0.000214083	-0.000220312	-0.000103775	-0.703	-4.51473e-05	-4.536e-05	-5.43217e-05	-5.71449e-05	-5.22465e-05	-3.36054e-05	-2.41237e-05	-1.82691e-05	7.57904e-06	2.47382e-05	-0.703	-1.84296e-05	-2.49453e-05	-4.12908e-05	-4.04005e-05	-5.55331e-05	-3.23251e-05	-2.17208e-05	-6.49401e-06	6.80695e-06	1.53393e-05
-0.704	-0.000438477	-0.000435279	-0.000426096	-0.000407936	-0.000377964	-0.000325156	-0.000289429	-0.000243296	-0.000236668	-0.000112756	-0.704	-8.23235e-05	-8.11855e-05	-8.56463e-05	-8.57993e-05	-7.76764e-05	-5.75951e-05	-4.38591e-05	-3.33307e-05	-3.97072e-06	1.69386e-05	-0.704	-4.04498e-05	-4.52713e-05	-5.87415e-05	-5.5676e-05	-6.92589e-05	-4.56987e-05	-3.2916e-05	-1.58691e-05	2.3637e-08	9.73772e-06
-0.705	-0.000507275	-0.000498014	-0.000480883	-0.000456555	-0.000421187	-0.000364558	-0.00032077	-0.000266562	-0.000249494	-0.000120067	-0.705	-0.000115206	-0.000110987	-0.000113197	-0.000110261	-9.93704e-05	-7.81775e-05	-6.07032e-05	-4.67491e-05	-1.41024e-05	9.62742e-06	-0.705	-6.16131e-05	-6.39204e-05	-7.59322e-05	-7.0717e-05	-8.15541e-05	-5.70634e-05	-4.28113e-05	-2.4062e-05	-6.54696e-06	4.3804e-06
-0.706	-0.000562887	-0.000547999	-0.000527247	-0.000497506	-0.000455791	-0.000396121	-0.000345729	-0.000284284	-0.000258711	-0.000125432	-0.706	-0.000140141	-0.000135119	-0.000135706	-0.000130598	-0.000117601	-9.49388e-05	-7.49158e-05	-5.73538e-05	-2.25244e-05	3.14349e-06	-0.706	-7.76851e-05	-7.91538e-05	-8.95224e-05	-8.39097e-05	-9.18277e-05	-6.66849e-05	-5.0737e-05	-3.08717e-05	-1.24006e-05	-5.35731e-07
-0.707	-0.000613713	-0.000593859	-0.000567482	-0.000533126	-0.000486351	-0.000423951	-0.0003673	-0.000299901	-0.000266456	-0.00013012	-0.707	-0.000164486	-0.000157761	-0.000155788	-0.000149301	-0.000133856	-0.000110253	-8.78049e-05	-6.74737e-05	-3.03083e-05	-2.82835e-06	-0.707	-9.46631e-05	-9.36419e-05	-0.000101766	-9.45232e-05	-0.000101085	-7.59322e-05	-5.84815e-05	-3.74686e-05	-1.76792e-05	-5.16824e-06
-0.708	-0.000657477	-0.000634573	-0.000603747	-0.000565118	-0.000513649	-0.000447262	-0.000385515	-0.000313627	-0.000273326	-0.000135028	-0.708	-0.000186565	-0.000178379	-0.000175665	-0.000166439	-0.000149497	-0.000123331	-9.92759e-05	-7.72981e-05	-3.82576e-05	-8.942e-06	-0.708	-0.000109435	-0.000107704	-0.000114662	-0.000105647	-0.000110803	-8.46083e-05	-6.60369e-05	-4.41482e-05	-2.32256e-05	-9.84802e-06
-0.709	-0.000697194	-0.000668491	-0.00063515	-0.000590883	-0.000535367	-0.00046745	-0.000401185	-0.000324503	-0.000278116	-0.00013825	-0.709	-0.00020694	-0.000197561	-0.000191682	-0.000180962	-0.0001621	-0.000135779	-0.000109471	-8.51836e-05	-4.45682e-05	-1.4063e-05	-0.709	-0.000122326	-0.000118972	-0.000123959	-0.000114778	-0.000117932	-9.17284e-05	-7.25208e-05	-4.96338e-05	-2.76138e-05	-1.3929e-05
-0.71	-0.000733878	-0.000702631	-0.000663898	-0.000617137	-0.000557676	-0.000486486	-0.000415988	-0.00033538	-0.000283418	-0.000142095	-0.71	-0.000225583	-0.000214764	-0.000208329	-0.00019601	-0.000175223	-0.00014733	-0.000119468	-9.36129e-05	-5.12727e-05	-1.93573e-05	-0.71	-0.000134892	-0.00013126	-0.000135202	-0.000124212	-0.000125533	-9.92818e-05	-7.95562e-05	-5.53794e-05	-3.24276e-05	-1.79943e-05
-0.711	-0.000767637	-0.00073151	-0.000689842	-0.000639778	-0.000576899	-0.00050245	-0.000428554	-0.00034401	-0.000287735	-0.000145254	-0.711	-0.000244294	-0.000232251	-0.000223723	-0.000209603	-0.000187281	-0.000157434	-0.000128087	-0.000100576	-5.76858e-05	-2.42419e-05	-0.711	-0.000147773	-0.000141844	-0.000144648	-0.000132536	-0.000132828	-0.000105919	-8.56226e-05	-6.06404e-05	-3.70758e-05	-2.20596e-05
-0.712	-0.000796492	-0.000758694	-0.000713761	-0.000658812	-0.000593462	-0.000517281	-0.000440017	-0.000351967	-0.000291273	-0.000147649	-0.712	-0.000259292	-0.000246393	-0.00023666	-0.000221306	-0.000197248	-0.000166948	-0.000136013	-0.000107173	-6.33503e-05	-2.84647e-05	-0.712	-0.000157533	-0.00015147	-0.000152179	-0.000140301	-0.000138763	-0.000111927	-9.08224e-05	-6.54875e-05	-4.10308e-05	-2.54473e-05
-0.713	-0.000825997	-0.000783677	-0.000735568	-0.000678308	-0.00060999	-0.000531078	-0.000450283	-0.000359557	-0.000295291	-0.000150856	-0.713	-0.000275886	-0.000262549	-0.000250376	-0.000233685	-0.000208207	-0.000176343	-0.000144183	-0.000114077	-6.91804e-05	-3.30736e-05	-0.713	-0.000169498	-0.000160892	-0.000161381	-0.000148356	-0.000145005	-0.000118062	-9.65263e-05	-7.08312e-05	-4.52063e-05	-2.91029e-05
-0.714	-0.000850459	-0.000805512	-0.000755075	-0.00069448	-0.000623396	-0.000542541	-0.000458476	-0.00036561	-0.000297631	-0.000152755	-0.714	-0.000289191	-0.000274393	-0.000262068	-0.000244161	-0.000217417	-0.000184457	-0.000150643	-0.000119398	-7.4648e-05	-3.72964e-05	-0.714	-0.000177869	-0.000170093	-0.000168787	-0.000154673	-0.000150691	-0.000123183	-0.000100875	-7.50991e-05	-4.8791e-05	-3.25063e-05
-0.715	-0.00087699	-0.000827115	-0.000774102	-0.000710452	-0.000636779	-0.000554408	-0.000468088	-0.000372065	-0.000300719	-0.000155323	-0.715	-0.00030479	-0.000287967	-0.000273539	-0.000254326	-0.000226319	-0.000192887	-0.00015797	-0.000125427	-7.98792e-05	-4.1275e-05	-0.715	-0.000188219	-0.000178424	-0.000176618	-0.000161411	-0.000156461	-0.000128718	-0.000106083	-7.98635e-05	-5.27224e-05	-3.57365e-05
-0.716	-0.000899345	-0.000848284	-0.000791733	-0.000726562	-0.000650623	-0.000564532	-0.000476384	-0.000378035	-0.000303949	-0.000157978	-0.716	-0.000317849	-0.000301692	-0.000286097	-0.000265029	-0.000236214	-0.000200391	-0.000164761	-0.00013122	-8.5205e-05	-4.54348e-05	-0.716	-0.000197545	-0.000188405	-0.000184851	-0.000169204	-0.000162443	-0.000133848	-0.000110826	-8.4557e-05	-5.65513e-05	-3.9203e-05
-0.717	-0.000922488	-0.000869133	-0.000809255	-0.000741796	-0.000662327	-0.000575699	-0.000484302	-0.000383982	-0.000307038	-0.000160263	-0.717	-0.000332562	-0.000313306	-0.000296945	-0.000274739	-0.000244774	-0.000208418	-0.000171379	-0.000136871	-8.99321e-05	-4.91298e-05	-0.717	-0.000207906	-0.000195715	-0.000191453	-0.000175425	-0.000167302	-0.000139156	-0.000115639	-8.84111e-05	-6.00808e-05	-4.2181e-05
-0.718	-0.000941593	-0.000886505	-0.000824263	-0.000753989	-0.000672577	-0.000584681	-0.00049118	-0.000388805	-0.000308842	-0.000161933	-0.718	-0.000343867	-0.000325257	-0.000306786	-0.000283732	-0.000251784	-0.000215518	-0.000177438	-0.000141801	-9.39895e-05	-5.23048e-05	-0.718	-0.000214878	-0.000203239	-0.00019774	-0.000180342	-0.000171534	-0.000143529	-0.000119587	-9.19341e-05	-6.32006e-05	-4.48991e-05
-0.719	-0.000960846	-0.000903885	-0.000838224	-0.000765851	-0.000682945	-0.000592037	-0.000496521	-0.0003926	-0.000310977	-0.000164052	-0.719	-0.000355882	-0.000335335	-0.000316374	-0.000291697	-0.00025935	-0.000221279	-0.000182913	-0.000145998	-9.85984e-05	-5.59525e-05	-0.719	-0.000223652	-0.000210461	-0.000204287	-0.000186535	-0.000176819	-0.000147389	-0.000123092	-9.57409e-05	-6.66908e-05	-4.78141e-05
-0.72	-0.000976839	-0.000917504	-0.000852019	-0.000776899	-0.000690902	-0.000599847	-0.000502344	-0.00039649	-0.000312608	-0.000165076	-0.72	-0.000366193	-0.000345405	-0.000324622	-0.000299187	-0.000265687	-0.00022771	-0.000188215	-0.000150136	-0.000102246	-5.90802e-05	-0.72	-0.000229699	-0.000216565	-0.000209188	-0.000191348	-0.000180294	-0.000151407	-0.000126882	-9.87556e-05	-6.92907e-05	-5.01697e-05
-0.721	-0.000995471	-0.000933811	-0.000864845	-0.000788443	-0.000700336	-0.000607055	-0.000508402	-0.000401361	-0.000315176	-0.000167424	-0.721	-0.0003787	-0.000355874	-0.000334982	-0.000308359	-0.000273124	-0.000234416	-0.00019373	-0.000155255	-0.000106571	-6.24364e-05	-0.721	-0.00023871	-0.00022431	-0.00021601	-0.000196776	-0.000185283	-0.000155593	-0.000130774	-0.000102834	-7.26941e-05	-5.29823e-05
-0.722	-0.00101	-0.000945833	-0.000877514	-0.000797215	-0.000708694	-0.000613447	-0.000512767	-0.000404635	-0.000316429	-0.000168803	-0.722	-0.000387445	-0.000365536	-0.000342845	-0.000314793	-0.000279484	-0.000239636	-0.000198284	-0.000159144	-0.000110251	-6.53357e-05	-0.722	-0.000244491	-0.000229536	-0.000220919	-0.000201293	-0.000189019	-0.000159059	-0.000133839	-0.000105766	-7.56407e-05	-5.55034e-05
-0.723	-0.00103	-0.000960667	-0.000889323	-0.000807236	-0.000716308	-0.000620409	-0.000518179	-0.000408785	-0.000318619	-0.000170347	-0.723	-0.000399164	-0.000374869	-0.000351204	-0.000322497	-0.000285904	-0.000245584	-0.000203618	-0.000163318	-0.000114072	-6.84319e-05	-0.723	-0.000252241	-0.000236775	-0.000226355	-0.00020672	-0.000192767	-0.000163235	-0.000137494	-0.00010897	-7.84611e-05	-5.79379e-05
-0.724	-0.00104	-0.000973842	-0.000900763	-0.000817035	-0.000725139	-0.00062685	-0.000523119	-0.000412107	-0.000320722	-0.000172348	-0.724	-0.000409307	-0.000384797	-0.000360516	-0.000330793	-0.000292973	-0.000251158	-0.000208636	-0.000167834	-0.000117956	-7.17015e-05	-0.724	-0.000259027	-0.000242276	-0.000232823	-0.000211913	-0.00019707	-0.00016682	-0.000140976	-0.000112245	-8.14786e-05	-6.0522e-05
-0.725	-0.00105	-0.000985065	-0.000910091	-0.000824704	-0.000731157	-0.000632276	-0.000527011	-0.000414566	-0.000321959	-0.000173231	-0.725	-0.000419185	-0.000392924	-0.000366622	-0.000336489	-0.000297501	-0.000256171	-0.000212946	-0.000171085	-0.000120792	-7.4128e-05	-0.725	-0.00026461	-0.000247635	-0.000235833	-0.000214699	-0.00019986	-0.000169813	-0.000143687	-0.000114692	-8.36451e-05	-6.24522e-05
-0.726	-0.00107	-0.000997371	-0.000920128	-0.000832649	-0.000738061	-0.000638126	-0.000531549	-0.000418337	-0.000323787	-0.000174672	-0.726	-0.000428058	-0.00040169	-0.000374682	-0.000342565	-0.000303696	-0.000261528	-0.000217633	-0.000174856	-0.000124093	-7.70194e-05	-0.726	-0.000270125	-0.000252763	-0.000241087	-0.000219417	-0.000203277	-0.00017329	-0.000146791	-0.000117577	-8.60874e-05	-6.46266e-05
-0.727	-0.00108	-0.00101	-0.000929503	-0.000840938	-0.000744433	-0.000642538	-0.000534944	-0.000421021	-0.000325536	-0.000176555	-0.727	-0.000437502	-0.000410305	-0.000382615	-0.000349455	-0.000309749	-0.000265832	-0.000221494	-0.000178793	-0.000127473	-7.99108e-05	-0.727	-0.000276753	-0.000258485	-0.000245917	-0.00022443	-0.000207131	-0.000176303	-0.000149414	-0.000120237	-8.864e-05	-6.69823e-05
-0.728	-0.00109	-0.00102	-0.0009385	-0.000848483	-0.000750167	-0.000647915	-0.000539025	-0.000423634	-0.000326584	-0.000177359	-0.728	-0.000446031	-0.000417429	-0.000388461	-0.000355544	-0.000314726	-0.000270765	-0.00022563	-0.00018221	-0.000130356	-8.2101e-05	-0.728	-0.000280879	-0.000263392	-0.000249123	-0.000227458	-0.000209957	-0.000179297	-0.000152124	-0.000122566	-9.05387e-05	-6.8818e-05
-0.729	-0.00111	-0.00103	-0.000947356	-0.000856421	-0.000757083	-0.000652809	-0.000542854	-0.000426991	-0.00032905	-0.000179187	-0.729	-0.000455859	-0.000426851	-0.000396647	-0.000362413	-0.000320614	-0.000275748	-0.00023057	-0.000186135	-0.00013387	-8.48032e-05	-0.729	-0.000288413	-0.000268644	-0.000255119	-0.000231651	-0.000213231	-0.000182635	-0.000155331	-0.000125498	-9.30126e-05	-7.10239e-05
-0.73	-0.00112	-0.00104	-0.000955983	-0.000863558	-0.000762072	-0.000657231	-0.000546305	-0.000429604	-0.000330177	-0.000180195	-0.73	-0.000463038	-0.000433425	-0.000402737	-0.000367509	-0.000325662	-0.000280023	-0.000234154	-0.000189067	-0.000136564	-8.70013e-05	-0.73	-0.000292362	-0.000272903	-0.000258333	-0.000235816	-0.000216081	-0.000185275	-0.000157458	-0.000127614	-9.50767e-05	-7.30644e-05
-0.731	-0.00113	-0.00105	-0.000964105	-0.000870068	-0.000767511	-0.000661791	-0.000549842	-0.000432051	-0.000331689	-0.000181227	-0.731	-0.000472522	-0.000441073	-0.000409055	-0.000373468	-0.000330001	-0.000284622	-0.00023818	-0.000192294	-0.000139267	-8.91049e-05	-0.731	-0.000297936	-0.000276922	-0.000262115	-0.000238816	-0.000218741	-0.000188219	-0.0001602	-0.000129919	-9.69675e-05	-7.49395e-05
-0.732	-0.00114	-0.00106	-0.000971692	-0.000877972	-0.000773575	-0.000665494	-0.000553207	-0.000434664	-0.000333588	-0.000182937	-0.732	-0.000480233	-0.000448765	-0.000416721	-0.000379385	-0.000335664	-0.000288748	-0.000241726	-0.000195675	-0.000142434	-9.16653e-05	-0.732	-0.000302663	-0.000282866	-0.000266724	-0.000242513	-0.000222264	-0.000190829	-0.000162674	-0.000132449	-9.92838e-05	-7.69642e-05
-0.733	-0.00115	-0.00106	-0.000978531	-0.000881923	-0.000776909	-0.000669137	-0.000555735	-0.000436284	-0.000333998	-0.000183291	-0.733	-0.000487579	-0.000454425	-0.000420707	-0.000383288	-0.000339317	-0.000292746	-0.000244767	-0.000197945	-0.000144411	-9.32016e-05	-0.733	-0.000307026	-0.000284738	-0.000268544	-0.000244637	-0.000224049	-0.000192868	-0.00016458	-0.000134081	-0.000100844	-7.85084e-05
-0.734	-0.00116	-0.00107	-0.000985566	-0.000888702	-0.000782702	-0.000673668	-0.000559044	-0.000439062	-0.000336085	-0.000184828	-0.734	-0.00049534	-0.000462286	-0.000428302	-0.00038944	-0.000344613	-0.000297099	-0.000248911	-0.000201433	-0.000147145	-9.55021e-05	-0.734	-0.000311861	-0.000290239	-0.000273097	-0.000248305	-0.00022691	-0.000195792	-0.000167314	-0.000136493	-0.000102711	-8.03756e-05
-0.735	-0.00117	-0.00108	-0.000992554	-0.000894792	-0.000787502	-0.000676602	-0.000561841	-0.000441072	-0.00033759	-0.000186057	-0.735	-0.000503612	-0.000468523	-0.000434439	-0.000394922	-0.000349354	-0.000300487	-0.000252015	-0.000204282	-0.000149784	-9.77948e-05	-0.735	-0.000316539	-0.000293912	-0.000276745	-0.000251898	-0.000230019	-0.000197939	-0.000169252	-0.000138431	-0.000104885	-8.20773e-05
-0.736	-0.00118	-0.00109	-0.00099985	-0.000899812	-0.000791616	-0.000680581	-0.000564819	-0.000443023	-0.00033874	-0.000186868	-0.736	-0.00051024	-0.000475816	-0.000439521	-0.000399226	-0.000353208	-0.000304633	-0.000255568	-0.000207427	-0.000152187	-9.95516e-05	-0.736	-0.000320015	-0.000297957	-0.000279455	-0.000254257	-0.000232053	-0.000200263	-0.000171379	-0.000140299	-0.000106453	-8.35585e-05
-0.737	-0.00119	-0.0011	-0.00101	-0.000905481	-0.000796393	-0.000684382	-0.000567671	-0.00044573	-0.000340671	-0.000188326	-0.737	-0.000518807	-0.000482426	-0.00044554	-0.00040495	-0.00035802	-0.00030871	-0.000259153	-0.00021037	-0.000154819	-0.000101474	-0.737	-0.00032556	-0.000301967	-0.00028304	-0.000257588	-0.000234583	-0.000202834	-0.000173585	-0.000142534	-0.000108305	-8.51105e-05
-0.738	-0.00119	-0.0011	-0.00101	-0.000910247	-0.000799987	-0.000687021	-0.000569948	-0.000447042	-0.000341403	-0.000188893	-0.738	-0.000524618	-0.000488441	-0.000450385	-0.000409398	-0.000361732	-0.00031195	-0.000261902	-0.000212581	-0.000156962	-0.000103318	-0.738	-0.000327815	-0.000304319	-0.000285758	-0.000260264	-0.000236876	-0.000204528	-0.000175066	-0.000143787	-0.00010966	-8.65917e-05
-0.739	-0.0012	-0.00111	-0.00102	-0.000915178	-0.000803462	-0.000690665	-0.000572603	-0.00044891	-0.000342656	-0.000189815	-0.739	-0.000532477	-0.000494146	-0.000455798	-0.000413832	-0.000365622	-0.000315909	-0.000265282	-0.000215312	-0.000159089	-0.000104996	-0.739	-0.000332375	-0.000308089	-0.000288066	-0.000262091	-0.000238543	-0.000206753	-0.000177304	-0.000145525	-0.000111172	-8.79546e-05
-0.74	-0.00121	-0.00112	-0.00102	-0.000920226	-0.000808156	-0.000693413	-0.000575053	-0.000451014	-0.000344271	-0.000191162	-0.74	-0.000539203	-0.000500995	-0.00046177	-0.000419011	-0.000370421	-0.00031907	-0.000268158	-0.000218256	-0.000161712	-0.000107273	-0.74	-0.000336491	-0.000312179	-0.000292628	-0.00026536	-0.000241392	-0.000208713	-0.000179415	-0.000147606	-0.00011289	-8.94358e-05
-0.741	-0.00122	-0.00112	-0.00103	-0.000924115	-0.000810698	-0.000696367	-0.000577307	-0.000452492	-0.000345059	-0.00019169	-0.741	-0.000545348	-0.000506425	-0.00046563	-0.000422687	-0.000373732	-0.000322605	-0.000270828	-0.000220325	-0.000163375	-0.000108509	-0.741	-0.000339702	-0.000314797	-0.000293298	-0.000267319	-0.000242575	-0.000210397	-0.000180707	-0.000148705	-0.000114024	-9.06333e-05
-0.742	-0.00122	-0.00113	-0.00103	-0.000929191	-0.000815415	-0.000699991	-0.000580371	-0.000454809	-0.000346958	-0.000192808	-0.742	-0.00055231	-0.000512316	-0.000471673	-0.00042799	-0.000377964	-0.000326614	-0.000274287	-0.000223493	-0.000166053	-0.000110243	-0.742	-0.000342626	-0.000317902	-0.000297142	-0.000269905	-0.000244738	-0.000212672	-0.000182803	-0.000150597	-0.000115687	-9.19726e-05
-0.743	-0.00123	-0.00114	-0.00104	-0.00093357	-0.000819245	-0.000702483	-0.00058212	-0.000456689	-0.000348218	-0.000193785	-0.743	-0.00055949	-0.000518331	-0.00047714	-0.000432218	-0.000381889	-0.000329706	-0.000276721	-0.000225952	-0.000168251	-0.000112149	-0.743	-0.000347019	-0.000321876	-0.000300042	-0.00027225	-0.000246984	-0.000214405	-0.000184544	-0.000152181	-0.000117239	-9.34301e-05
-0.744	-0.00124	-0.00114	-0.00105	-0.000936984	-0.000821267	-0.000705496	-0.000584429	-0.00045799	-0.000349014	-0.000194093	-0.744	-0.000564542	-0.000523308	-0.00048093	-0.000435714	-0.00038488	-0.000332788	-0.000279652	-0.000227962	-0.000169898	-0.000113331	-0.744	-0.000348988	-0.000323154	-0.000301247	-0.000274077	-0.000248273	-0.000216148	-0.000185742	-0.000153328	-0.000118255	-9.44307e-05
-0.745	-0.00125	-0.00115	-0.00105	-0.000941963	-0.000825511	-0.000708283	-0.000586769	-0.000460295	-0.000350692	-0.000195534	-0.745	-0.000572725	-0.000529785	-0.000486973	-0.000440597	-0.000389278	-0.000336373	-0.00028289	-0.000231024	-0.00017234	-0.000115064	-0.745	-0.000353538	-0.000327013	-0.000304934	-0.000276684	-0.000250614	-0.00021798	-0.000187782	-0.000155314	-0.00011991	-9.57385e-05
-0.746	-0.00125	-0.00116	-0.00105	-0.000945191	-0.0008281	-0.00071042	-0.000588006	-0.000460969	-0.000351306	-0.000196023	-0.746	-0.000576842	-0.00053344	-0.000490431	-0.000444183	-0.000392423	-0.000338766	-0.00028508	-0.000232786	-0.000173948	-0.000116569	-0.746	-0.000355183	-0.000329276	-0.000306163	-0.00027787	-0.000252222	-0.000218994	-0.000188885	-0.000156153	-0.000120918	-9.6936e-05
-0.747	-0.00126	-0.00116	-0.00106	-0.000948391	-0.000830855	-0.000713266	-0.000590259	-0.000462778	-0.000352898	-0.000196779	-0.747	-0.000584543	-0.000539793	-0.000494678	-0.000447624	-0.000395662	-0.00034242	-0.000288043	-0.000235162	-0.000175894	-0.000117948	-0.747	-0.00035862	-0.000331964	-0.000308275	-0.000280208	-0.000253558	-0.000220974	-0.000190429	-0.000157714	-0.0001221	-9.79287e-05
-0.748	-0.00126	-0.00117	-0.00106	-0.00095339	-0.000835111	-0.00071561	-0.000592583	-0.000464776	-0.000354678	-0.000198245	-0.748	-0.000589999	-0.000545045	-0.000500531	-0.000452845	-0.000399883	-0.000345364	-0.000290903	-0.000237928	-0.000178486	-0.000119681	-0.748	-0.000361909	-0.000335477	-0.000312143	-0.000283574	-0.000255993	-0.000222648	-0.000192257	-0.000159215	-0.000123675	-9.92759e-05
-0.749	-0.00127	-0.00117	-0.00107	-0.000956494	-0.000837676	-0.000718151	-0.000594379	-0.00046636	-0.000355647	-0.000198489	-0.749	-0.000595967	-0.00055043	-0.000503738	-0.000456279	-0.000402886	-0.000348319	-0.000293243	-0.000239714	-0.000179699	-0.000120831	-0.749	-0.000364331	-0.000336356	-0.00031256	-0.00028396	-0.000257057	-0.000223987	-0.000193289	-0.000160279	-0.000124637	-0.000100324
-0.75	-0.00128	-0.00118	-0.00107	-0.000960321	-0.000840939	-0.000721165	-0.000596829	-0.000468251	-0.000357018	-0.000199434	-0.75	-0.000601807	-0.000556037	-0.00050904	-0.00045981	-0.000406692	-0.000351637	-0.000296047	-0.000242043	-0.000181865	-0.000122273	-0.75	-0.000366754	-0.000339896	-0.000315467	-0.000285711	-0.000258818	-0.000225829	-0.000194754	-0.000161603	-0.0001257	-0.000101356
-0.751	-0.00128	-0.00118	-0.00108	-0.000964011	-0.000843978	-0.000723055	-0.000598184	-0.000469516	-0.000358153	-0.000200545	-0.751	-0.00060804	-0.000560642	-0.000513287	-0.000463707	-0.000409814	-0.000354277	-0.000298371	-0.000244182	-0.000183874	-0.000123833	-0.751	-0.000369551	-0.000341448	-0.00031765	-0.000288622	-0.000260651	-0.00022703	-0.000195755	-0.00016288	-0.000127158	-0.000102561
-0.752	-0.00129	-0.00119	-0.00108	-0.000966797	-0.000845562	-0.000725527	-0.000599862	-0.000470758	-0.00035861	-0.000200797	-0.752	-0.000611999	-0.000565016	-0.000516651	-0.000466824	-0.000412556	-0.000357261	-0.000300735	-0.000245838	-0.000185214	-0.000124826	-0.752	-0.000371038	-0.000343728	-0.000318548	-0.000289615	-0.000261384	-0.00022835	-0.000197142	-0.000163708	-0.000127835	-0.000103365
[truncated: 847 more rows]

## Sheet: Figure 3f
4.214	0.04501	4.0487	0.0943	4.1033	0.10036	4.3014	0.10655	4.6289	0.12657	4.431	0.15046	4.5334	0.15703
4.2181	0.05013	4.0589	0.10228	4.1138	0.10998	4.3126	0.11693	4.6423	0.13819	4.4476	0.16324	4.5513	0.16914
4.2229	0.05594	4.0699	0.11083	4.1253	0.12035	4.3247	0.12813	4.6573	0.15103	4.4655	0.17685	4.5706	0.18198
[truncated: 62 more rows]

## Sheet: Figure 3g
99951	13.5	99951	13.4	99951	13.3	99951	12.4	99951	11.1	99951	9.8	99951	11.3
[truncated: 72 more rows]

[truncated: 12 more sheets: Figure 3h, Figure 3i, Figure 4b, Figure 4c, Figure 4d, Figure 4e and f, Figure 4g, Figure 4h, Figure 4i, Figure 5b, Figure 5c, Figure 5e]
